# Supplementary material for: Glucocorticoid stimulation induces regionalized gene responses within topologically associating domains
Source: Front Genet. 2023 Jul 27;14:1237092. doi: 10.3389/fgene.2023.1237092 (PMC10413275; doi:10.3389/fgene.2023.1237092)
Supplement: Supplementary file 1 [file Table2.XLSX]

## Sheet: Gains
seqnames	start	end	GR_binding
chr1	6157770	6158123	TRUE
chr1	6259595	6259910	TRUE
chr1	6385707	6386253	TRUE
chr1	7648969	7649260	TRUE
chr1	8003582	8007321	TRUE
chr1	8025458	8028724	TRUE
chr1	8031076	8032225	FALSE
chr1	8048865	8049490	TRUE
chr1	8055667	8056526	TRUE
chr1	8061019	8062509	TRUE
chr1	8069972	8071845	TRUE
chr1	8073217	8073855	FALSE
chr1	8075180	8076134	TRUE
chr1	8076505	8078956	TRUE
chr1	8083040	8084768	TRUE
chr1	8090033	8090774	TRUE
chr1	8094297	8098304	TRUE
chr1	8120314	8121931	TRUE
chr1	8133986	8134259	TRUE
chr1	8137599	8138257	TRUE
chr1	8154361	8156164	TRUE
chr1	8169239	8171043	TRUE
chr1	8172738	8175673	TRUE
chr1	8181230	8185362	TRUE
chr1	8189468	8190640	TRUE
chr1	8193765	8195921	TRUE
chr1	8196146	8199071	TRUE
chr1	8200884	8205274	TRUE
chr1	8211124	8214027	TRUE
chr1	8218470	8219111	TRUE
chr1	8224661	8225376	TRUE
chr1	8237839	8239635	TRUE
chr1	8257485	8260421	TRUE
chr1	8313596	8314790	FALSE
chr1	8342961	8344379	TRUE
chr1	8348165	8349346	TRUE
chr1	8396739	8397795	TRUE
chr1	9078319	9079427	TRUE
chr1	9314744	9315077	TRUE
chr1	9384680	9385311	TRUE
chr1	9436055	9436745	TRUE
chr1	9438024	9439293	TRUE
chr1	9443984	9444412	TRUE
chr1	9700264	9700546	TRUE
chr1	10380418	10381857	TRUE
chr1	10386819	10389630	TRUE
chr1	12188933	12189224	TRUE
chr1	12475887	12476329	TRUE
chr1	12572439	12572918	TRUE
chr1	15423113	15423691	TRUE
chr1	15796469	15801581	TRUE
chr1	16016004	16016372	TRUE
chr1	16067201	16067460	TRUE
chr1	17475807	17476318	TRUE
chr1	18668262	18671257	TRUE
chr1	19613465	19613841	TRUE
chr1	19639952	19640329	TRUE
chr1	20192520	20192752	TRUE
chr1	20211048	20212098	TRUE
chr1	20301834	20302448	TRUE
chr1	20698388	20698963	TRUE
chr1	20897883	20898277	TRUE
chr1	21276301	21276794	TRUE
chr1	21776099	21776502	TRUE
chr1	21927336	21928103	TRUE
chr1	23010774	23011092	TRUE
chr1	23984005	23985264	TRUE
chr1	24047212	24047529	TRUE
chr1	24289815	24290643	TRUE
chr1	24291148	24291477	TRUE
chr1	24293879	24295379	TRUE
chr1	24362979	24363307	TRUE
chr1	24374737	24375580	TRUE
chr1	24735440	24735814	TRUE
chr1	24793683	24794371	TRUE
chr1	25584837	25585078	TRUE
chr1	25681680	25682183	TRUE
chr1	25890349	25890997	TRUE
chr1	26733935	26734300	TRUE
chr1	26812733	26813044	TRUE
chr1	26848965	26849823	TRUE
chr1	26961682	26962268	TRUE
chr1	26998405	27000002	TRUE
chr1	27005700	27005920	TRUE
chr1	28437973	28438479	TRUE
chr1	31910971	31911360	TRUE
chr1	32501918	32502293	TRUE
chr1	33338819	33339111	TRUE
chr1	35556102	35556485	TRUE
chr1	36187919	36188465	TRUE
chr1	36199889	36200573	TRUE
chr1	36203236	36204696	TRUE
chr1	37461045	37462524	TRUE
chr1	37471298	37472673	TRUE
chr1	37473157	37475348	FALSE
chr1	37479362	37480212	TRUE
chr1	37499053	37499718	TRUE
chr1	37507837	37508253	TRUE
chr1	37534222	37535019	TRUE
chr1	37810982	37811347	TRUE
chr1	37862208	37862833	TRUE
chr1	39944749	39944992	TRUE
chr1	40866355	40866989	TRUE
chr1	40868172	40868895	TRUE
chr1	40944252	40945485	TRUE
chr1	41109072	41110525	TRUE
chr1	41150587	41151497	TRUE
chr1	41155585	41156333	TRUE
chr1	41488218	41488512	TRUE
chr1	41493062	41493452	TRUE
chr1	41495199	41496761	TRUE
chr1	41498640	41499195	TRUE
chr1	41670527	41670746	TRUE
chr1	41895554	41895835	TRUE
chr1	42922638	42922921	TRUE
chr1	42922998	42923239	TRUE
chr1	42946570	42946903	TRUE
chr1	42947224	42947540	TRUE
chr1	43757608	43758088	TRUE
chr1	43783180	43784388	TRUE
chr1	44552834	44553225	TRUE
chr1	44557827	44558163	TRUE
chr1	45892136	45892773	TRUE
chr1	45954073	45954973	TRUE
chr1	46806257	46807200	TRUE
chr1	46942201	46942457	FALSE
chr1	47030989	47031321	TRUE
chr1	47477549	47478535	TRUE
chr1	47525397	47525767	TRUE
chr1	47894515	47895063	TRUE
chr1	47906042	47906368	TRUE
chr1	48047160	48047532	TRUE
chr1	48049824	48050307	TRUE
chr1	48066916	48067407	FALSE
chr1	48878178	48879408	TRUE
chr1	48917983	48918610	TRUE
chr1	48938941	48939442	TRUE
chr1	51306859	51307298	TRUE
chr1	51622208	51622870	TRUE
chr1	51689927	51691540	TRUE
chr1	52637043	52637490	TRUE
chr1	52658765	52659173	TRUE
chr1	52662428	52663286	TRUE
chr1	52665321	52666659	TRUE
chr1	52669528	52670142	TRUE
chr1	52670550	52670934	TRUE
chr1	52708324	52708779	TRUE
chr1	53541962	53542768	TRUE
chr1	54883874	54884209	TRUE
chr1	55580360	55581362	TRUE
chr1	55632073	55632708	TRUE
chr1	56446561	56447146	TRUE
chr1	61055247	61055538	TRUE
chr1	61081695	61082934	TRUE
chr1	61119114	61119534	TRUE
chr1	61120781	61121860	TRUE
chr1	61181976	61182461	TRUE
chr1	61253864	61254265	TRUE
chr1	61293075	61293629	TRUE
chr1	61299262	61300100	TRUE
chr1	61301725	61302261	TRUE
chr1	61337904	61338871	TRUE
chr1	61436793	61437058	TRUE
chr1	63674458	63674986	TRUE
chr1	63691734	63692758	TRUE
chr1	63898863	63899246	TRUE
chr1	63916170	63917029	TRUE
chr1	63928772	63929174	TRUE
chr1	63931483	63931854	TRUE
chr1	64031261	64031634	TRUE
chr1	64039549	64039893	TRUE
chr1	64042638	64043025	TRUE
chr1	64897730	64899075	TRUE
chr1	64954881	64955581	TRUE
chr1	64955980	64956646	TRUE
chr1	64987356	64987914	TRUE
chr1	65158789	65159076	TRUE
chr1	65425579	65426275	TRUE
chr1	65484337	65484756	TRUE
chr1	65485648	65485962	TRUE
chr1	65979062	65979604	TRUE
chr1	66250553	66250845	TRUE
chr1	67668574	67669009	TRUE
chr1	67724908	67725669	TRUE
chr1	67735945	67736781	TRUE
chr1	67741064	67741483	TRUE
chr1	67747555	67750827	TRUE
chr1	67752150	67752721	TRUE
chr1	67882649	67883040	TRUE
chr1	68384432	68384795	TRUE
chr1	74731284	74731782	TRUE
chr1	75953491	75953779	TRUE
chr1	75964359	75965429	TRUE
chr1	75985981	75986217	TRUE
chr1	77039619	77040400	TRUE
chr1	77533700	77534534	TRUE
chr1	77538949	77540874	TRUE
chr1	77832937	77833360	TRUE
chr1	77874850	77875213	TRUE
chr1	78095656	78096069	TRUE
chr1	84365671	84366324	TRUE
chr1	84433349	84433963	TRUE
chr1	85372751	85372991	TRUE
chr1	86773321	86773925	TRUE
chr1	86788214	86789125	TRUE
chr1	87795315	87797253	TRUE
chr1	87805448	87806513	TRUE
chr1	89865913	89866365	TRUE
chr1	89872116	89872397	TRUE
chr1	89905841	89906458	TRUE
chr1	91016205	91016573	TRUE
chr1	91556998	91557311	TRUE
chr1	91608757	91609343	TRUE
chr1	91725880	91726240	TRUE
chr1	91736928	91737358	TRUE
chr1	91891519	91891836	TRUE
chr1	93554059	93554587	TRUE
chr1	93605779	93606278	TRUE
chr1	93616854	93618577	TRUE
chr1	93625568	93625927	TRUE
chr1	93629081	93629641	TRUE
chr1	93664246	93665628	TRUE
chr1	94031102	94031545	TRUE
chr1	94036709	94037133	TRUE
chr1	94039488	94040458	TRUE
chr1	94045489	94046035	TRUE
chr1	94544966	94545408	TRUE
chr1	94702473	94702832	TRUE
chr1	94743879	94744399	TRUE
chr1	94753191	94753760	TRUE
chr1	94863832	94864421	TRUE
chr1	95095631	95096887	TRUE
chr1	95115697	95116280	TRUE
chr1	95207331	95207597	TRUE
chr1	97904466	97904940	TRUE
chr1	101004021	101005010	TRUE
chr1	108583717	108584212	TRUE
chr1	108828620	108828913	TRUE
chr1	109927927	109928360	TRUE
chr1	109947886	109948607	TRUE
chr1	111656170	111656417	TRUE
chr1	113307582	113308085	TRUE
chr1	115782888	115783278	TRUE
chr1	116109540	116110240	TRUE
chr1	116375943	116376829	TRUE
chr1	116377792	116378429	TRUE
chr1	117846856	117847527	TRUE
chr1	119390341	119390858	TRUE
chr1	119541411	119543772	TRUE
chr1	120973025	120973370	FALSE
chr1	143756093	143756534	FALSE
chr1	145891895	145892600	TRUE
chr1	146007230	146007566	TRUE
chr1	146043821	146044503	TRUE
chr1	146049665	146051316	TRUE
chr1	148424101	148424634	TRUE
chr1	150281493	150282457	TRUE
chr1	150361232	150361739	TRUE
chr1	150560981	150562771	TRUE
chr1	150563758	150564598	TRUE
chr1	150567433	150568795	TRUE
chr1	150604504	150605133	TRUE
chr1	150611427	150612216	TRUE
chr1	150612946	150614145	TRUE
chr1	151235351	151235848	TRUE
chr1	151238365	151238698	TRUE
chr1	151611311	151611606	TRUE
chr1	151935170	151935452	TRUE
chr1	151970568	151971116	TRUE
chr1	151977390	151978176	TRUE
chr1	152167622	152169354	TRUE
chr1	152182810	152183225	TRUE
chr1	152539812	152540260	TRUE
chr1	154418005	154419142	TRUE
chr1	154419462	154420054	TRUE
chr1	155016976	155017897	TRUE
chr1	155038434	155039197	TRUE
chr1	155193095	155194215	TRUE
chr1	156112394	156112657	TRUE
chr1	156463956	156464667	TRUE
chr1	156510762	156511030	TRUE
chr1	156616451	156616834	TRUE
chr1	157284066	157284897	TRUE
chr1	159473483	159473740	TRUE
chr1	159581114	159581846	TRUE
chr1	160132077	160132337	TRUE
chr1	160933529	160933921	TRUE
chr1	160934240	160934588	TRUE
chr1	160945576	160946306	TRUE
chr1	160949341	160949901	FALSE
chr1	161013625	161014148	TRUE
chr1	161765940	161766568	TRUE
chr1	162381393	162382022	TRUE
chr1	162382354	162382704	TRUE
chr1	162388528	162388874	TRUE
chr1	164780901	164781237	TRUE
chr1	165856945	165857606	TRUE
chr1	167136157	167136740	TRUE
chr1	167137262	167137580	TRUE
chr1	167796913	167797384	TRUE
chr1	167926477	167926945	TRUE
chr1	168491671	168492290	TRUE
chr1	168497516	168497770	TRUE
chr1	168551596	168552152	TRUE
chr1	168636382	168637509	TRUE
chr1	168708817	168710470	TRUE
chr1	169103504	169103851	TRUE
chr1	169161145	169161547	TRUE
chr1	169451516	169451878	TRUE
chr1	169485237	169486856	TRUE
chr1	169570078	169570525	TRUE
chr1	171210388	171210763	TRUE
chr1	171912463	171913214	TRUE
chr1	171913412	171914039	TRUE
chr1	172745783	172747064	TRUE
chr1	172826063	172826925	TRUE
chr1	172895670	172896554	TRUE
chr1	172917855	172918466	TRUE
chr1	172932896	172933305	TRUE
chr1	172933552	172934760	TRUE
chr1	172975657	172977257	TRUE
chr1	173527120	173527554	TRUE
chr1	178241147	178241497	TRUE
chr1	179310834	179311133	TRUE
chr1	180560099	180561296	TRUE
chr1	180593377	180593776	TRUE
chr1	180598099	180599943	TRUE
chr1	180827279	180827614	TRUE
chr1	182173825	182174223	TRUE
chr1	182217953	182218278	TRUE
chr1	182290003	182290550	TRUE
chr1	182969132	182969572	TRUE
chr1	183060459	183060817	TRUE
chr1	183916086	183916439	TRUE
chr1	184606854	184607207	TRUE
chr1	184622284	184622686	TRUE
chr1	184632804	184633186	TRUE
chr1	186492278	186493624	TRUE
chr1	186495010	186495413	TRUE
chr1	186535664	186536167	TRUE
chr1	186822375	186822761	TRUE
chr1	186880806	186881418	TRUE
chr1	188237442	188237879	TRUE
chr1	188238088	188238422	TRUE
chr1	192491822	192492120	TRUE
chr1	192496261	192497132	TRUE
chr1	192530213	192531913	TRUE
chr1	192807518	192809761	FALSE
chr1	192861696	192862454	TRUE
chr1	192904173	192905775	TRUE
chr1	192907449	192908318	TRUE
chr1	192914741	192915155	TRUE
chr1	195664649	195664915	TRUE
chr1	197320976	197321378	TRUE
chr1	199774580	199775120	TRUE
chr1	199778199	199778703	TRUE
chr1	199784109	199784694	TRUE
chr1	199794097	199795167	TRUE
chr1	199857074	199857780	TRUE
chr1	199976494	199977606	TRUE
chr1	200150496	200151263	TRUE
chr1	200184136	200184781	TRUE
chr1	200364018	200367126	TRUE
chr1	200404486	200407395	TRUE
chr1	200909691	200910304	TRUE
chr1	201299918	201300377	TRUE
chr1	201309379	201309923	TRUE
chr1	201358614	201358842	TRUE
chr1	201448102	201448701	TRUE
chr1	201448993	201449291	TRUE
chr1	202217566	202218078	TRUE
chr1	202283869	202284347	TRUE
chr1	202379753	202380989	TRUE
chr1	203328732	203329166	TRUE
chr1	203536835	203537449	TRUE
chr1	203537938	203538460	TRUE
chr1	204080196	204080713	TRUE
chr1	204150151	204150543	TRUE
chr1	204319002	204319957	TRUE
chr1	204379007	204379298	TRUE
chr1	204422688	204423303	TRUE
chr1	204425750	204426314	TRUE
chr1	204432794	204433121	TRUE
chr1	205477916	205478373	TRUE
chr1	205616588	205617055	TRUE
chr1	205939522	205940163	TRUE
chr1	205976065	205976521	TRUE
chr1	206699704	206700004	TRUE
chr1	206704737	206705137	TRUE
chr1	206708731	206710750	TRUE
chr1	206714683	206715052	TRUE
chr1	206723666	206724543	TRUE
chr1	206748560	206749088	TRUE
chr1	206892609	206893179	TRUE
chr1	207004689	207005343	TRUE
chr1	207009986	207010400	FALSE
chr1	207309545	207310277	TRUE
chr1	208177642	208178565	TRUE
chr1	209080275	209080986	TRUE
chr1	209095609	209096563	TRUE
chr1	209526660	209533516	TRUE
chr1	209544135	209544491	TRUE
chr1	209873528	209873829	TRUE
chr1	210419252	210419742	TRUE
chr1	211198184	211198586	TRUE
chr1	211737279	211737671	TRUE
chr1	212817799	212818218	TRUE
chr1	214568365	214568807	TRUE
chr1	214573436	214573793	TRUE
chr1	218537374	218537946	TRUE
chr1	218650580	218650879	TRUE
chr1	218656283	218656688	TRUE
chr1	218828173	218828621	TRUE
chr1	219161061	219161678	TRUE
chr1	219521269	219521699	TRUE
chr1	219659350	219660143	TRUE
chr1	221117423	221118459	TRUE
chr1	221118529	221118898	TRUE
chr1	221620474	221621439	TRUE
chr1	221845820	221846568	TRUE
chr1	221868976	221869702	TRUE
chr1	222777274	222778322	TRUE
chr1	223109551	223110948	TRUE
chr1	223250258	223250678	TRUE
chr1	223654031	223654682	TRUE
chr1	223655201	223655812	TRUE
chr1	223699999	223701893	TRUE
chr1	223737392	223737998	TRUE
chr1	225657425	225657940	TRUE
chr1	225699816	225700834	TRUE
chr1	225735381	225737672	TRUE
chr1	227343818	227344682	TRUE
chr1	227356631	227357789	TRUE
chr1	227372664	227373064	TRUE
chr1	228837750	228839112	TRUE
chr1	228853766	228854053	TRUE
chr1	228860627	228861952	TRUE
chr1	229070174	229070623	TRUE
chr1	229208460	229209565	TRUE
chr1	229220833	229222091	TRUE
chr1	229229046	229232018	TRUE
chr1	229253021	229253592	TRUE
chr1	229273841	229274182	TRUE
chr1	229843838	229844403	TRUE
chr1	229844809	229845303	TRUE
chr1	229979835	229980565	TRUE
chr1	230185783	230186495	TRUE
chr1	231049405	231049756	TRUE
chr1	231511555	231512902	TRUE
chr1	232287868	232288644	TRUE
chr1	232707150	232707503	TRUE
chr1	233668862	233669184	TRUE
chr1	233673261	233674854	TRUE
chr1	233704142	233705576	TRUE
chr1	234719562	234719907	TRUE
chr1	234979672	234981873	TRUE
chr1	234986703	234988195	TRUE
chr1	234996520	234998739	TRUE
chr1	235035098	235035679	TRUE
chr1	235403617	235404577	TRUE
chr1	235408613	235409329	TRUE
chr1	235919817	235920465	TRUE
chr1	236429581	236429997	TRUE
chr1	239892661	239893786	TRUE
chr1	240399441	240399781	TRUE
chr1	241619860	241620175	TRUE
chr1	242530663	242531336	TRUE
chr1	242546928	242547409	TRUE
chr1	246583546	246583921	TRUE
chr1	246617760	246618200	TRUE
chr2	1613880	1614175	TRUE
chr2	1730097	1730428	TRUE
chr2	6186221	6187241	TRUE
chr2	8500632	8500852	TRUE
chr2	8605536	8606437	TRUE
chr2	8628198	8628997	TRUE
chr2	9001066	9001625	TRUE
chr2	9636534	9636806	TRUE
chr2	9638536	9638889	TRUE
chr2	9640312	9641040	TRUE
chr2	9698942	9700458	TRUE
chr2	9702198	9704356	TRUE
chr2	9752519	9753636	TRUE
chr2	9760060	9761075	TRUE
chr2	10270566	10271214	TRUE
chr2	10342223	10342987	TRUE
chr2	10385250	10387433	TRUE
chr2	10389294	10390300	TRUE
chr2	10402203	10402998	TRUE
chr2	10403887	10404520	TRUE
chr2	10405000	10406521	TRUE
chr2	10407144	10408822	TRUE
chr2	10408960	10409470	FALSE
chr2	10457788	10458154	TRUE
chr2	11379735	11380130	TRUE
chr2	11539460	11539780	TRUE
chr2	15169671	15170042	TRUE
chr2	16649396	16649762	TRUE
chr2	18720311	18720714	TRUE
chr2	18960381	18960647	TRUE
chr2	19235260	19235714	TRUE
chr2	19607311	19608916	TRUE
chr2	19648378	19649047	TRUE
chr2	19649830	19650215	TRUE
chr2	19801081	19802353	TRUE
chr2	20071243	20072737	TRUE
chr2	20208098	20208451	TRUE
chr2	20438342	20439861	TRUE
chr2	20442157	20442541	FALSE
chr2	20443322	20444340	TRUE
chr2	20450764	20451103	TRUE
chr2	20475085	20475393	TRUE
chr2	20490334	20491099	TRUE
chr2	20491966	20492454	TRUE
chr2	20496023	20496719	TRUE
chr2	20501167	20501665	TRUE
chr2	20539155	20540540	TRUE
chr2	20593156	20593870	TRUE
chr2	20597029	20597327	TRUE
chr2	20745994	20746344	TRUE
chr2	23425806	23426325	TRUE
chr2	23602052	23602517	TRUE
chr2	23745706	23746035	TRUE
chr2	24015497	24016135	TRUE
chr2	24083507	24085332	TRUE
chr2	25618283	25619196	TRUE
chr2	25937053	25937408	TRUE
chr2	27705379	27707244	TRUE
chr2	27707589	27708621	TRUE
chr2	27723296	27725826	TRUE
chr2	27737489	27738248	TRUE
chr2	27776066	27776496	TRUE
chr2	27795578	27796071	TRUE
chr2	27798476	27800272	TRUE
chr2	27866189	27866488	TRUE
chr2	28172410	28172967	TRUE
chr2	28268811	28270052	TRUE
chr2	28270628	28271095	TRUE
chr2	28338970	28339263	TRUE
chr2	28342221	28342872	TRUE
chr2	28394160	28397136	TRUE
chr2	28433998	28434330	TRUE
chr2	28568471	28568979	TRUE
chr2	28583536	28585061	TRUE
chr2	28596709	28597036	TRUE
chr2	28602900	28603613	TRUE
chr2	28610597	28611167	TRUE
chr2	28614041	28614494	TRUE
chr2	28615829	28616122	TRUE
chr2	28633713	28634374	TRUE
chr2	28635139	28635611	TRUE
chr2	28661470	28662680	TRUE
chr2	28716239	28716706	TRUE
chr2	28951042	28953151	TRUE
chr2	29165530	29165882	TRUE
chr2	30178466	30179235	TRUE
chr2	30185098	30185759	TRUE
chr2	30362013	30362435	TRUE
chr2	30690073	30690431	TRUE
chr2	31558209	31559197	TRUE
chr2	33021811	33022247	TRUE
chr2	33051550	33052550	TRUE
chr2	33152388	33153869	TRUE
chr2	33210256	33211054	TRUE
chr2	33211300	33212752	TRUE
chr2	33219240	33220834	TRUE
chr2	33230602	33231414	TRUE
chr2	33236394	33239727	TRUE
chr2	33239986	33240945	TRUE
chr2	33270505	33271043	FALSE
chr2	36371092	36373912	TRUE
chr2	36429871	36430425	TRUE
chr2	36438581	36439092	TRUE
chr2	36454030	36454500	TRUE
chr2	36461110	36461807	TRUE
chr2	37583415	37583750	TRUE
chr2	37590017	37590555	TRUE
chr2	37676094	37676702	TRUE
chr2	37767538	37769301	TRUE
chr2	37771848	37772113	TRUE
chr2	37781030	37781395	TRUE
chr2	37801874	37804328	TRUE
chr2	37832548	37832915	FALSE
chr2	37916466	37916872	TRUE
chr2	38178349	38179811	TRUE
chr2	38215930	38216405	TRUE
chr2	39379612	39380094	TRUE
chr2	39523316	39524501	TRUE
chr2	41926682	41927010	TRUE
chr2	42063495	42065193	TRUE
chr2	42076416	42076679	TRUE
chr2	42084053	42084836	TRUE
chr2	43013903	43014199	TRUE
chr2	43050330	43050794	TRUE
chr2	43051336	43051811	TRUE
chr2	43086294	43087664	TRUE
chr2	43088306	43088984	TRUE
chr2	43130840	43132035	TRUE
chr2	43288403	43289001	TRUE
chr2	43293720	43294235	TRUE
chr2	43482649	43483540	TRUE
chr2	43484057	43484638	FALSE
chr2	43539603	43540895	TRUE
chr2	43758814	43759989	TRUE
chr2	43760251	43760646	FALSE
chr2	44170413	44170740	TRUE
chr2	44286768	44287566	TRUE
chr2	44290183	44290540	TRUE
chr2	44958491	44960606	TRUE
chr2	45119105	45119390	TRUE
chr2	45128482	45129041	TRUE
chr2	45173523	45173996	TRUE
chr2	45237891	45238852	TRUE
chr2	45241034	45241343	TRUE
chr2	45819300	45819668	TRUE
chr2	45820086	45820379	TRUE
chr2	45821492	45822698	TRUE
chr2	46038271	46038539	TRUE
chr2	46315102	46315884	TRUE
chr2	46656928	46657568	TRUE
chr2	46708353	46708806	TRUE
chr2	46866771	46867275	TRUE
chr2	46939557	46939820	TRUE
chr2	46954918	46955659	TRUE
chr2	46970372	46971321	TRUE
chr2	47043194	47044034	TRUE
chr2	47078548	47079425	TRUE
chr2	47119014	47119413	TRUE
chr2	47191394	47193737	TRUE
chr2	47303354	47304385	TRUE
chr2	47309257	47311625	TRUE
chr2	48114274	48114700	TRUE
chr2	48197131	48197503	TRUE
chr2	48341511	48342075	TRUE
chr2	48343497	48344834	TRUE
chr2	48346113	48346671	TRUE
chr2	48353145	48353593	TRUE
chr2	48420543	48421064	TRUE
chr2	49306771	49307274	TRUE
chr2	54038831	54039354	TRUE
chr2	54207801	54208094	TRUE
chr2	54550273	54550552	TRUE
chr2	54559571	54560852	TRUE
chr2	54626809	54627310	TRUE
chr2	54634601	54635120	TRUE
chr2	54671910	54672176	TRUE
chr2	55015587	55015856	TRUE
chr2	55096869	55098214	TRUE
chr2	55099732	55100745	TRUE
chr2	55102012	55102518	TRUE
chr2	55995188	55995924	TRUE
chr2	56230228	56230507	TRUE
chr2	56444324	56445090	TRUE
chr2	61255464	61255955	TRUE
chr2	61629638	61630086	TRUE
chr2	61635906	61636381	TRUE
chr2	61713512	61713818	TRUE
chr2	61750704	61751023	TRUE
chr2	61758208	61758456	TRUE
chr2	61948605	61948927	TRUE
chr2	62147893	62148228	TRUE
chr2	62149830	62150092	TRUE
chr2	62424620	62426315	TRUE
chr2	62788820	62790791	TRUE
chr2	62826268	62826557	TRUE
chr2	63009501	63009820	TRUE
chr2	63788046	63788414	TRUE
chr2	64115910	64116184	FALSE
chr2	65300172	65300698	TRUE
chr2	65300994	65301441	TRUE
chr2	65630501	65631156	TRUE
chr2	67057805	67058305	TRUE
chr2	67446493	67447601	TRUE
chr2	67451321	67451855	TRUE
chr2	67571779	67573535	TRUE
chr2	67612434	67612948	TRUE
chr2	68828927	68829489	TRUE
chr2	69299786	69300350	TRUE
chr2	69767307	69767530	TRUE
chr2	69772661	69774001	TRUE
chr2	69946356	69946837	TRUE
chr2	71716967	71717270	TRUE
chr2	71779405	71779744	TRUE
chr2	71782932	71783675	TRUE
chr2	71784740	71785418	TRUE
chr2	71793353	71793713	TRUE
chr2	72014129	72014401	FALSE
chr2	72205168	72205444	TRUE
chr2	73932222	73932513	TRUE
chr2	75146702	75147406	TRUE
chr2	84904633	84906188	TRUE
chr2	84925716	84926444	TRUE
chr2	84926538	84927325	FALSE
chr2	84957920	84960180	TRUE
chr2	84963709	84964040	TRUE
chr2	85019249	85019707	TRUE
chr2	85420633	85422118	TRUE
chr2	85433649	85434129	TRUE
chr2	85447392	85447760	TRUE
chr2	85449164	85449664	TRUE
chr2	85679188	85679599	FALSE
chr2	85681271	85681746	TRUE
chr2	85705217	85706308	TRUE
chr2	85707198	85708361	TRUE
chr2	85708542	85710102	TRUE
chr2	85710674	85711768	TRUE
chr2	85712590	85714174	TRUE
chr2	85772063	85772743	TRUE
chr2	85806224	85807061	TRUE
chr2	85924252	85925290	TRUE
chr2	85925684	85926028	TRUE
chr2	86628201	86628474	TRUE
chr2	86671437	86672301	TRUE
chr2	86703716	86704127	TRUE
chr2	88613932	88614253	TRUE
chr2	88627827	88628561	TRUE
chr2	98911598	98912128	TRUE
chr2	98913216	98913885	TRUE
chr2	98915082	98915322	TRUE
chr2	98916883	98917604	TRUE
chr2	100752318	100753776	TRUE
chr2	100780739	100781052	TRUE
chr2	100785967	100786680	TRUE
chr2	100840597	100840946	TRUE
chr2	101079177	101082064	TRUE
chr2	101083230	101084491	TRUE
chr2	101096691	101097051	TRUE
chr2	101110503	101110869	TRUE
chr2	101113273	101115186	TRUE
chr2	101119416	101121555	TRUE
chr2	101736786	101737271	TRUE
chr2	101737497	101737837	TRUE
chr2	102027039	102028025	TRUE
chr2	102033284	102034438	TRUE
chr2	102048002	102049243	TRUE
chr2	102049910	102050479	TRUE
chr2	102063937	102066316	TRUE
chr2	102082930	102083596	TRUE
chr2	102273752	102274282	TRUE
chr2	108192859	108194538	TRUE
chr2	108386799	108388516	TRUE
chr2	108412781	108414002	TRUE
chr2	108492231	108492815	TRUE
chr2	108571392	108571691	TRUE
chr2	108616928	108617207	TRUE
chr2	108972023	108972558	TRUE
chr2	108975927	108976171	TRUE
chr2	108982288	108982726	TRUE
chr2	111624843	111625120	TRUE
chr2	111705928	111706325	TRUE
chr2	111957809	111958079	TRUE
chr2	112622576	112622877	TRUE
chr2	112630891	112631460	TRUE
chr2	112793914	112794646	TRUE
chr2	113158897	113159533	TRUE
chr2	113217382	113219577	TRUE
chr2	113253405	113253756	TRUE
chr2	118077878	118078296	TRUE
chr2	119255729	119256248	TRUE
chr2	120107970	120108401	TRUE
chr2	120396955	120400070	TRUE
chr2	120465982	120466585	TRUE
chr2	120469480	120471086	TRUE
chr2	120532215	120532520	TRUE
chr2	120941464	120942525	TRUE
chr2	120954699	120955969	TRUE
chr2	121072933	121073324	TRUE
chr2	121185459	121186237	TRUE
chr2	121191169	121191658	TRUE
chr2	121196863	121198248	TRUE
chr2	121282409	121283671	TRUE
chr2	121502220	121502635	TRUE
chr2	121626991	121627855	TRUE
chr2	121634422	121634783	TRUE
chr2	125398699	125399800	TRUE
chr2	127410583	127412537	TRUE
chr2	133201031	133201569	TRUE
chr2	133346734	133347037	TRUE
chr2	133433799	133434561	TRUE
chr2	133434760	133435831	TRUE
chr2	134104145	134104675	TRUE
chr2	134839687	134839952	TRUE
chr2	138071824	138073101	TRUE
chr2	138081383	138082212	TRUE
chr2	140529530	140529933	TRUE
chr2	140643502	140644919	TRUE
chr2	140647946	140648696	TRUE
chr2	140650783	140651270	TRUE
chr2	140657720	140658083	TRUE
chr2	142816916	142817279	TRUE
chr2	142822211	142822647	TRUE
chr2	142860473	142861022	TRUE
chr2	142862364	142864376	TRUE
chr2	142889480	142889692	TRUE
chr2	144552840	144553966	TRUE
chr2	144659673	144660160	TRUE
chr2	145011846	145012763	TRUE
chr2	145028185	145029095	FALSE
chr2	150125111	150126277	TRUE
chr2	150409189	150409593	TRUE
chr2	150472136	150472874	TRUE
chr2	150494520	150494842	TRUE
chr2	150612990	150613535	TRUE
chr2	150619797	150620370	TRUE
chr2	150697663	150698488	TRUE
chr2	151853053	151853787	TRUE
chr2	152395167	152395472	TRUE
chr2	152402912	152403461	TRUE
chr2	152404811	152405726	TRUE
chr2	152406528	152407405	TRUE
chr2	152499931	152500458	TRUE
chr2	157152353	157152646	TRUE
chr2	158094475	158095130	TRUE
chr2	158130607	158132514	TRUE
chr2	159946326	159946723	TRUE
chr2	160227240	160230044	TRUE
chr2	160417724	160418048	TRUE
chr2	160482756	160483055	TRUE
chr2	161228896	161229166	TRUE
chr2	163255096	163255401	TRUE
chr2	163659229	163659517	TRUE
chr2	164792746	164793038	FALSE
chr2	164825680	164826887	TRUE
chr2	168278402	168279006	TRUE
chr2	168545572	168546294	TRUE
chr2	169012165	169012598	TRUE
chr2	169025788	169026559	TRUE
chr2	169091766	169092744	TRUE
chr2	170030078	170030425	TRUE
chr2	170307955	170308397	TRUE
chr2	172672809	172673621	TRUE
chr2	173205354	173205658	TRUE
chr2	173432075	173432623	TRUE
chr2	174606287	174606778	TRUE
chr2	174836479	174837029	TRUE
chr2	178909451	178910671	TRUE
chr2	179058563	179058919	FALSE
chr2	179104085	179108613	TRUE
chr2	179113856	179114186	TRUE
chr2	179214664	179215088	TRUE
chr2	179953863	179954390	TRUE
chr2	180730657	180731674	TRUE
chr2	182324525	182325231	TRUE
chr2	182365506	182367199	TRUE
chr2	182372496	182373469	TRUE
chr2	182558556	182559085	TRUE
chr2	182618487	182619158	TRUE
chr2	182915644	182916890	TRUE
chr2	186533657	186534371	TRUE
chr2	186544048	186544731	TRUE
chr2	187549851	187550642	TRUE
chr2	187924342	187924728	TRUE
chr2	188573391	188573951	TRUE
chr2	188598529	188598929	TRUE
chr2	189101992	189102333	TRUE
chr2	189233567	189233993	TRUE
chr2	189337688	189338018	TRUE
chr2	189411810	189412653	TRUE
chr2	189531252	189531846	TRUE
chr2	189951766	189952167	TRUE
chr2	189954232	189954614	TRUE
chr2	190499272	190499896	TRUE
chr2	190500199	190500585	TRUE
chr2	190501242	190502391	TRUE
chr2	190939014	190939416	TRUE
chr2	191177793	191179586	TRUE
chr2	191637177	191638597	TRUE
chr2	191646580	191646817	TRUE
chr2	191846892	191847515	TRUE
chr2	191866605	191867864	TRUE
chr2	191894737	191895262	TRUE
chr2	193824426	193824836	TRUE
chr2	195038226	195038552	TRUE
chr2	195341455	195342497	TRUE
chr2	195363140	195364633	TRUE
chr2	195937277	195937534	TRUE
chr2	196247046	196248099	TRUE
chr2	196259493	196261235	TRUE
chr2	196274874	196276562	TRUE
chr2	196607881	196608480	TRUE
chr2	197286987	197287567	TRUE
chr2	197613247	197614095	TRUE
chr2	200076855	200077692	TRUE
chr2	200156419	200156947	TRUE
chr2	200300436	200301350	TRUE
chr2	200564209	200564451	FALSE
chr2	200589964	200590507	TRUE
chr2	200600103	200601049	TRUE
chr2	200609039	200609719	TRUE
chr2	200615228	200615598	TRUE
chr2	200618592	200619859	TRUE
chr2	200624067	200625544	TRUE
chr2	200662334	200663237	TRUE
chr2	200677792	200678957	TRUE
chr2	200795178	200795540	TRUE
chr2	200797222	200797679	TRUE
chr2	201123885	201124368	TRUE
chr2	201126387	201127185	TRUE
chr2	203451098	203451395	TRUE
chr2	203811556	203811856	TRUE
chr2	204664378	204666008	TRUE
chr2	205726199	205726891	TRUE
chr2	205734324	205734986	TRUE
chr2	205768838	205769212	TRUE
chr2	207133707	207134481	TRUE
chr2	207311569	207312413	TRUE
chr2	207844903	207845702	TRUE
chr2	207847790	207848136	TRUE
chr2	209368396	209368750	TRUE
chr2	209368943	209369323	TRUE
chr2	209383075	209383569	TRUE
chr2	209472333	209473370	TRUE
chr2	209473674	209474391	TRUE
chr2	209495725	209496624	TRUE
chr2	210541200	210541869	TRUE
chr2	210552003	210553114	TRUE
chr2	210553409	210553874	TRUE
chr2	211408181	211408943	TRUE
chr2	214103457	214103950	TRUE
chr2	214395093	214395468	TRUE
chr2	215417300	215417899	TRUE
chr2	215460647	215461297	TRUE
chr2	215498397	215499838	TRUE
chr2	215505467	215505831	TRUE
chr2	215528490	215528967	TRUE
chr2	215579659	215580233	TRUE
chr2	215624390	215624908	TRUE
chr2	215722344	215722733	TRUE
chr2	215811898	215812186	TRUE
chr2	215833398	215834200	TRUE
chr2	215843477	215844025	TRUE
chr2	216535443	216535830	TRUE
chr2	217680578	217680937	FALSE
chr2	217683144	217684436	TRUE
chr2	217687267	217688345	TRUE
chr2	217691683	217692867	TRUE
chr2	217902101	217903415	TRUE
chr2	218003939	218004490	TRUE
chr2	218017777	218018031	TRUE
chr2	218963848	218964739	TRUE
chr2	219125241	219125653	TRUE
chr2	219126468	219126989	TRUE
chr2	221942705	221943656	TRUE
chr2	222452310	222452883	TRUE
chr2	222756694	222757617	TRUE
chr2	222787693	222788655	TRUE
chr2	222791953	222792436	TRUE
chr2	222796086	222796346	TRUE
chr2	222796462	222797159	TRUE
chr2	222837475	222838215	TRUE
chr2	223007577	223008105	TRUE
chr2	223099701	223100650	TRUE
chr2	223230219	223230905	TRUE
chr2	223262964	223263334	TRUE
chr2	223698884	223700669	TRUE
chr2	223759149	223761424	TRUE
chr2	223814199	223814451	TRUE
chr2	224882402	224883166	TRUE
chr2	224884047	224884666	TRUE
chr2	224909969	224910475	TRUE
chr2	225841095	225841573	TRUE
chr2	225842938	225843368	TRUE
chr2	225999788	226000079	TRUE
chr2	226524466	226524856	TRUE
chr2	226583590	226584125	TRUE
chr2	226738087	226739450	TRUE
chr2	226754705	226756511	TRUE
chr2	226794390	226794667	TRUE
chr2	227266882	227268217	TRUE
chr2	227504749	227505061	TRUE
chr2	227657201	227657706	TRUE
chr2	227796155	227796901	TRUE
chr2	227816253	227817420	TRUE
chr2	227817504	227819767	TRUE
chr2	227824761	227825162	TRUE
chr2	227839548	227840114	TRUE
chr2	227853636	227854546	TRUE
chr2	227858031	227858770	TRUE
chr2	227863863	227864693	TRUE
chr2	229406671	229408904	TRUE
chr2	229434004	229434571	TRUE
chr2	229444772	229445726	TRUE
chr2	229586032	229586372	TRUE
chr2	232378328	232378661	TRUE
chr2	233039227	233039721	TRUE
chr2	233296921	233297396	TRUE
chr2	233399792	233400198	TRUE
chr2	233514008	233514617	TRUE
chr2	233519738	233520467	TRUE
chr2	233556502	233558163	TRUE
chr2	233742823	233743090	TRUE
chr2	233744646	233746984	TRUE
chr2	234082215	234083206	TRUE
chr2	234368235	234369589	TRUE
chr2	234862624	234863054	TRUE
chr2	235021643	235022243	TRUE
chr2	235086700	235086953	TRUE
chr2	235162313	235163035	TRUE
chr2	235416780	235417084	TRUE
chr2	236744704	236745121	TRUE
chr2	236988694	236989038	TRUE
chr2	237024909	237025555	TRUE
chr2	237097843	237098495	TRUE
chr2	237181672	237182755	TRUE
chr2	237223194	237223825	TRUE
chr2	237234334	237234616	TRUE
chr2	237235567	237236044	TRUE
chr2	237290372	237290736	TRUE
chr2	237432144	237433329	TRUE
chr2	237433442	237433779	TRUE
chr2	238285573	238286346	TRUE
chr2	238289745	238291409	TRUE
chr2	238299845	238300233	TRUE
chr2	238596883	238597681	TRUE
chr2	239279971	239280864	TRUE
chr2	240251119	240252131	TRUE
chr2	240255808	240256289	TRUE
chr3	4950886	4951411	TRUE
chr3	4992602	4992822	TRUE
chr3	5304748	5305225	TRUE
chr3	5330297	5330910	TRUE
chr3	5497457	5498335	TRUE
chr3	9169342	9169651	TRUE
chr3	9175220	9175892	TRUE
chr3	9878585	9879424	TRUE
chr3	9884046	9885140	TRUE
chr3	11453008	11453395	TRUE
chr3	11568133	11568444	TRUE
chr3	12193321	12194980	TRUE
chr3	12316387	12317327	TRUE
chr3	12353878	12354164	TRUE
chr3	13413490	13413795	TRUE
chr3	14125961	14126344	TRUE
chr3	14288467	14291375	TRUE
chr3	14295568	14296943	TRUE
chr3	14378368	14378671	TRUE
chr3	14379311	14379792	TRUE
chr3	15610211	15610760	TRUE
chr3	15630224	15631373	TRUE
chr3	15633898	15634524	TRUE
chr3	15743426	15744075	TRUE
chr3	15752804	15754380	TRUE
chr3	16048557	16049165	TRUE
chr3	16056051	16057170	TRUE
chr3	16059246	16061350	TRUE
chr3	17635439	17636117	TRUE
chr3	19888879	19889693	TRUE
chr3	19898688	19899455	TRUE
chr3	20054506	20054949	TRUE
chr3	23036092	23036498	TRUE
chr3	23575650	23577007	TRUE
chr3	23594144	23594476	TRUE
chr3	23600224	23600573	TRUE
chr3	23612465	23612831	TRUE
chr3	23739405	23740192	TRUE
chr3	23740362	23741518	TRUE
chr3	23959128	23960144	TRUE
chr3	23999005	23999427	FALSE
chr3	24140045	24140394	TRUE
chr3	24145573	24146802	TRUE
chr3	24437307	24437939	TRUE
chr3	25300126	25300736	TRUE
chr3	25433133	25433429	TRUE
chr3	25463936	25464429	TRUE
chr3	25478933	25479401	TRUE
chr3	25508256	25509498	TRUE
chr3	25589983	25590273	TRUE
chr3	27359202	27361224	TRUE
chr3	28347669	28347991	TRUE
chr3	29278241	29278557	TRUE
chr3	29280818	29281125	TRUE
chr3	29525203	29525948	TRUE
chr3	29642533	29642976	TRUE
chr3	30198296	30198585	TRUE
chr3	30262923	30263200	TRUE
chr3	30285901	30286815	TRUE
chr3	30517997	30518923	TRUE
chr3	30688910	30689739	TRUE
chr3	31272298	31272703	TRUE
chr3	32226700	32227272	TRUE
chr3	35624716	35625005	TRUE
chr3	36155191	36156040	TRUE
chr3	37199035	37199355	TRUE
chr3	37205058	37205377	TRUE
chr3	37206101	37206413	TRUE
chr3	37608181	37608748	TRUE
chr3	37863231	37863675	TRUE
chr3	37935871	37936790	TRUE
chr3	39180614	39181035	TRUE
chr3	39531706	39532163	TRUE
chr3	40939080	40940305	TRUE
chr3	40971154	40972193	TRUE
chr3	41561881	41562338	FALSE
chr3	41683318	41684270	TRUE
chr3	41688053	41689240	TRUE
chr3	42544150	42545907	TRUE
chr3	44885498	44886004	TRUE
chr3	44886543	44887166	TRUE
chr3	46893393	46893684	TRUE
chr3	46926091	46926493	TRUE
chr3	46930706	46932627	TRUE
chr3	46935266	46936153	TRUE
chr3	46942769	46944846	TRUE
chr3	46946278	46949792	TRUE
chr3	52606633	52606997	TRUE
chr3	53050003	53050360	TRUE
chr3	53145380	53145783	TRUE
chr3	53150251	53150626	TRUE
chr3	53267843	53268207	FALSE
chr3	53535310	53535804	TRUE
chr3	54873262	54874067	TRUE
chr3	54891021	54892423	TRUE
chr3	57971788	57976197	TRUE
chr3	58051257	58051838	TRUE
chr3	58093833	58094148	TRUE
chr3	62604368	62604608	TRUE
chr3	62611520	62611819	TRUE
chr3	64053889	64054311	TRUE
chr3	64072167	64072460	TRUE
chr3	64264589	64265162	TRUE
chr3	64265747	64267037	TRUE
chr3	64341400	64341685	TRUE
chr3	64342897	64343615	TRUE
chr3	64351590	64352115	TRUE
chr3	65714154	65714494	TRUE
chr3	65999618	65999937	TRUE
chr3	66588369	66588896	TRUE
chr3	66593921	66594490	TRUE
chr3	66596304	66596760	TRUE
chr3	66602727	66603051	TRUE
chr3	67593596	67594200	TRUE
chr3	67706906	67707344	TRUE
chr3	70000461	70000852	TRUE
chr3	71208178	71209234	TRUE
chr3	71210168	71211389	TRUE
chr3	71250069	71250377	TRUE
chr3	71532605	71533059	TRUE
chr3	71998789	71999213	TRUE
chr3	72336955	72337360	TRUE
chr3	72625653	72626080	TRUE
chr3	72957094	72957469	TRUE
chr3	78666535	78666845	TRUE
chr3	78736753	78737269	TRUE
chr3	86922497	86923298	TRUE
chr3	87247046	87247797	TRUE
chr3	94158617	94159588	TRUE
chr3	98815040	98815387	TRUE
chr3	98914021	98915585	TRUE
chr3	98921282	98924196	TRUE
chr3	100040485	100040900	TRUE
chr3	101043050	101043477	TRUE
chr3	101151253	101151970	TRUE
chr3	101179661	101180091	TRUE
chr3	102007223	102007491	TRUE
chr3	102068351	102068727	TRUE
chr3	102129937	102130779	TRUE
chr3	104952429	104953148	TRUE
chr3	105140893	105141560	TRUE
chr3	105354378	105354842	TRUE
chr3	105362298	105362696	TRUE
chr3	105792192	105792835	TRUE
chr3	107284498	107285105	TRUE
chr3	109099097	109099833	TRUE
chr3	109126029	109126317	TRUE
chr3	109351172	109351594	TRUE
chr3	109352848	109353599	TRUE
chr3	109362635	109364432	TRUE
chr3	112671320	112672610	TRUE
chr3	112773732	112775921	TRUE
chr3	112779794	112780811	TRUE
chr3	112795683	112796071	TRUE
chr3	112801765	112802055	TRUE
chr3	112813004	112813481	TRUE
chr3	112813864	112814635	FALSE
chr3	114480436	114480758	TRUE
chr3	114495923	114496299	TRUE
chr3	114608259	114608647	TRUE
chr3	114623722	114625238	TRUE
chr3	114744779	114746916	TRUE
chr3	114758879	114759709	TRUE
chr3	114899499	114899737	TRUE
chr3	115790503	115791185	TRUE
chr3	117825423	117825683	TRUE
chr3	119148542	119148791	TRUE
chr3	119194952	119195601	TRUE
chr3	119204866	119205952	TRUE
chr3	120661049	120661959	TRUE
chr3	120678105	120679425	TRUE
chr3	120681099	120682956	TRUE
chr3	120688776	120689993	TRUE
chr3	120693024	120694143	TRUE
chr3	123732313	123733056	TRUE
chr3	124248089	124249124	TRUE
chr3	124761255	124761767	TRUE
chr3	124800478	124800813	TRUE
chr3	124812180	124813820	TRUE
chr3	124814600	124815026	TRUE
chr3	124832563	124832902	TRUE
chr3	124833600	124836039	TRUE
chr3	124836614	124838988	TRUE
chr3	124841549	124841885	TRUE
chr3	124850672	124850994	TRUE
chr3	125062843	125063581	TRUE
chr3	125102142	125102479	TRUE
chr3	125110627	125110883	TRUE
chr3	126284322	126284872	TRUE
chr3	126389115	126389532	TRUE
chr3	127303953	127305217	TRUE
chr3	127525391	127525936	TRUE
chr3	127536154	127536752	TRUE
chr3	129195519	129196297	TRUE
chr3	129245216	129245548	TRUE
chr3	129423929	129425028	TRUE
chr3	129640943	129641418	TRUE
chr3	129641630	129642550	TRUE
chr3	129661798	129662704	TRUE
chr3	129722460	129724404	TRUE
chr3	129908064	129908951	TRUE
chr3	129926698	129927485	TRUE
chr3	131216731	131217276	TRUE
chr3	131217402	131217674	TRUE
chr3	132267602	132268082	TRUE
chr3	133742536	133742884	TRUE
chr3	138082064	138082391	TRUE
chr3	138494050	138494851	TRUE
chr3	138597332	138597877	TRUE
chr3	138686858	138687395	TRUE
chr3	139121575	139121897	TRUE
chr3	141338774	141339234	TRUE
chr3	141365191	141370610	TRUE
chr3	142118980	142119245	TRUE
chr3	146222253	146223063	TRUE
chr3	146223985	146224376	TRUE
chr3	148600769	148603026	TRUE
chr3	148625090	148625798	TRUE
chr3	148642303	148644196	TRUE
chr3	149179659	149180641	TRUE
chr3	149245646	149246055	TRUE
chr3	149356138	149356469	TRUE
chr3	149526855	149527182	TRUE
chr3	149527841	149528705	TRUE
chr3	149539321	149540541	TRUE
chr3	149540640	149543459	TRUE
chr3	149657030	149659998	TRUE
chr3	150317405	150317893	TRUE
chr3	150469503	150469981	TRUE
chr3	150470471	150470763	TRUE
chr3	152268461	152270612	TRUE
chr3	152306971	152308531	TRUE
chr3	152381774	152383463	TRUE
chr3	152403494	152404475	TRUE
chr3	152406274	152406873	TRUE
chr3	152969610	152970282	TRUE
chr3	152971902	152972283	TRUE
chr3	153734714	153735326	TRUE
chr3	154022674	154023555	TRUE
chr3	154126675	154127053	TRUE
chr3	155232521	155233785	TRUE
chr3	155665050	155665729	TRUE
chr3	156601507	156603852	TRUE
chr3	156615711	156616131	TRUE
chr3	156673831	156676202	TRUE
chr3	156781531	156784793	TRUE
chr3	156788005	156788807	TRUE
chr3	156812324	156813457	TRUE
chr3	156815351	156819381	TRUE
chr3	156906252	156906775	TRUE
chr3	157104516	157104927	TRUE
chr3	157122097	157122651	TRUE
chr3	157128200	157128665	TRUE
chr3	157130176	157130920	TRUE
chr3	157134674	157135085	TRUE
chr3	157135607	157136371	TRUE
chr3	159634377	159635456	TRUE
chr3	159637181	159638519	TRUE
chr3	159824154	159824863	TRUE
chr3	159829369	159830274	TRUE
chr3	159840738	159841505	TRUE
chr3	159854418	159855189	TRUE
chr3	159871701	159873683	TRUE
chr3	159877940	159878332	TRUE
chr3	160677202	160677900	TRUE
chr3	160796566	160797199	TRUE
chr3	162525047	162525524	TRUE
chr3	170493657	170494096	TRUE
chr3	171045048	171045901	TRUE
chr3	171130257	171130629	TRUE
chr3	171876756	171877130	TRUE
chr3	172097016	172097511	TRUE
chr3	172167803	172168214	TRUE
chr3	172194682	172195933	TRUE
chr3	172201424	172202346	TRUE
chr3	172203333	172204385	TRUE
chr3	172205024	172205383	TRUE
chr3	172305453	172306069	TRUE
chr3	172306991	172307732	TRUE
chr3	172323841	172324746	TRUE
chr3	172561852	172562160	TRUE
chr3	177807137	177807521	TRUE
chr3	183287058	183287900	TRUE
chr3	183291375	183292179	TRUE
chr3	183370366	183371606	TRUE
chr3	183765369	183765766	TRUE
chr3	183925064	183925415	TRUE
chr3	185645904	185646363	TRUE
chr3	185656317	185656748	TRUE
chr3	185658411	185659223	TRUE
chr3	186413518	186413883	TRUE
chr3	186693939	186694271	TRUE
chr3	187403730	187404229	TRUE
chr3	187738595	187740536	TRUE
chr3	187808708	187809703	TRUE
chr3	187968888	187969326	TRUE
chr3	187975742	187976030	TRUE
chr3	188036137	188037986	TRUE
chr3	188060989	188061671	TRUE
chr3	188171049	188171375	TRUE
chr3	188219100	188219641	TRUE
chr3	188220454	188221614	TRUE
chr3	188240965	188241469	TRUE
chr3	188262683	188263715	TRUE
chr3	188264163	188265281	TRUE
chr3	188265468	188267340	TRUE
chr3	188294629	188295474	TRUE
chr3	188296810	188297491	TRUE
chr3	188348723	188349274	TRUE
chr3	188417250	188417757	TRUE
chr3	188881142	188881798	TRUE
chr3	188947282	188949018	TRUE
chr3	189303678	189305660	TRUE
chr3	189429325	189429753	TRUE
chr3	189488256	189488568	TRUE
chr3	189512990	189513761	TRUE
chr3	190123952	190124488	TRUE
chr3	190125555	190126234	TRUE
chr3	193868905	193869164	TRUE
chr3	194296323	194296835	TRUE
chr3	194312604	194313130	TRUE
chr3	194740862	194741294	TRUE
chr3	194870680	194871990	TRUE
chr3	195914833	195915254	TRUE
chr3	197465874	197466594	TRUE
chr3	197468564	197469453	TRUE
chr3	197487748	197488533	TRUE
chr4	2860943	2861329	TRUE
chr4	2862598	2862892	TRUE
chr4	4394336	4394884	TRUE
chr4	6633022	6634114	TRUE
chr4	6693311	6694154	TRUE
chr4	6695603	6696442	TRUE
chr4	6724346	6724812	TRUE
chr4	6746729	6748197	TRUE
chr4	6748966	6751636	TRUE
chr4	6758686	6759205	TRUE
chr4	6891340	6894294	TRUE
chr4	6917593	6918036	TRUE
chr4	6957230	6957563	TRUE
chr4	7585578	7586181	TRUE
chr4	8096334	8096809	TRUE
chr4	8099492	8101834	TRUE
chr4	8183152	8184006	TRUE
chr4	8248102	8248571	TRUE
chr4	9990372	9990671	TRUE
chr4	9996804	9997088	TRUE
chr4	10005620	10006830	TRUE
chr4	10022441	10022860	TRUE
chr4	11598600	11599094	TRUE
chr4	11650837	11651311	TRUE
chr4	14667542	14668617	TRUE
chr4	15773894	15774754	TRUE
chr4	15779274	15779822	TRUE
chr4	15894914	15895381	TRUE
chr4	16023967	16024488	TRUE
chr4	25694351	25694942	TRUE
chr4	25795914	25796406	TRUE
chr4	34733135	34733668	TRUE
chr4	37873269	37873895	TRUE
chr4	39664576	39665552	TRUE
chr4	40183813	40184324	TRUE
chr4	40200743	40201460	TRUE
chr4	40253922	40254390	TRUE
chr4	40254698	40256462	TRUE
chr4	40314966	40315334	TRUE
chr4	40316388	40317471	TRUE
chr4	40473944	40474412	TRUE
chr4	40514462	40514945	TRUE
chr4	40548077	40548594	TRUE
chr4	41143293	41143626	TRUE
chr4	41358357	41361276	TRUE
chr4	41394443	41395048	TRUE
chr4	41427370	41428087	TRUE
chr4	41472972	41473736	TRUE
chr4	41475047	41476014	TRUE
chr4	41490083	41490810	TRUE
chr4	41510945	41511449	TRUE
chr4	41574844	41576152	TRUE
chr4	41602133	41602520	TRUE
chr4	41610903	41612305	TRUE
chr4	41696197	41696449	TRUE
chr4	41709725	41710963	TRUE
chr4	42048288	42048665	TRUE
chr4	48602624	48603991	TRUE
chr4	48635972	48636280	TRUE
chr4	53776979	53777776	TRUE
chr4	53801469	53801781	TRUE
chr4	53914207	53914650	TRUE
chr4	55183841	55184965	TRUE
chr4	56245530	56245843	TRUE
chr4	56728564	56728872	TRUE
chr4	61443892	61444329	TRUE
chr4	68963158	68963982	TRUE
chr4	69056480	69057302	TRUE
chr4	69718926	69719409	TRUE
chr4	69726481	69726745	TRUE
chr4	71151012	71151298	TRUE
chr4	73607272	73607571	TRUE
chr4	73679757	73680255	TRUE
chr4	73978913	73979241	TRUE
chr4	74104019	74104692	TRUE
chr4	74114184	74114641	TRUE
chr4	74116681	74118027	TRUE
chr4	74122902	74123600	TRUE
chr4	74473091	74473534	TRUE
chr4	74667900	74668673	TRUE
chr4	76280509	76280805	TRUE
chr4	76374015	76374541	TRUE
chr4	76376564	76377107	TRUE
chr4	76377332	76378332	TRUE
chr4	76526348	76527210	TRUE
chr4	76563274	76564127	TRUE
chr4	76611085	76612037	TRUE
chr4	76665074	76665714	TRUE
chr4	76689229	76690589	FALSE
chr4	76702628	76705524	TRUE
chr4	76706293	76707048	TRUE
chr4	76709307	76709767	TRUE
chr4	76714124	76714649	TRUE
chr4	76723612	76724480	TRUE
chr4	76753889	76754236	TRUE
chr4	77563929	77564943	TRUE
chr4	77921687	77922052	TRUE
chr4	78542334	78542755	TRUE
chr4	81625635	81626398	TRUE
chr4	83546734	83547326	TRUE
chr4	83552041	83552625	TRUE
chr4	83561304	83561835	TRUE
chr4	85929020	85930393	TRUE
chr4	86921662	86921935	TRUE
chr4	86927855	86928477	TRUE
chr4	87025377	87026139	TRUE
chr4	87029304	87029860	TRUE
chr4	87033200	87033596	TRUE
chr4	87409245	87410123	TRUE
chr4	87419511	87420054	TRUE
chr4	88514746	88515288	TRUE
chr4	88612069	88612873	TRUE
chr4	88803585	88803957	TRUE
chr4	88812423	88812672	TRUE
chr4	88963667	88964285	TRUE
chr4	88965257	88965474	TRUE
chr4	89111942	89112547	TRUE
chr4	89119156	89120207	TRUE
chr4	94457625	94457983	TRUE
chr4	94507631	94508146	TRUE
chr4	94516089	94516395	TRUE
chr4	94653059	94653391	TRUE
chr4	95044212	95044704	TRUE
chr4	95045236	95046335	TRUE
chr4	95086468	95086886	FALSE
chr4	95089405	95089799	TRUE
chr4	97496141	97496929	TRUE
chr4	100018061	100018381	TRUE
chr4	101020962	101021266	TRUE
chr4	101211032	101211813	TRUE
chr4	101284459	101285126	TRUE
chr4	101885354	101886060	TRUE
chr4	101944717	101945013	TRUE
chr4	101952729	101954587	TRUE
chr4	101967875	101968759	TRUE
chr4	102717350	102718193	TRUE
chr4	107683884	107684175	TRUE
chr4	107838111	107838736	TRUE
chr4	110058756	110059006	TRUE
chr4	110107884	110108201	TRUE
chr4	110533572	110534336	TRUE
chr4	113547659	113548034	TRUE
chr4	113961129	113961612	TRUE
chr4	119099202	119100186	TRUE
chr4	119189708	119190008	TRUE
chr4	121358469	121359072	TRUE
chr4	122700238	122700512	TRUE
chr4	122842854	122843436	TRUE
chr4	122889763	122890142	TRUE
chr4	123064386	123064757	TRUE
chr4	123120473	123120912	TRUE
chr4	123121276	123122070	TRUE
chr4	123361397	123362169	TRUE
chr4	123386524	123387012	TRUE
chr4	124437907	124438256	TRUE
chr4	128557084	128557381	FALSE
chr4	128589145	128589875	TRUE
chr4	128659519	128661951	TRUE
chr4	138181328	138181664	TRUE
chr4	138507492	138507906	TRUE
chr4	138910260	138912367	TRUE
chr4	140058842	140059655	TRUE
chr4	140068244	140068569	TRUE
chr4	140071674	140072161	TRUE
chr4	140088501	140088950	TRUE
chr4	140093845	140099647	TRUE
chr4	140148117	140148785	TRUE
chr4	140228712	140229253	TRUE
chr4	141154070	141154590	TRUE
chr4	141333557	141334334	TRUE
chr4	141564954	141566338	TRUE
chr4	141567364	141568153	TRUE
chr4	141643544	141644040	TRUE
chr4	142088892	142089274	TRUE
chr4	142130476	142131275	TRUE
chr4	142556006	142556473	TRUE
chr4	145679531	145680511	TRUE
chr4	145731070	145731530	TRUE
chr4	147829522	147829873	TRUE
chr4	150056562	150057110	TRUE
chr4	150231168	150231486	TRUE
chr4	150664818	150665607	TRUE
chr4	150722895	150723506	TRUE
chr4	153519018	153519369	TRUE
chr4	154560036	154561415	TRUE
chr4	154579838	154580185	TRUE
chr4	154589924	154591126	TRUE
chr4	156774388	156774940	TRUE
chr4	157004533	157005172	TRUE
chr4	158112593	158113048	TRUE
chr4	158119713	158121716	TRUE
chr4	159010554	159011275	TRUE
chr4	161762838	161763146	TRUE
chr4	162683707	162684453	TRUE
chr4	165580289	165580857	TRUE
chr4	168421692	168422187	TRUE
chr4	168716737	168717204	TRUE
chr4	168840010	168840369	TRUE
chr4	173917264	173917691	TRUE
chr4	174154460	174154844	TRUE
chr4	174255762	174256149	TRUE
chr4	174382924	174383570	TRUE
chr4	174396342	174397032	TRUE
chr4	174398351	174399282	TRUE
chr4	174400025	174403522	TRUE
chr4	174460330	174462435	TRUE
chr4	174518827	174519354	TRUE
chr4	174520493	174521148	TRUE
chr4	176779622	176780038	TRUE
chr4	182231149	182231419	TRUE
chr4	183171817	183172353	TRUE
chr4	183260539	183260840	TRUE
chr4	184348517	184349180	TRUE
chr4	184792888	184793551	TRUE
chr4	184808016	184808577	TRUE
chr4	184812144	184814495	TRUE
chr4	184814805	184815441	TRUE
chr4	184898794	184899796	TRUE
chr4	185709710	185710711	TRUE
chr4	185713302	185713975	TRUE
chr4	185721643	185722442	TRUE
chr4	185832952	185833520	TRUE
chr4	185838809	185839770	TRUE
chr4	186666220	186666736	TRUE
chr4	186729707	186730213	TRUE
chr4	186772764	186773777	TRUE
chr4	186775539	186776209	TRUE
chr5	1202002	1202295	TRUE
chr5	1416446	1416947	TRUE
chr5	2093861	2094385	TRUE
chr5	5335517	5336483	TRUE
chr5	5340199	5340744	TRUE
chr5	5349918	5350633	TRUE
chr5	5351243	5351974	TRUE
chr5	5362978	5363371	TRUE
chr5	6519505	6519964	TRUE
chr5	10595732	10596326	TRUE
chr5	10601274	10601736	TRUE
chr5	13865421	13865641	TRUE
chr5	14008261	14009887	TRUE
chr5	14183557	14183939	TRUE
chr5	14204702	14205408	TRUE
chr5	14272233	14272524	TRUE
chr5	14588686	14589907	TRUE
chr5	16776550	16776965	TRUE
chr5	16851113	16851346	TRUE
chr5	16886348	16886712	TRUE
chr5	16889468	16890470	TRUE
chr5	20286446	20287009	TRUE
chr5	23419034	23419458	TRUE
chr5	31988109	31989008	TRUE
chr5	31990224	31991427	TRUE
chr5	31993314	31993696	TRUE
chr5	32027545	32029054	TRUE
chr5	32032908	32033387	TRUE
chr5	32041260	32041925	TRUE
chr5	32059446	32060615	TRUE
chr5	32193454	32194083	TRUE
chr5	32200668	32201755	TRUE
chr5	32223799	32224808	TRUE
chr5	32224973	32226426	TRUE
chr5	32233395	32234348	TRUE
chr5	32642601	32642992	TRUE
chr5	32852282	32852893	TRUE
chr5	38559263	38559720	TRUE
chr5	38600331	38600881	TRUE
chr5	38607313	38607844	TRUE
chr5	38666893	38667320	TRUE
chr5	38670432	38671897	TRUE
chr5	38672065	38672883	TRUE
chr5	39092228	39093679	TRUE
chr5	39100024	39103383	TRUE
chr5	39400616	39401162	TRUE
chr5	40382076	40382403	TRUE
chr5	40389654	40389998	TRUE
chr5	40522075	40522302	TRUE
chr5	40547872	40548729	TRUE
chr5	40551333	40552908	TRUE
chr5	40554048	40555143	TRUE
chr5	40569762	40571384	TRUE
chr5	40678965	40679764	FALSE
chr5	41192844	41194717	TRUE
chr5	41415192	41415503	TRUE
chr5	41432312	41433028	TRUE
chr5	42982020	42982448	TRUE
chr5	43057986	43058630	TRUE
chr5	43432318	43433123	TRUE
chr5	52808352	52808636	TRUE
chr5	53031464	53032191	TRUE
chr5	54438704	54439446	TRUE
chr5	54807329	54808218	TRUE
chr5	55600355	55602036	TRUE
chr5	55634879	55635964	TRUE
chr5	55636116	55636551	TRUE
chr5	56050651	56051110	TRUE
chr5	56054663	56055042	TRUE
chr5	56058192	56058795	TRUE
chr5	56211331	56212171	TRUE
chr5	56409324	56409886	TRUE
chr5	58090655	58091087	TRUE
chr5	58182517	58182955	TRUE
chr5	59088188	59094152	TRUE
chr5	59163750	59164246	TRUE
chr5	59193543	59194567	TRUE
chr5	59348311	59348678	TRUE
chr5	59351596	59352079	TRUE
chr5	59354477	59355313	FALSE
chr5	59356086	59359310	TRUE
chr5	59359526	59361141	TRUE
chr5	59361157	59362081	TRUE
chr5	59460276	59461038	TRUE
chr5	59462479	59462994	TRUE
chr5	59463470	59464397	FALSE
chr5	59464890	59465546	TRUE
chr5	59517887	59519706	TRUE
chr5	59525664	59526884	TRUE
chr5	59528211	59528666	FALSE
chr5	59575611	59576422	TRUE
chr5	59581870	59589790	TRUE
chr5	59589999	59593067	TRUE
chr5	59617101	59618293	TRUE
chr5	59661851	59662609	TRUE
chr5	59662870	59663307	TRUE
chr5	59743998	59747060	TRUE
chr5	59760849	59761390	TRUE
chr5	59766216	59769420	FALSE
chr5	59785810	59787552	TRUE
chr5	59788871	59794503	TRUE
chr5	60386515	60388053	TRUE
chr5	60403523	60404206	TRUE
chr5	60489856	60490216	TRUE
chr5	60519300	60519800	TRUE
chr5	60539390	60540066	TRUE
chr5	65982619	65983077	TRUE
chr5	66993405	66993733	TRUE
chr5	67248538	67249812	TRUE
chr5	67256829	67258235	TRUE
chr5	67266064	67266595	TRUE
chr5	67267309	67269732	TRUE
chr5	67516936	67517311	FALSE
chr5	68224633	68225015	TRUE
chr5	68343229	68343811	TRUE
chr5	68543274	68543621	TRUE
chr5	69030709	69030991	TRUE
chr5	71748399	71748777	TRUE
chr5	71891932	71892300	TRUE
chr5	71973951	71974585	TRUE
chr5	72434758	72435268	TRUE
chr5	72470829	72471179	TRUE
chr5	72837557	72837985	TRUE
chr5	72949453	72949794	TRUE
chr5	73541215	73542555	TRUE
chr5	73544027	73545325	TRUE
chr5	73605230	73606943	TRUE
chr5	73672797	73675096	TRUE
chr5	73728345	73728907	TRUE
chr5	73769983	73771008	TRUE
chr5	74104271	74104818	TRUE
chr5	76472243	76473242	TRUE
chr5	76490901	76492006	TRUE
chr5	76496291	76496720	TRUE
chr5	76690728	76691898	TRUE
chr5	76701336	76701645	TRUE
chr5	76787022	76787588	TRUE
chr5	76807156	76807742	TRUE
chr5	76822374	76822997	TRUE
chr5	76823424	76823933	TRUE
chr5	77103502	77103798	TRUE
chr5	77138940	77139265	TRUE
chr5	77181699	77182191	TRUE
chr5	77882605	77883049	TRUE
chr5	78518490	78518937	TRUE
chr5	78597046	78597696	TRUE
chr5	78600940	78602870	TRUE
chr5	78650537	78650868	TRUE
chr5	78699360	78700595	TRUE
chr5	78716026	78716642	TRUE
chr5	78718110	78718597	FALSE
chr5	78727789	78728426	TRUE
chr5	81245165	81245657	TRUE
chr5	81755269	81755944	TRUE
chr5	82148001	82148911	TRUE
chr5	90518848	90519551	TRUE
chr5	90855352	90855937	TRUE
chr5	90955086	90955786	TRUE
chr5	90956336	90957176	TRUE
chr5	91162809	91163435	TRUE
chr5	91906106	91907913	TRUE
chr5	92378958	92379346	TRUE
chr5	92552105	92553626	TRUE
chr5	92641169	92641875	TRUE
chr5	94432560	94432789	FALSE
chr5	94433189	94434315	TRUE
chr5	95646560	95647619	TRUE
chr5	95789981	95790498	TRUE
chr5	95793588	95795099	TRUE
chr5	95799390	95799828	TRUE
chr5	95802971	95804203	TRUE
chr5	95857298	95857661	TRUE
chr5	95960898	95962638	TRUE
chr5	96080462	96081329	TRUE
chr5	96081422	96081718	TRUE
chr5	96226895	96227620	TRUE
chr5	96258968	96259796	TRUE
chr5	96329831	96330547	TRUE
chr5	96338495	96339051	TRUE
chr5	96350606	96351366	TRUE
chr5	96579650	96580007	TRUE
chr5	100647817	100648142	TRUE
chr5	107058177	107058640	TRUE
chr5	107217732	107218010	TRUE
chr5	107331356	107331651	TRUE
chr5	107424454	107424743	TRUE
chr5	107425410	107426229	TRUE
chr5	107476660	107477206	TRUE
chr5	107489792	107490105	TRUE
chr5	107519927	107520276	TRUE
chr5	107601086	107601391	TRUE
chr5	112182868	112183454	TRUE
chr5	112217792	112218530	TRUE
chr5	112228240	112229154	TRUE
chr5	112232155	112233401	TRUE
chr5	112797446	112797797	TRUE
chr5	115426524	115427066	TRUE
chr5	115558569	115558902	TRUE
chr5	116766417	116766742	TRUE
chr5	119270873	119271292	TRUE
chr5	121366042	121366796	TRUE
chr5	122163655	122164220	TRUE
chr5	122165091	122166086	TRUE
chr5	122182906	122183895	TRUE
chr5	124274998	124275352	TRUE
chr5	124527806	124528190	TRUE
chr5	124598897	124600492	TRUE
chr5	124655216	124656582	TRUE
chr5	124661019	124662981	TRUE
chr5	124746342	124747016	TRUE
chr5	124790150	124790754	TRUE
chr5	124824650	124825322	TRUE
chr5	125484200	125485905	TRUE
chr5	126508981	126509252	TRUE
chr5	127867412	127867820	TRUE
chr5	128290688	128291168	TRUE
chr5	131302630	131304183	TRUE
chr5	132362835	132366275	TRUE
chr5	132368142	132368645	FALSE
chr5	133688447	133688718	TRUE
chr5	133993691	133994025	TRUE
chr5	134465623	134467149	TRUE
chr5	134509318	134509873	TRUE
chr5	134510964	134512843	TRUE
chr5	140220761	140221098	TRUE
chr5	141004040	141004798	TRUE
chr5	142752998	142753709	TRUE
chr5	142864628	142865024	TRUE
chr5	143200865	143201150	TRUE
chr5	143201357	143201893	TRUE
chr5	143561282	143561678	TRUE
chr5	143679735	143680169	TRUE
chr5	145479413	145479665	TRUE
chr5	145830458	145830898	TRUE
chr5	145974995	145975390	TRUE
chr5	147403792	147404315	TRUE
chr5	147837154	147838414	TRUE
chr5	149134247	149134836	TRUE
chr5	149135439	149135751	TRUE
chr5	149445899	149446329	TRUE
chr5	149471567	149472192	TRUE
chr5	149474147	149474717	TRUE
chr5	149482806	149483175	TRUE
chr5	149485648	149486591	TRUE
chr5	149489590	149490271	TRUE
chr5	149561848	149562239	TRUE
chr5	149562494	149563213	TRUE
chr5	149600881	149601308	TRUE
chr5	149605868	149606653	TRUE
chr5	149608481	149608899	TRUE
chr5	149614063	149614361	TRUE
chr5	149635403	149635740	TRUE
chr5	149747438	149747936	TRUE
chr5	149760619	149760921	TRUE
chr5	149791837	149792377	TRUE
chr5	149798972	149799535	TRUE
chr5	149857027	149858188	TRUE
chr5	149860629	149861204	TRUE
chr5	149878353	149878862	TRUE
chr5	149887428	149888321	TRUE
chr5	149895880	149896470	TRUE
chr5	150142952	150143568	TRUE
chr5	151054761	151055051	TRUE
chr5	151093427	151093933	TRUE
chr5	151664886	151665169	TRUE
chr5	154209546	154210004	TRUE
chr5	154220484	154221029	TRUE
chr5	154267596	154267926	TRUE
chr5	154287911	154289301	TRUE
chr5	154367922	154368476	TRUE
chr5	154373918	154374300	TRUE
chr5	154470090	154470651	TRUE
chr5	154538265	154538883	TRUE
chr5	154592916	154593525	TRUE
chr5	155532874	155533246	TRUE
chr5	156198012	156198357	FALSE
chr5	156972328	156972658	TRUE
chr5	157034106	157035815	TRUE
chr5	157052373	157052834	TRUE
chr5	157072487	157072791	TRUE
chr5	158775416	158775754	TRUE
chr5	159175349	159176000	TRUE
chr5	159177439	159177855	TRUE
chr5	159185845	159187227	TRUE
chr5	159511531	159512015	TRUE
chr5	159735622	159736435	TRUE
chr5	159819754	159820580	TRUE
chr5	159825490	159825974	TRUE
chr5	159902447	159903442	TRUE
chr5	159904916	159906286	TRUE
chr5	159906666	159908313	TRUE
chr5	159910765	159913874	TRUE
chr5	159928158	159928685	TRUE
chr5	159936681	159937128	TRUE
chr5	167691134	167691553	TRUE
chr5	167759194	167759911	TRUE
chr5	168353091	168353624	TRUE
chr5	169099738	169100161	TRUE
chr5	169668172	169668966	TRUE
chr5	172503914	172504265	TRUE
chr5	172533308	172534836	TRUE
chr5	172765104	172774017	TRUE
chr5	172774351	172778779	TRUE
chr5	172795382	172795795	TRUE
chr5	172854506	172854816	TRUE
chr5	172858062	172859888	TRUE
chr5	172867038	172871051	TRUE
chr5	172875994	172876249	TRUE
chr5	172896172	172906065	TRUE
chr5	172910075	172912225	TRUE
chr5	172925268	172925642	TRUE
chr5	172999648	173000001	TRUE
chr5	173472054	173473573	TRUE
chr5	173486320	173486641	TRUE
chr5	173765239	173768728	TRUE
chr5	173806482	173807421	TRUE
chr5	173809085	173809360	TRUE
chr5	173926235	173926670	TRUE
chr5	173953218	173954345	TRUE
chr5	173962824	173964326	TRUE
chr5	173969073	173970832	TRUE
chr5	175809436	175810690	TRUE
chr5	175813920	175814438	TRUE
chr5	175847133	175849030	TRUE
chr5	176553346	176553597	TRUE
chr6	422562	423245	TRUE
chr6	1110882	1111600	TRUE
chr6	3438384	3438637	TRUE
chr6	4322765	4323337	TRUE
chr6	6965699	6967036	TRUE
chr6	7058259	7059129	TRUE
chr6	7130178	7130591	TRUE
chr6	7138917	7139433	TRUE
chr6	7139789	7140272	TRUE
chr6	7479960	7480354	TRUE
chr6	7561645	7562008	TRUE
chr6	7640960	7641411	TRUE
chr6	7685334	7685907	TRUE
chr6	7687538	7688706	TRUE
chr6	7973649	7973931	TRUE
chr6	8243567	8243864	TRUE
chr6	11161368	11161852	TRUE
chr6	11200278	11200658	TRUE
chr6	11214486	11214721	TRUE
chr6	11216967	11219923	TRUE
chr6	11221528	11221924	TRUE
chr6	11228551	11228871	TRUE
chr6	11364876	11365758	TRUE
chr6	11398381	11399520	TRUE
chr6	11428921	11429486	TRUE
chr6	11614465	11614888	TRUE
chr6	11650227	11651163	TRUE
chr6	12297026	12298871	TRUE
chr6	12312784	12315736	TRUE
chr6	12323705	12325229	TRUE
chr6	12354333	12355191	TRUE
chr6	12369662	12370435	TRUE
chr6	12460117	12460616	TRUE
chr6	13413429	13413924	TRUE
chr6	14598352	14598721	TRUE
chr6	14732605	14733758	TRUE
chr6	14927472	14927786	TRUE
chr6	16669384	16669637	TRUE
chr6	16676912	16677353	TRUE
chr6	20666629	20667072	TRUE
chr6	21325248	21325724	TRUE
chr6	21754814	21755335	TRUE
chr6	21800892	21801748	TRUE
chr6	21921020	21921374	TRUE
chr6	22600436	22600774	TRUE
chr6	22821626	22822232	TRUE
chr6	24802861	24803315	TRUE
chr6	24961060	24961427	TRUE
chr6	25005842	25007059	TRUE
chr6	25012669	25013267	TRUE
chr6	25366815	25367194	TRUE
chr6	25659202	25661068	TRUE
chr6	25883031	25884847	TRUE
chr6	26295687	26296743	TRUE
chr6	26296781	26297369	TRUE
chr6	28488913	28489281	FALSE
chr6	30844060	30844507	TRUE
chr6	30926640	30927222	TRUE
chr6	30998761	30999280	TRUE
chr6	31002413	31002733	TRUE
chr6	31041381	31041694	TRUE
chr6	31185521	31187170	TRUE
chr6	33589700	33591155	TRUE
chr6	33730691	33731084	TRUE
chr6	33746034	33746852	TRUE
chr6	34598690	34599086	TRUE
chr6	34680956	34681266	TRUE
chr6	34715409	34716088	TRUE
chr6	34720223	34720594	FALSE
chr6	35181821	35182175	TRUE
chr6	35590403	35591332	TRUE
chr6	35596593	35597271	TRUE
chr6	35600686	35603435	TRUE
chr6	35639938	35640572	TRUE
chr6	35710378	35710759	TRUE
chr6	35715463	35715850	TRUE
chr6	35722211	35723203	TRUE
chr6	35725409	35729576	TRUE
chr6	35731093	35733232	TRUE
chr6	37056659	37057248	TRUE
chr6	37099354	37099841	TRUE
chr6	37126227	37126797	TRUE
chr6	37127904	37128827	TRUE
chr6	37638575	37639194	TRUE
chr6	37640815	37641141	TRUE
chr6	40906690	40907945	TRUE
chr6	40961942	40962703	TRUE
chr6	40996311	40998485	TRUE
chr6	41013193	41014455	TRUE
chr6	41021783	41022745	TRUE
chr6	41465814	41466145	TRUE
chr6	41732510	41732791	TRUE
chr6	42045513	42046187	TRUE
chr6	42153429	42153902	TRUE
chr6	42261034	42261341	TRUE
chr6	42401564	42401902	TRUE
chr6	42403530	42403773	TRUE
chr6	42403811	42404242	TRUE
chr6	43699646	43700162	TRUE
chr6	43741777	43742304	TRUE
chr6	43990808	43991285	TRUE
chr6	44001012	44001762	TRUE
chr6	44004924	44005583	TRUE
[truncated: 3,443 more rows]

## Sheet: Losses
seqnames	start	end	GR_binding
chr1	1019580	1020104	FALSE
chr1	1511488	1512158	FALSE
chr1	7298062	7302061	TRUE
chr1	7334743	7335927	TRUE
chr1	7401581	7402789	TRUE
chr1	7470608	7471804	FALSE
chr1	7478780	7479227	FALSE
chr1	7549080	7549610	TRUE
chr1	8903445	8904369	TRUE
chr1	11650386	11650785	FALSE
chr1	15200271	15201026	TRUE
chr1	16154053	16155438	TRUE
chr1	17189965	17190450	FALSE
chr1	17232624	17234240	TRUE
chr1	17236552	17238013	TRUE
chr1	17287365	17287928	TRUE
chr1	19007324	19008058	TRUE
chr1	19009489	19011635	TRUE
chr1	19081065	19081921	FALSE
chr1	20786284	20787863	FALSE
chr1	22735201	22735668	FALSE
chr1	22745673	22747895	TRUE
chr1	23598147	23598724	FALSE
chr1	23799466	23801056	FALSE
chr1	27234271	27234749	FALSE
chr1	31700430	31701828	TRUE
chr1	31954039	31956541	TRUE
chr1	32350993	32352060	FALSE
chr1	32729680	32730488	TRUE
chr1	36088535	36089215	FALSE
chr1	39183662	39184367	TRUE
chr1	42334947	42335712	TRUE
chr1	55310359	55311594	TRUE
chr1	58783611	58785928	FALSE
chr1	58814920	58816874	TRUE
chr1	63698157	63699065	TRUE
chr1	63721592	63721834	FALSE
chr1	66331519	66332893	FALSE
chr1	67853649	67854042	FALSE
chr1	85580273	85581553	TRUE
chr1	93908648	93909925	TRUE
chr1	109197367	109197742	FALSE
chr1	109783041	109784003	TRUE
chr1	109821152	109821777	FALSE
chr1	109822211	109822516	FALSE
chr1	109978918	109981008	TRUE
chr1	151539587	151540547	FALSE
chr1	155124043	155125156	TRUE
chr1	155127099	155128411	TRUE
chr1	155272939	155273667	FALSE
chr1	155323196	155324502	FALSE
chr1	156504208	156505862	TRUE
chr1	157992966	157993924	FALSE
chr1	159916149	159916694	TRUE
chr1	159922990	159924127	FALSE
chr1	159924358	159925781	TRUE
chr1	164558692	164560059	TRUE
chr1	164766793	164767863	TRUE
chr1	164772499	164773033	TRUE
chr1	164786886	164787690	TRUE
chr1	167219728	167221106	FALSE
chr1	169115965	169116459	TRUE
chr1	181022106	181023293	FALSE
chr1	181141450	181142081	FALSE
chr1	201488948	201489822	TRUE
chr1	201503295	201503867	TRUE
chr1	202009683	202012364	TRUE
chr1	202017026	202019889	TRUE
chr1	202034358	202035855	TRUE
chr1	202062996	202063762	TRUE
chr1	202076802	202077288	FALSE
chr1	202888364	202889179	FALSE
chr1	205283983	205285292	TRUE
chr1	205318583	205320065	FALSE
chr1	205321090	205322042	FALSE
chr1	205680095	205680466	FALSE
chr1	211133562	211134555	FALSE
chr1	211919823	211920908	TRUE
chr1	212558527	212559275	TRUE
chr1	218284827	218285538	FALSE
chr1	218345023	218347757	FALSE
chr1	218459803	218460408	TRUE
chr1	219088586	219089510	TRUE
chr1	228082166	228083035	FALSE
chr1	228165199	228166669	FALSE
chr1	233295403	233295812	FALSE
chr1	234772277	234773075	TRUE
chr1	235079312	235079974	TRUE
chr1	243944060	243944761	TRUE
chr2	8633419	8634791	TRUE
chr2	8684800	8686095	FALSE
chr2	11388416	11389105	FALSE
chr2	20166451	20166993	FALSE
chr2	20183968	20184636	TRUE
chr2	24920300	24920848	FALSE
chr2	26032976	26034747	FALSE
chr2	26719958	26722246	TRUE
chr2	26723482	26725286	TRUE
chr2	26734929	26735760	TRUE
chr2	37324089	37325073	FALSE
chr2	41965509	41967059	TRUE
chr2	44234196	44234705	FALSE
chr2	46073214	46073967	TRUE
chr2	46097722	46098312	TRUE
chr2	46296917	46298156	FALSE
chr2	55419368	55420225	FALSE
chr2	62569072	62571897	TRUE
chr2	64750551	64751091	FALSE
chr2	68908381	68909090	FALSE
chr2	69082478	69083057	TRUE
chr2	69306020	69307725	FALSE
chr2	69642948	69644171	FALSE
chr2	70524773	70525455	TRUE
chr2	70553709	70554429	FALSE
chr2	72144707	72145522	FALSE
chr2	84459113	84459722	FALSE
chr2	85893540	85894421	TRUE
chr2	85963666	85964404	TRUE
chr2	88691324	88692026	FALSE
chr2	96760586	96761124	FALSE
chr2	96815917	96816822	FALSE
chr2	100291050	100291904	TRUE
chr2	100291903	100292612	TRUE
chr2	106885887	106887889	TRUE
chr2	112055148	112055569	FALSE
chr2	120012882	120013591	FALSE
chr2	127100263	127101113	FALSE
chr2	127387293	127388414	FALSE
chr2	127857833	127858507	FALSE
chr2	128318730	128319043	FALSE
chr2	153871387	153872186	FALSE
chr2	156341274	156342885	FALSE
chr2	163348056	163349381	TRUE
chr2	171522135	171522602	FALSE
chr2	172102712	172103224	FALSE
chr2	172985343	172985949	TRUE
chr2	177244948	177245271	TRUE
chr2	181784600	181784918	TRUE
chr2	186693852	186694298	FALSE
chr2	190647623	190650063	TRUE
chr2	205681912	205682758	FALSE
chr2	216372214	216372429	FALSE
chr2	218710766	218711321	FALSE
chr2	219253689	219254212	FALSE
chr2	219278968	219279997	TRUE
chr2	219388524	219388813	FALSE
chr2	220619511	220620122	TRUE
chr2	225120201	225120523	FALSE
chr2	227466062	227467612	TRUE
chr2	227471775	227473349	FALSE
chr2	231056455	231057242	FALSE
chr2	231708933	231710705	FALSE
chr2	232524118	232524482	FALSE
chr2	236753525	236753941	FALSE
chr2	236776156	236777298	TRUE
chr2	239758154	239758940	TRUE
chr3	4741452	4742328	TRUE
chr3	4752195	4752547	FALSE
chr3	4976986	4981005	TRUE
chr3	4982569	4984860	FALSE
chr3	4985051	4987583	TRUE
chr3	4988646	4989871	TRUE
chr3	5012973	5014239	TRUE
chr3	5016171	5017121	TRUE
chr3	5022806	5024114	TRUE
chr3	5026015	5027542	TRUE
chr3	10164667	10165876	FALSE
chr3	10173694	10174360	TRUE
chr3	10198997	10199546	FALSE
chr3	27552699	27553116	TRUE
chr3	32106130	32107191	FALSE
chr3	45204229	45204601	FALSE
chr3	45635567	45636334	TRUE
chr3	45638987	45639433	TRUE
chr3	49120554	49121028	FALSE
chr3	51941961	51943094	FALSE
chr3	52197798	52198362	FALSE
chr3	52685459	52686584	FALSE
chr3	86990498	86991534	FALSE
chr3	111070886	111072420	FALSE
chr3	113019208	113019686	FALSE
chr3	120348708	120349705	FALSE
chr3	129278422	129278750	FALSE
chr3	146160292	146161775	FALSE
chr3	149297889	149299086	TRUE
chr3	149299576	149300922	TRUE
chr3	151770981	151771523	FALSE
chr3	158746869	158747316	TRUE
chr3	186745344	186746604	FALSE
chr3	190322194	190322671	FALSE
chr3	194070468	194071613	FALSE
chr3	194089496	194089977	TRUE
chr3	194133687	194135472	TRUE
chr3	194598786	194599597	TRUE
chr4	1871391	1871892	FALSE
chr4	5371427	5372217	TRUE
chr4	7804790	7806809	TRUE
chr4	7813684	7814134	TRUE
chr4	7842476	7845007	TRUE
chr4	7872232	7873095	FALSE
chr4	13654139	13654937	FALSE
chr4	13891759	13893201	TRUE
chr4	13988095	13989683	TRUE
chr4	14181025	14181733	TRUE
chr4	14916570	14917704	TRUE
chr4	15905867	15906499	TRUE
chr4	25376825	25377431	FALSE
chr4	94653835	94654649	TRUE
chr4	94756931	94759493	FALSE
chr4	128265385	128265879	TRUE
chr4	128286563	128289153	FALSE
chr4	141686944	141687237	FALSE
chr4	172826379	172826671	FALSE
chr4	188109163	188109839	TRUE
chr4	188127425	188127806	TRUE
chr4	188423026	188423485	FALSE
chr4	188428936	188429373	TRUE
chr4	188444470	188444947	FALSE
chr5	1344876	1345414	FALSE
chr5	16870529	16870889	TRUE
chr5	17062126	17062554	FALSE
chr5	17215982	17218888	TRUE
chr5	17311682	17312796	TRUE
chr5	17315727	17316182	FALSE
chr5	54049983	54050251	FALSE
chr5	55226481	55227061	FALSE
chr5	57173243	57174523	TRUE
chr5	58259318	58260588	TRUE
chr5	58459308	58461175	FALSE
chr5	65035267	65036060	FALSE
chr5	66884728	66885229	FALSE
chr5	73201734	73202230	FALSE
chr5	74316016	74316744	TRUE
chr5	74543237	74543976	TRUE
chr5	83472352	83474044	FALSE
chr5	91313576	91314004	FALSE
chr5	119323624	119324752	TRUE
chr5	128538095	128538403	FALSE
chr5	134225755	134226832	FALSE
chr5	134648397	134649041	FALSE
chr5	136028292	136030583	FALSE
chr5	136052820	136054388	TRUE
chr5	139642816	139644014	FALSE
chr5	139648022	139649076	FALSE
chr5	141636417	141637202	FALSE
chr5	143245751	143246602	TRUE
chr5	143543853	143544188	FALSE
chr5	150302383	150302863	FALSE
chr5	150640086	150642215	TRUE
chr5	150642263	150643071	TRUE
chr5	150656477	150657055	FALSE
chr5	156481740	156482063	TRUE
chr5	158855538	158855912	TRUE
chr5	159099981	159100733	FALSE
chr5	175287829	175288235	TRUE
chr5	175344328	175344933	TRUE
chr5	177086872	177087639	FALSE
chr5	177455121	177455812	FALSE
chr5	178859839	178860288	FALSE
chr5	179818437	179821957	TRUE
chr5	181159312	181159773	FALSE
chr6	2875836	2876964	TRUE
chr6	3456702	3457855	FALSE
chr6	3869468	3870497	TRUE
chr6	4647565	4648014	FALSE
chr6	4775502	4776774	FALSE
chr6	10403544	10405204	TRUE
chr6	10411056	10413360	FALSE
chr6	10886442	10887259	TRUE
chr6	12008505	12009403	FALSE
chr6	12592565	12592990	TRUE
chr6	14210682	14211743	FALSE
chr6	14270720	14271745	TRUE
chr6	24359667	24360501	FALSE
chr6	24645623	24646825	FALSE
chr6	30489198	30490170	FALSE
chr6	30647102	30647977	FALSE
chr6	30686602	30687853	FALSE
chr6	30741854	30744956	TRUE
chr6	30751962	30753367	TRUE
chr6	30763428	30764886	FALSE
chr6	30768854	30770639	TRUE
chr6	30781116	30783618	TRUE
chr6	31739159	31739764	FALSE
chr6	32195186	32196500	FALSE
chr6	37240100	37240507	TRUE
chr6	37242288	37243214	FALSE
chr6	37705449	37705781	FALSE
chr6	41936225	41936929	FALSE
chr6	43171284	43171768	FALSE
chr6	43277939	43278247	FALSE
chr6	47180665	47181098	TRUE
chr6	63527450	63528718	TRUE
chr6	63529275	63529938	TRUE
chr6	63571206	63574098	TRUE
chr6	70566743	70567286	FALSE
chr6	75284317	75285151	FALSE
chr6	117482167	117483915	FALSE
chr6	125956556	125957181	TRUE
chr6	133745537	133746489	TRUE
chr6	134464725	134465006	FALSE
chr6	136523690	136524110	FALSE
chr6	142944411	142947824	FALSE
chr6	149545871	149546630	FALSE
chr6	152490950	152491546	FALSE
chr6	153002418	153003268	FALSE
chr6	158026047	158028370	TRUE
chr6	158031263	158032226	TRUE
chr6	158060559	158061396	TRUE
chr6	158231631	158233172	FALSE
chr6	159692629	159693737	FALSE
chr6	160991486	160992139	FALSE
chr6	161422675	161423112	FALSE
chr6	166097502	166098244	FALSE
chr6	168261855	168262555	TRUE
chr7	542698	543721	FALSE
chr7	1159940	1160814	FALSE
chr7	1504022	1508006	TRUE
chr7	1512921	1514354	TRUE
chr7	1514928	1515991	FALSE
chr7	1516389	1517094	TRUE
chr7	1530067	1535225	TRUE
chr7	1536292	1538787	TRUE
chr7	1543044	1544780	FALSE
chr7	1554876	1556583	TRUE
chr7	2558755	2559655	FALSE
chr7	6483893	6484490	FALSE
chr7	22561280	22561772	TRUE
chr7	22572915	22573415	TRUE
chr7	22583270	22583635	TRUE
chr7	27129975	27131188	FALSE
chr7	31896794	31897289	TRUE
chr7	31957268	31957719	TRUE
chr7	32070162	32070729	FALSE
chr7	32495047	32496157	FALSE
chr7	32616512	32617155	FALSE
chr7	44044446	44045103	FALSE
chr7	45923870	45924793	TRUE
chr7	45973891	45974414	TRUE
chr7	45977958	45979302	TRUE
chr7	46153996	46154378	FALSE
chr7	47586855	47590329	TRUE
chr7	47609677	47611822	TRUE
chr7	47653637	47654385	FALSE
chr7	50826789	50827099	TRUE
chr7	68963327	68963951	TRUE
chr7	74279414	74280211	TRUE
chr7	87220293	87220695	FALSE
chr7	87875839	87876825	FALSE
chr7	93890489	93891189	TRUE
chr7	93913892	93915221	TRUE
chr7	98400477	98401429	FALSE
chr7	98417598	98418270	TRUE
chr7	99224214	99224974	TRUE
chr7	99408228	99409206	FALSE
chr7	99438596	99439302	FALSE
chr7	108001269	108002002	FALSE
chr7	108004312	108004767	FALSE
chr7	131172969	131174326	TRUE
chr7	131189814	131190695	TRUE
chr7	131633189	131633839	TRUE
chr7	134421975	134423334	FALSE
chr7	134473927	134474335	TRUE
chr7	151063125	151063617	FALSE
chr7	151086030	151086531	FALSE
chr7	152436351	152437030	FALSE
chr7	157138433	157139547	FALSE
chr8	8288004	8289970	TRUE
chr8	8295766	8296709	TRUE
chr8	8330220	8331164	TRUE
chr8	8385752	8387402	FALSE
chr8	8429138	8429956	TRUE
chr8	8805601	8806885	TRUE
chr8	8892836	8893979	FALSE
chr8	11891193	11892383	FALSE
chr8	13276345	13277072	FALSE
chr8	17922435	17923715	FALSE
chr8	19408390	19409321	FALSE
chr8	19413813	19414774	TRUE
chr8	22058607	22060871	TRUE
chr8	22130321	22132423	TRUE
chr8	23068070	23069502	TRUE
chr8	23346258	23347702	TRUE
chr8	23352910	23353337	FALSE
chr8	23355138	23355668	FALSE
chr8	26451101	26451896	FALSE
chr8	27633653	27634373	FALSE
chr8	32331214	32332423	TRUE
chr8	32715105	32715751	TRUE
chr8	35013740	35014404	TRUE
chr8	40118843	40119796	TRUE
chr8	40205884	40207099	FALSE
chr8	42391305	42392184	FALSE
chr8	60678279	60678582	FALSE
chr8	61712994	61715959	FALSE
chr8	61733433	61734818	TRUE
chr8	61756420	61756855	FALSE
chr8	61759043	61761987	TRUE
chr8	66176810	66177624	FALSE
chr8	72004997	72005567	FALSE
chr8	89900779	89901296	FALSE
chr8	100472978	100476064	TRUE
chr8	100482182	100482937	FALSE
chr8	100492184	100492781	FALSE
chr8	100559315	100559964	FALSE
chr8	100721359	100722963	FALSE
chr8	101204880	101206700	TRUE
chr8	102653535	102657167	TRUE
chr8	102729517	102730280	FALSE
chr8	102738350	102739014	FALSE
chr8	102810037	102811498	TRUE
chr8	118018363	118018935	TRUE
chr8	129692147	129692878	FALSE
chr8	140457099	140458387	FALSE
chr8	140635463	140636458	FALSE
chr8	142029687	142030428	TRUE
chr8	143290919	143291770	FALSE
chr8	143948371	143949305	TRUE
chr8	144147344	144148280	FALSE
chr8	144326515	144327605	FALSE
chr8	144462683	144463005	FALSE
chr9	5839136	5839947	TRUE
chr9	5843739	5844110	FALSE
chr9	21610533	21610920	FALSE
chr9	35646875	35647156	FALSE
chr9	76379506	76379894	TRUE
chr9	81549649	81550157	TRUE
chr9	87498173	87499044	FALSE
chr9	89318087	89319105	FALSE
chr9	93095336	93095687	FALSE
chr9	93119816	93120271	TRUE
chr9	94812322	94812685	FALSE
chr9	98796156	98796934	FALSE
chr9	99821457	99822167	FALSE
chr9	112112911	112113445	FALSE
chr9	112119088	112120288	TRUE
chr9	112125630	112126628	TRUE
chr9	112146613	112147682	TRUE
chr9	114155249	114155646	FALSE
chr9	114799318	114799853	FALSE
chr9	114804378	114805068	FALSE
chr9	121650174	121650825	FALSE
chr9	122904991	122905624	FALSE
chr9	127919019	127919840	TRUE
chr9	128504518	128505131	FALSE
chr9	128551954	128552951	FALSE
chr9	128635155	128636693	TRUE
chr9	129173707	129177455	TRUE
chr9	129177649	129178485	FALSE
chr9	129333234	129336053	TRUE
chr9	129351902	129352585	FALSE
chr9	129458795	129461554	TRUE
chr9	129619949	129620718	FALSE
chr9	129625778	129626800	FALSE
chr9	129737628	129738238	FALSE
chr9	130171900	130172451	FALSE
chr9	131125287	131125822	FALSE
chr9	131545231	131545746	FALSE
chr9	133459939	133460803	FALSE
chr9	136095061	136096094	FALSE
chr9	136109399	136110245	TRUE
chr9	136944032	136945065	FALSE
chr9	137301022	137301694	FALSE
chr9	137302023	137302903	FALSE
chr9	137422742	137423617	FALSE
chr10	5293616	5294488	FALSE
chr10	14819913	14821336	TRUE
chr10	17063106	17063439	FALSE
chr10	21402462	21402897	FALSE
chr10	24901961	24902329	TRUE
chr10	27154977	27155564	FALSE
chr10	28833254	28833610	FALSE
chr10	30432614	30434888	FALSE
chr10	30557608	30558390	TRUE
chr10	30583744	30584460	TRUE
chr10	30605821	30606477	TRUE
chr10	33015721	33016277	FALSE
chr10	33133557	33134918	TRUE
chr10	33136289	33136790	TRUE
chr10	33154787	33155058	FALSE
chr10	33272393	33274381	TRUE
chr10	33276446	33277527	TRUE
chr10	34226326	34226894	TRUE
chr10	34363792	34364900	TRUE
chr10	34473845	34474481	TRUE
chr10	72637481	72637775	FALSE
chr10	73772255	73773087	FALSE
chr10	77578824	77579422	TRUE
chr10	78302890	78303862	FALSE
chr10	78756661	78757152	TRUE
chr10	78964903	78965680	TRUE
chr10	78972353	78975099	TRUE
chr10	78977850	78978314	TRUE
chr10	79068623	79069725	TRUE
chr10	79129463	79130019	FALSE
chr10	79149736	79150935	TRUE
chr10	79151218	79152562	TRUE
chr10	79156763	79158335	TRUE
chr10	79162740	79163818	TRUE
chr10	89351954	89352381	FALSE
chr10	92892317	92892725	TRUE
chr10	93548772	93549077	FALSE
chr10	97425804	97426598	FALSE
chr10	97888529	97890234	FALSE
chr10	100286331	100287006	FALSE
chr10	100346184	100347587	FALSE
chr10	100370771	100372220	TRUE
chr10	102393937	102394948	FALSE
chr10	102627842	102628249	FALSE
chr10	102917513	102918932	FALSE
chr10	103367809	103368576	FALSE
chr10	112898445	112899821	TRUE
chr10	122056829	122057129	TRUE
chr10	122142424	122143043	FALSE
chr10	122879457	122880142	FALSE
chr11	615378	615960	FALSE
chr11	1051071	1051458	FALSE
chr11	1060446	1061454	TRUE
chr11	1150505	1154586	TRUE
chr11	1157564	1158291	FALSE
chr11	1382599	1383925	FALSE
chr11	1546624	1546949	FALSE
chr11	1572238	1572953	FALSE
chr11	6611830	6612626	FALSE
chr11	6619290	6619587	FALSE
chr11	9982475	9983771	TRUE
chr11	10884176	10884795	TRUE
chr11	10893386	10894307	TRUE
chr11	10899078	10900954	TRUE
chr11	10924898	10925835	FALSE
chr11	10926684	10927263	FALSE
chr11	13140018	13141324	TRUE
chr11	22829652	22829891	FALSE
chr11	27202002	27202377	FALSE
chr11	27234108	27234635	FALSE
chr11	27459197	27459745	TRUE
chr11	28566448	28567292	TRUE
chr11	44300830	44301240	TRUE
chr11	44979003	44979248	TRUE
chr11	46239069	46239595	FALSE
chr11	47176485	47177983	FALSE
chr11	47923903	47924710	TRUE
chr11	56932258	56933716	TRUE
chr11	57359714	57360971	TRUE
chr11	57444271	57444880	TRUE
chr11	57457150	57457660	FALSE
chr11	57457936	57459018	TRUE
chr11	57459305	57461301	FALSE
chr11	62791576	62792121	FALSE
chr11	63813681	63814296	FALSE
chr11	63916998	63918380	FALSE
chr11	63938577	63939178	FALSE
chr11	64269107	64270972	FALSE
chr11	64342367	64342772	FALSE
chr11	64847149	64847789	FALSE
chr11	64892744	64893864	FALSE
chr11	65540372	65540737	FALSE
chr11	65574114	65574710	FALSE
chr11	65915292	65916180	TRUE
chr11	67239842	67240596	FALSE
chr11	67353112	67354150	FALSE
chr11	67354485	67355494	TRUE
chr11	67356801	67357370	FALSE
chr11	67367021	67367344	FALSE
chr11	67382384	67382896	FALSE
chr11	67401241	67402152	FALSE
chr11	67504827	67506453	FALSE
chr11	68380389	68380823	TRUE
chr11	70399591	70400000	FALSE
chr11	73376195	73376799	FALSE
chr11	73660884	73661328	FALSE
chr11	75525844	75526199	FALSE
chr11	76234695	76235057	FALSE
chr11	76380728	76381437	FALSE
chr11	86244463	86245855	FALSE
chr11	86456118	86456835	FALSE
chr11	86459797	86460524	FALSE
chr11	86499677	86500280	FALSE
chr11	86790089	86790696	TRUE
chr11	87037349	87038308	FALSE
chr11	102551924	102553090	TRUE
chr11	122655474	122657158	FALSE
chr12	2795597	2796097	FALSE
chr12	4030913	4031640	TRUE
chr12	6752822	6754071	FALSE
chr12	6765659	6766610	FALSE
chr12	6937362	6938346	FALSE
chr12	7970106	7971193	TRUE
chr12	8032443	8033343	FALSE
chr12	12803918	12805114	TRUE
chr12	20602819	20603528	TRUE
chr12	26114012	26114741	FALSE
chr12	27975244	27975826	FALSE
chr12	28023481	28023831	TRUE
chr12	31589730	31591571	TRUE
chr12	38056568	38057716	TRUE
chr12	47228591	47229468	TRUE
chr12	48157054	48157816	FALSE
chr12	48350636	48351453	FALSE
chr12	48865549	48866003	FALSE
chr12	48866687	48867424	TRUE
chr12	49347266	49348396	FALSE
chr12	49567818	49568253	FALSE
chr12	52036869	52037194	FALSE
chr12	52189632	52190119	FALSE
chr12	52190878	52192774	TRUE
chr12	52217129	52217597	FALSE
chr12	53231723	53232616	FALSE
chr12	57166912	57167243	TRUE
chr12	57374143	57374564	FALSE
chr12	57430225	57431326	FALSE
chr12	57458832	57460379	FALSE
chr12	57460541	57462979	FALSE
chr12	58532776	58533782	TRUE
chr12	67647353	67648582	FALSE
chr12	89708385	89710479	TRUE
chr12	95072791	95073872	FALSE
chr12	96399421	96400829	FALSE
chr12	104277029	104278486	TRUE
chr12	105561998	105563006	TRUE
chr12	105934069	105934868	TRUE
chr12	106022560	106023002	FALSE
chr12	106030374	106031205	TRUE
chr12	106083874	106084648	TRUE
chr12	106106904	106107561	FALSE
chr12	106138581	106140427	FALSE
chr12	109573207	109573996	FALSE
chr12	116528981	116529706	TRUE
chr12	117140025	117141470	TRUE
chr12	117155218	117155674	FALSE
chr12	120446199	120446926	FALSE
chr12	120495637	120496727	FALSE
chr12	120686093	120687506	FALSE
chr12	120710284	120710940	FALSE
chr12	121626469	121627204	FALSE
chr12	123383388	123384196	FALSE
chr12	124767039	124767416	FALSE
chr12	131264709	131265019	FALSE
chr12	131872197	131872517	FALSE
chr12	131949678	131950338	FALSE
chr12	133037173	133037925	FALSE
chr12	133181210	133181753	FALSE
chr13	34207051	34207820	TRUE
chr13	75691200	75691545	TRUE
chr13	90443379	90443875	TRUE
chr14	22976673	22977373	TRUE
chr14	22977686	22978581	FALSE
chr14	22980438	22982180	FALSE
chr14	22982245	22983236	FALSE
chr14	24160951	24161748	FALSE
chr14	24212847	24213737	FALSE
chr14	32006129	32007249	TRUE
chr14	34600914	34601625	TRUE
chr14	34650657	34651285	TRUE
chr14	61490037	61490315	FALSE
chr14	61491165	61491602	FALSE
chr14	61558902	61560702	FALSE
chr14	61750883	61751432	FALSE
chr14	63852956	63853703	FALSE
chr14	64704045	64705024	FALSE
chr14	64758644	64759458	TRUE
chr14	68230924	68233476	TRUE
chr14	68806922	68807483	FALSE
chr14	68814381	68815314	FALSE
chr14	73227987	73228820	TRUE
chr14	73237284	73238143	FALSE
chr14	73851645	73852858	FALSE
chr14	76947073	76947999	TRUE
chr14	76955930	76957246	TRUE
chr14	76961623	76962330	TRUE
chr14	77097713	77098628	FALSE
chr14	88995416	88996158	TRUE
chr14	89955618	89956174	FALSE
chr14	96095621	96096178	TRUE
chr14	96239780	96240234	FALSE
chr14	96268849	96269839	TRUE
chr14	96273113	96273493	FALSE
chr14	96363085	96364089	FALSE
chr14	100408472	100408797	TRUE
chr14	100416899	100417602	TRUE
chr14	101444051	101444527	TRUE
chr14	101475122	101478025	TRUE
chr14	101480176	101481815	TRUE
chr14	101628400	101628876	FALSE
chr14	103104961	103105431	FALSE
chr14	103108102	103109285	FALSE
chr14	103109649	103110945	TRUE
chr14	103111073	103112268	TRUE
chr14	104679876	104683398	FALSE
chr14	104687426	104690474	TRUE
chr14	104985316	104985892	FALSE
chr14	105414935	105415294	FALSE
chr14	105489751	105491634	FALSE
chr15	31024382	31024657	FALSE
chr15	38868302	38868817	TRUE
chr15	39079220	39079900	TRUE
chr15	40069075	40069869	TRUE
chr15	40098668	40099291	TRUE
chr15	41828007	41828508	FALSE
chr15	45430188	45430707	FALSE
chr15	50907963	50909042	FALSE
chr15	55868753	55869110	TRUE
chr15	57485893	57486318	FALSE
chr15	59595174	59595810	FALSE
chr15	62845490	62846130	FALSE
chr15	62850048	62851415	TRUE
chr15	63041697	63044402	FALSE
chr15	63107021	63107464	FALSE
chr15	64093526	64094332	FALSE
chr15	64775173	64775528	FALSE
chr15	65791752	65792671	FALSE
chr15	66802903	66803679	FALSE
chr15	66883186	66883954	TRUE
chr15	66931619	66932506	TRUE
chr15	67043904	67044765	TRUE
chr15	67064901	67067392	FALSE
chr15	67116575	67117260	TRUE
chr15	67124732	67128459	TRUE
chr15	67134128	67136048	TRUE
chr15	67148154	67148759	TRUE
chr15	67149986	67151085	TRUE
chr15	68431959	68432412	FALSE
chr15	68542406	68544274	TRUE
chr15	70504935	70506065	TRUE
chr15	72118254	72118688	FALSE
chr15	72236637	72237806	FALSE
chr15	74615388	74616031	FALSE
chr15	76312611	76313603	TRUE
chr15	78930885	78931381	FALSE
chr15	79310964	79311763	FALSE
chr15	80695183	80695847	FALSE
chr15	88986811	88987437	FALSE
chr15	89002255	89002762	TRUE
chr15	98647026	98650925	FALSE
chr16	1705623	1706506	FALSE
chr16	1929347	1930239	FALSE
chr16	2154987	2155849	FALSE
chr16	2205160	2205995	FALSE
chr16	2223516	2224031	FALSE
chr16	2340713	2341187	FALSE
chr16	2603099	2603805	FALSE
chr16	3019973	3024456	TRUE
chr16	3182546	3182972	FALSE
chr16	4290172	4290757	TRUE
chr16	4314555	4316236	FALSE
chr16	4316724	4317425	TRUE
chr16	4847238	4847823	FALSE
chr16	15949121	15950218	FALSE
chr16	21501796	21502540	FALSE
chr16	24841088	24842388	TRUE
chr16	27549481	27550406	FALSE
chr16	28822409	28824666	FALSE
chr16	29900098	29900772	FALSE
chr16	29961615	29962215	FALSE
chr16	30021444	30021853	FALSE
chr16	30064043	30066092	FALSE
chr16	30657688	30659528	FALSE
chr16	30775353	30776373	FALSE
chr16	30948202	30949644	FALSE
chr16	31033040	31033797	FALSE
chr16	53098852	53100548	TRUE
chr16	53502931	53504015	FALSE
chr16	53703724	53704150	FALSE
chr16	57479644	57481024	FALSE
chr16	57757183	57757641	FALSE
chr16	57796625	57798866	FALSE
chr16	57798967	57804185	TRUE
chr16	57809579	57811190	TRUE
chr16	57812351	57812775	FALSE
chr16	57816234	57816732	TRUE
chr16	57862654	57863088	TRUE
chr16	67967962	67968770	FALSE
chr16	69385704	69386296	FALSE
chr16	69403871	69404997	TRUE
chr16	69726133	69728306	TRUE
chr16	73070467	73071795	TRUE
chr16	73095405	73096388	TRUE
chr16	81400995	81401941	TRUE
chr16	81410898	81411355	FALSE
chr16	81457367	81458195	TRUE
chr16	81632736	81633217	TRUE
chr16	81730162	81731013	TRUE
chr16	84699761	84700558	FALSE
chr16	85514227	85516306	TRUE
chr16	87777637	87780188	TRUE
chr16	87823896	87824424	FALSE
chr17	714578	715688	FALSE
chr17	979461	980333	FALSE
chr17	1455368	1455868	FALSE
chr17	1491118	1492127	FALSE
chr17	1648357	1649472	FALSE
chr17	1715955	1718231	FALSE
chr17	2049803	2050573	FALSE
chr17	2303337	2304542	FALSE
chr17	2392480	2394453	TRUE
chr17	4709795	4711029	FALSE
chr17	4947255	4951290	FALSE
chr17	7219794	7220332	FALSE
chr17	7234149	7235019	FALSE
chr17	7351039	7352672	FALSE
chr17	7561689	7562153	FALSE
chr17	7835297	7836236	FALSE
chr17	7841525	7842983	FALSE
chr17	7843183	7845207	FALSE
chr17	7887312	7888040	FALSE
chr17	9880529	9881038	TRUE
chr17	17041952	17042677	FALSE
chr17	17476313	17477396	FALSE
chr17	17692710	17693261	FALSE
chr17	17913852	17914280	FALSE
chr17	20155887	20156592	TRUE
chr17	21041777	21043820	FALSE
chr17	28319024	28319550	FALSE
chr17	28742998	28745167	FALSE
chr17	28902762	28903300	FALSE
chr17	29154830	29156034	FALSE
chr17	30291569	30292455	FALSE
chr17	37643196	37643650	FALSE
chr17	37714764	37715390	TRUE
chr17	38453193	38454015	FALSE
chr17	38704777	38706141	FALSE
chr17	38900859	38901251	TRUE
chr17	39668303	39668684	FALSE
chr17	40311349	40312596	FALSE
chr17	41777158	41779111	TRUE
chr17	41785856	41786902	FALSE
chr17	42422425	42423695	FALSE
chr17	42667538	42667913	FALSE
chr17	42964221	42965373	FALSE
chr17	44123352	44124205	FALSE
chr17	44186450	44187597	FALSE
chr17	44218332	44220421	FALSE
chr17	44829562	44830555	FALSE
chr17	45227152	45230494	TRUE
chr17	45316304	45317085	FALSE
chr17	45317284	45317778	FALSE
chr17	45370846	45372939	TRUE
chr17	47831116	47832032	FALSE
chr17	48025190	48025556	FALSE
chr17	48101025	48101865	FALSE
chr17	48520710	48521097	FALSE
chr17	48521889	48522593	FALSE
chr17	50050841	50051488	TRUE
chr17	50055156	50057352	FALSE
chr17	50628040	50628569	FALSE
chr17	50630589	50630960	FALSE
chr17	50944033	50945279	TRUE
chr17	51259707	51261120	FALSE
chr17	56593464	56594087	FALSE
chr17	57462953	57463748	FALSE
chr17	57517152	57518143	FALSE
chr17	57523713	57524719	TRUE
chr17	59093751	59094216	FALSE
chr17	60391337	60392837	FALSE
chr17	62470745	62470981	FALSE
chr17	65064153	65065166	FALSE
chr17	72120840	72122020	FALSE
chr17	72391637	72392497	TRUE
chr17	72399640	72400450	FALSE
chr17	72407363	72407856	TRUE
chr17	75083964	75084435	FALSE
chr17	75405437	75405872	FALSE
chr17	75442256	75442862	FALSE
chr17	76026777	76027205	FALSE
chr17	76121320	76122209	FALSE
chr17	78330796	78331147	TRUE
chr17	78337178	78338006	TRUE
chr17	78341412	78342588	FALSE
chr17	78359621	78361183	TRUE
chr17	78532939	78533546	TRUE
chr17	78541872	78542366	TRUE
chr17	78924749	78925863	FALSE
chr17	79009491	79010122	FALSE
chr17	80146728	80147914	FALSE
chr17	80791926	80792245	TRUE
chr17	81418675	81420513	TRUE
chr17	81422531	81423910	TRUE
chr17	81429168	81430129	FALSE
chr17	81510874	81511719	FALSE
chr17	81867204	81868927	FALSE
chr17	81917891	81918590	FALSE
chr17	81927506	81928123	FALSE
chr18	3411511	3412275	FALSE
chr18	3649083	3651686	TRUE
chr18	3794502	3795027	TRUE
chr18	9136369	9137002	FALSE
chr18	12741183	12742146	TRUE
chr18	23101682	23102990	TRUE
chr18	35581914	35582375	FALSE
chr18	48948352	48948966	FALSE
chr18	48949142	48953101	TRUE
chr18	49486926	49487590	FALSE
chr18	58605266	58605708	TRUE
chr18	62451066	62451357	TRUE
chr18	70357297	70359024	TRUE
chr19	679509	680574	FALSE
chr19	1104044	1104902	FALSE
chr19	1177216	1178160	TRUE
chr19	1180155	1181015	TRUE
chr19	1261993	1262976	TRUE
chr19	1406935	1407733	FALSE
chr19	2163132	2164298	FALSE
chr19	5977698	5978341	FALSE
chr19	6567905	6568339	FALSE
chr19	6590912	6591319	FALSE
chr19	7394798	7395436	FALSE
chr19	9055251	9056088	TRUE
chr19	9058843	9060252	TRUE
chr19	9075303	9076199	TRUE
chr19	10251964	10252452	FALSE
chr19	10565717	10566142	FALSE
chr19	10576786	10577652	FALSE
chr19	12881170	12881785	FALSE
chr19	13150893	13155336	FALSE
chr19	13162589	13164932	TRUE
chr19	13167246	13168433	TRUE
chr19	13842235	13844819	TRUE
chr19	13846196	13848365	TRUE
chr19	13850196	13851881	TRUE
chr19	13853276	13854183	TRUE
chr19	13861408	13862571	FALSE
chr19	13906041	13906658	FALSE
chr19	14689877	14690295	FALSE
chr19	17303206	17303802	FALSE
chr19	18291037	18294033	TRUE
chr19	18364277	18365751	TRUE
chr19	18373626	18375264	TRUE
chr19	18385458	18387399	FALSE
chr19	18389141	18389607	FALSE
chr19	18389733	18390886	FALSE
chr19	18571405	18572058	FALSE
chr19	33064013	33065298	FALSE
chr19	33176340	33177716	FALSE
chr19	34404289	34404938	FALSE
chr19	34994631	34996001	TRUE
chr19	35030082	35030683	FALSE
chr19	35154472	35155090	FALSE
chr19	36139390	36141344	FALSE
chr19	36687328	36687875	FALSE
chr19	37906690	37907572	FALSE
chr19	37931596	37933717	TRUE
chr19	38270377	38271425	TRUE
chr19	38315696	38316475	FALSE
chr19	38335367	38335903	FALSE
chr19	38618579	38619431	FALSE
chr19	38647018	38649440	FALSE
chr19	38692658	38694142	TRUE
chr19	38849164	38850295	FALSE
chr19	39073482	39074271	TRUE
chr19	39390760	39391787	FALSE
chr19	39502333	39503229	FALSE
chr19	39532202	39533000	FALSE
chr19	39539713	39540283	FALSE
chr19	39935886	39936614	TRUE
chr19	40348286	40348798	FALSE
chr19	40420662	40421705	FALSE
chr19	40443053	40444929	FALSE
chr19	40576591	40577482	FALSE
chr19	41218398	41219526	FALSE
chr19	41501384	41501743	FALSE
chr19	42219969	42220557	FALSE
chr19	42243017	42243538	FALSE
chr19	42283961	42284424	FALSE
chr19	42325042	42325854	FALSE
chr19	42387168	42387745	FALSE
chr19	43163887	43164406	FALSE
chr19	43784338	43785595	FALSE
chr19	44691469	44692579	FALSE
chr19	44746712	44749368	TRUE
chr19	44753091	44754993	TRUE
chr19	45428133	45428765	FALSE
chr19	45467378	45467933	FALSE
chr19	45509015	45509588	FALSE
chr19	45642046	45642977	TRUE
chr19	45767828	45770731	FALSE
chr19	47226000	47228724	TRUE
chr19	48398062	48398836	FALSE
chr19	48558003	48558672	TRUE
chr19	48637402	48637988	FALSE
chr19	48954590	48955226	FALSE
chr19	49114099	49114525	FALSE
chr19	50510972	50511714	FALSE
chr19	50658455	50659286	FALSE
chr19	51688761	51691465	FALSE
chr19	51703951	51704563	FALSE
chr19	53869061	53869878	FALSE
chr19	54009438	54009893	FALSE
chr19	55062680	55063276	FALSE
chr19	55216268	55217408	TRUE
chr19	55301651	55302187	FALSE
chr19	55369757	55370936	FALSE
chr19	55372052	55375078	TRUE
chr19	55407558	55408229	FALSE
chr19	55653595	55655795	FALSE
chr19	56120275	56121905	FALSE
chr19	58395645	58396175	FALSE
chr19	58543567	58544698	FALSE
chr20	346872	348498	FALSE
chr20	4118967	4120444	TRUE
chr20	4130627	4131271	TRUE
chr20	4134350	4137119	TRUE
chr20	4148444	4149161	FALSE
chr20	10092980	10093580	TRUE
chr20	10131786	10132423	TRUE
chr20	10217116	10219219	TRUE
chr20	10248832	10249769	TRUE
chr20	13995397	13995921	FALSE
chr20	19816944	19817417	TRUE
chr20	32743170	32744108	FALSE
chr20	36460970	36461971	FALSE
chr20	37344450	37347008	FALSE
chr20	37378233	37381485	TRUE
chr20	37381606	37382723	TRUE
chr20	43955277	43955918	TRUE
chr20	49610666	49611646	FALSE
chr20	50120898	50121174	FALSE
chr20	50143967	50144722	TRUE
chr20	51023152	51023461	FALSE
chr20	54067524	54068172	TRUE
chr20	54084965	54085384	TRUE
chr20	54096790	54098518	FALSE
chr20	54114643	54117812	TRUE
chr20	54120942	54125901	TRUE
chr20	54131598	54135210	TRUE
chr20	54148322	54153178	TRUE
chr20	54160900	54161381	FALSE
chr20	54161550	54162122	FALSE
chr20	54166643	54168807	FALSE
chr20	54168924	54175296	TRUE
chr20	56392094	56392968	TRUE
chr20	57693045	57693380	FALSE
chr20	57707772	57710861	TRUE
chr20	63215708	63216796	FALSE
chr20	63223309	63223738	FALSE
chr20	63223807	63225411	TRUE
chr20	63225539	63226987	FALSE
chr20	63231689	63233912	TRUE
chr20	63234583	63236260	TRUE
chr20	63238583	63238953	FALSE
chr20	63969719	63970434	FALSE
chr21	36319925	36320781	FALSE
chr21	36698268	36699180	FALSE
chr21	36883449	36884654	TRUE
chr21	36909342	36911332	TRUE
chr21	36917513	36917906	FALSE
chr21	38258785	38259642	TRUE
chr21	41958156	41958421	FALSE
chr21	42009692	42011174	FALSE
chr21	45329038	45331083	TRUE
chr21	45366565	45367456	TRUE
chr22	24010846	24011385	FALSE
chr22	26679075	26679431	FALSE
chr22	26762894	26764649	TRUE
chr22	27112854	27113847	TRUE
chr22	27202537	27203328	TRUE
chr22	27207795	27208416	FALSE
chr22	27212459	27213241	TRUE
chr22	27217924	27218641	TRUE
chr22	27242472	27243627	TRUE
chr22	27331870	27332445	TRUE
chr22	29603529	29604117	FALSE
chr22	30194891	30198098	TRUE
chr22	30198391	30199285	FALSE
chr22	30223117	30225022	TRUE
chr22	30234717	30240812	TRUE
chr22	30245674	30246162	FALSE
chr22	30246506	30249988	FALSE
chr22	30249997	30258696	TRUE
chr22	30260985	30261677	FALSE
chr22	31055524	31055952	TRUE
chr22	35590223	35591301	FALSE
chr22	35622213	35622759	TRUE
chr22	35627282	35628233	TRUE
chr22	36350633	36353255	TRUE
chr22	36506823	36507331	FALSE
chr22	41290664	41291092	TRUE
chr22	44362776	44364026	TRUE
chr22	45976935	45977608	FALSE
chr22	45978490	45979321	FALSE
chr22	46377416	46378404	TRUE
chr22	50244593	50245475	FALSE
chrX	7147857	7148593	FALSE
chrX	17377323	17377695	FALSE
chrX	17500011	17500764	TRUE
chrX	17674665	17674935	TRUE
chrX	30307930	30309504	FALSE
chrX	46201481	46202007	FALSE
chrX	46333191	46334306	TRUE
chrX	53280920	53281715	FALSE
chrX	68828439	68829423	FALSE
chrX	106894470	106895996	TRUE
chrX	106917416	106918738	TRUE
chrX	106927109	106930078	TRUE
chrX	106930204	106930629	FALSE
chrX	107000021	107000492	FALSE
chrX	129931379	129932732	FALSE
chrX	154529176	154529764	TRUE
