# Supplementary material for: Glucocorticoid stimulation induces regionalized gene responses within topologically associating domains
Source: Front Genet. 2023 Jul 27;14:1237092. doi: 10.3389/fgene.2023.1237092 (PMC10413275; doi:10.3389/fgene.2023.1237092)
Supplement: Supplementary file 7 [file Table4.XLSX]

## Sheet: TADs
tad_id	tad_category	tad_score
chr1_800000_900000	NA	NA
chr1_900000_1000000	NA	NA
chr1_1000000_1100000	TAD_DOWN	0
chr1_1100000_1250000	NA	NA
chr1_1250000_1350000	NA	NA
chr1_1350000_1450000	NA	NA
chr1_1550000_1650000	NA	NA
chr1_1650000_1750000	NA	NA
chr1_1750000_1900000	NA	NA
chr1_1900000_2050000	NA	NA
chr1_2050000_2150000	NA	NA
chr1_2150000_2400000	NA	NA
chr1_2400000_2550000	NA	NA
chr1_2550000_2650000	NA	NA
chr1_2750000_3450000	NA	NA
chr1_3450000_3650000	NA	NA
chr1_3650000_3750000	NA	NA
chr1_3750000_3850000	NA	NA
chr1_3850000_6000000	NA	NA
chr1_6000000_6100000	NA	NA
chr1_6100000_6200000	TAD_UP	1
chr1_6200000_6450000	TAD_UP	1
chr1_6450000_6550000	NA	NA
chr1_6550000_6650000	NA	NA
chr1_6650000_7800000	TAD_DOWN	0.142857142857143
chr1_7800000_7950000	NA	NA
chr1_7950000_8350000	TAD_UP	1
chr1_8350000_8850000	TAD_UP	1
chr1_8850000_9000000	TAD_DOWN	0
chr1_9000000_9100000	TAD_UP	1
chr1_9100000_9250000	NA	NA
chr1_9250000_9500000	TAD_UP	1
chr1_9500000_9600000	NA	NA
chr1_9600000_9950000	TAD_UP	1
chr1_9950000_10050000	NA	NA
chr1_10050000_10150000	NA	NA
chr1_10150000_10350000	NA	NA
chr1_10350000_10450000	TAD_UP	1
chr1_10500000_11000000	NA	NA
chr1_11000000_11800000	TAD_DOWN	0
chr1_11800000_11900000	NA	NA
chr1_11900000_12000000	NA	NA
chr1_12000000_12100000	NA	NA
chr1_12100000_12250000	TAD_UP	1
chr1_12250000_12700000	TAD_UP	1
chr1_12700000_12800000	NA	NA
chr1_12800000_12900000	NA	NA
chr1_13200000_15150000	NA	NA
chr1_15150000_15300000	TAD_DOWN	0
chr1_15300000_15450000	TAD_UP	1
chr1_15450000_15550000	NA	NA
chr1_15550000_15750000	NA	NA
chr1_15750000_16000000	TAD_UP	1
chr1_16000000_16250000	TAD_BALANCED	0.666666666666667
chr1_16250000_16350000	NA	NA
chr1_16350000_16450000	NA	NA
chr1_16500000_16800000	NA	NA
chr1_16900000_17050000	NA	NA
chr1_17050000_17450000	TAD_DOWN	0
chr1_17450000_18900000	TAD_UP	1
chr1_18900000_19100000	TAD_DOWN	0
chr1_19100000_19200000	NA	NA
chr1_19200000_19300000	NA	NA
chr1_19300000_19700000	TAD_UP	1
chr1_19700000_19850000	NA	NA
chr1_19850000_20500000	TAD_UP	1
chr1_20500000_20650000	NA	NA
chr1_20650000_21200000	TAD_BALANCED	0.666666666666667
chr1_21200000_21700000	TAD_UP	1
chr1_21700000_22050000	TAD_UP	1
chr1_22050000_22950000	TAD_DOWN	0
chr1_23000000_23100000	TAD_UP	1
chr1_23100000_23200000	NA	NA
chr1_23200000_23300000	NA	NA
chr1_23300000_23450000	NA	NA
chr1_23450000_23550000	NA	NA
chr1_23550000_23650000	TAD_DOWN	0
chr1_23650000_23750000	NA	NA
chr1_23750000_23850000	TAD_DOWN	0
chr1_23850000_23950000	NA	NA
chr1_23950000_24050000	TAD_UP	1
chr1_24050000_24200000	NA	NA
chr1_24200000_24400000	TAD_UP	1
chr1_24400000_24650000	NA	NA
chr1_24650000_24850000	TAD_UP	1
chr1_24850000_25250000	NA	NA
chr1_25350000_25850000	TAD_UP	1
chr1_25850000_26000000	TAD_UP	1
chr1_26000000_26150000	NA	NA
chr1_26150000_26250000	NA	NA
chr1_26250000_26400000	NA	NA
chr1_26400000_26500000	NA	NA
chr1_26500000_26600000	NA	NA
chr1_26600000_26800000	TAD_UP	1
chr1_26800000_26900000	TAD_UP	1
chr1_26900000_27000000	TAD_UP	1
chr1_27000000_27100000	TAD_UP	1
chr1_27100000_27300000	TAD_DOWN	0
chr1_27300000_27400000	NA	NA
chr1_27400000_27650000	NA	NA
chr1_27650000_27750000	NA	NA
chr1_27750000_27850000	NA	NA
chr1_27850000_28000000	NA	NA
chr1_28000000_28100000	NA	NA
chr1_28100000_28200000	NA	NA
chr1_28250000_28400000	NA	NA
chr1_28400000_28500000	TAD_UP	1
chr1_28500000_28650000	NA	NA
chr1_28650000_28750000	NA	NA
chr1_28750000_29200000	NA	NA
chr1_29200000_30750000	NA	NA
chr1_30750000_30950000	NA	NA
chr1_30950000_31050000	NA	NA
chr1_31050000_31150000	NA	NA
chr1_31150000_31650000	NA	NA
chr1_31650000_31800000	TAD_DOWN	0
chr1_31800000_32000000	TAD_BALANCED	0.5
chr1_32000000_32100000	NA	NA
chr1_32100000_32200000	NA	NA
chr1_32200000_32350000	NA	NA
chr1_32400000_32500000	NA	NA
chr1_32500000_32650000	TAD_UP	1
chr1_32650000_32850000	TAD_DOWN	0
chr1_32850000_33100000	NA	NA
chr1_33100000_33500000	TAD_UP	1
chr1_33500000_34800000	NA	NA
chr1_34800000_34900000	NA	NA
chr1_34900000_35000000	NA	NA
chr1_35000000_35100000	NA	NA
chr1_35100000_35200000	NA	NA
chr1_35200000_35300000	NA	NA
chr1_35300000_35400000	NA	NA
chr1_35400000_35550000	NA	NA
chr1_35550000_35750000	TAD_UP	1
chr1_35750000_35850000	NA	NA
chr1_35850000_35950000	NA	NA
chr1_35950000_36050000	NA	NA
chr1_36050000_36450000	TAD_UP	0.75
chr1_36450000_37450000	NA	NA
chr1_37450000_37550000	TAD_UP	1
chr1_37550000_37700000	NA	NA
chr1_37700000_37800000	NA	NA
chr1_37800000_37900000	TAD_UP	1
chr1_37900000_38000000	NA	NA
chr1_38000000_38850000	NA	NA
chr1_38850000_39050000	NA	NA
chr1_39050000_39800000	TAD_DOWN	0
chr1_39800000_40050000	TAD_UP	1
chr1_40050000_40450000	NA	NA
chr1_40450000_40550000	NA	NA
chr1_40550000_40650000	NA	NA
chr1_40650000_40750000	NA	NA
chr1_40750000_40850000	NA	NA
chr1_40850000_40950000	TAD_UP	1
chr1_40950000_41050000	NA	NA
chr1_41050000_41150000	TAD_UP	1
chr1_41150000_41250000	TAD_UP	1
chr1_41250000_41450000	NA	NA
chr1_41450000_42800000	TAD_UP	0.857142857142857
chr1_42800000_42900000	NA	NA
chr1_42900000_43100000	TAD_UP	1
chr1_43100000_43200000	NA	NA
chr1_43200000_43400000	NA	NA
chr1_43400000_43500000	NA	NA
chr1_43500000_43650000	NA	NA
chr1_43650000_43750000	NA	NA
chr1_43750000_43950000	TAD_UP	1
chr1_43950000_44050000	NA	NA
chr1_44050000_44700000	TAD_UP	1
chr1_44700000_44800000	NA	NA
chr1_44800000_45000000	NA	NA
chr1_45000000_45350000	NA	NA
chr1_45350000_45500000	NA	NA
chr1_45500000_45600000	NA	NA
chr1_45600000_46250000	TAD_UP	1
chr1_46250000_46350000	NA	NA
chr1_46350000_46450000	NA	NA
chr1_46450000_46550000	NA	NA
chr1_46550000_46650000	NA	NA
chr1_46650000_46750000	NA	NA
chr1_46750000_47150000	TAD_UP	1
chr1_47150000_47350000	NA	NA
chr1_47350000_48100000	TAD_UP	1
chr1_48100000_50450000	TAD_UP	1
chr1_50600000_50700000	NA	NA
chr1_50700000_51250000	NA	NA
chr1_51300000_51400000	TAD_UP	1
chr1_51500000_51800000	TAD_UP	1
chr1_51800000_51900000	NA	NA
chr1_51900000_52000000	NA	NA
chr1_52000000_52100000	NA	NA
chr1_52100000_52300000	NA	NA
chr1_52300000_52400000	NA	NA
chr1_52400000_52700000	TAD_UP	1
chr1_52700000_53250000	TAD_UP	1
chr1_53250000_55050000	TAD_UP	1
chr1_55050000_56800000	TAD_UP	0.75
chr1_56800000_58650000	NA	NA
chr1_58650000_59800000	TAD_DOWN	0
chr1_59850000_59950000	NA	NA
chr1_59950000_60850000	NA	NA
chr1_60850000_61900000	TAD_UP	1
chr1_61900000_62050000	NA	NA
chr1_62050000_62150000	NA	NA
chr1_62150000_62450000	NA	NA
chr1_62650000_62750000	NA	NA
chr1_62850000_63550000	NA	NA
chr1_63550000_64250000	TAD_UP	0.818181818181818
chr1_64250000_64800000	NA	NA
chr1_64800000_65050000	TAD_UP	1
chr1_65050000_65750000	TAD_UP	1
chr1_65950000_66250000	TAD_UP	1
chr1_66250000_66450000	TAD_BALANCED	0.5
chr1_66450000_66550000	NA	NA
chr1_66550000_66650000	NA	NA
chr1_67000000_67200000	NA	NA
chr1_67200000_67500000	NA	NA
chr1_67500000_68500000	TAD_UP	0.888888888888889
chr1_70200000_70500000	NA	NA
chr1_70950000_71050000	NA	NA
chr1_75100000_75200000	NA	NA
chr1_75700000_75800000	NA	NA
chr1_75800000_77150000	TAD_UP	1
chr1_77150000_77700000	TAD_UP	1
chr1_77700000_77800000	NA	NA
chr1_77800000_77900000	TAD_UP	1
chr1_77950000_78150000	TAD_UP	1
chr1_78150000_78300000	NA	NA
chr1_81650000_81750000	NA	NA
chr1_83650000_83750000	NA	NA
chr1_83900000_84950000	TAD_UP	1
chr1_84950000_85250000	NA	NA
chr1_85250000_85750000	TAD_BALANCED	0.5
chr1_86400000_86650000	NA	NA
chr1_86750000_87000000	TAD_UP	1
chr1_87100000_88650000	TAD_UP	1
chr1_88650000_88900000	NA	NA
chr1_88950000_89450000	NA	NA
chr1_89450000_89800000	NA	NA
chr1_89800000_90000000	TAD_UP	1
chr1_90000000_91500000	TAD_UP	1
chr1_91500000_91950000	TAD_UP	1
chr1_91950000_92300000	NA	NA
chr1_92300000_92650000	NA	NA
chr1_92650000_92750000	NA	NA
chr1_92750000_92850000	NA	NA
chr1_92850000_93050000	NA	NA
chr1_93050000_93200000	NA	NA
chr1_93200000_93300000	NA	NA
chr1_93300000_93900000	TAD_UP	1
chr1_93900000_94000000	TAD_DOWN	0
chr1_94000000_94500000	TAD_UP	1
chr1_94500000_94800000	TAD_UP	1
chr1_94800000_95050000	TAD_UP	1
chr1_95100000_95250000	TAD_UP	1
chr1_95350000_95450000	NA	NA
chr1_98300000_98400000	NA	NA
chr1_99450000_99750000	NA	NA
chr1_99750000_100450000	NA	NA
chr1_100450000_100900000	NA	NA
chr1_100900000_101400000	TAD_UP	1
chr1_107400000_107750000	NA	NA
chr1_107750000_108150000	NA	NA
chr1_108500000_108650000	TAD_UP	1
chr1_108650000_108950000	TAD_UP	1
chr1_108950000_109050000	NA	NA
chr1_109100000_109200000	TAD_DOWN	0
chr1_109200000_109450000	NA	NA
chr1_109450000_109550000	NA	NA
chr1_109550000_109650000	NA	NA
chr1_109650000_109750000	NA	NA
chr1_109750000_110000000	TAD_BALANCED	0.333333333333333
chr1_110050000_110150000	NA	NA
chr1_110150000_110500000	NA	NA
chr1_110500000_110800000	NA	NA
chr1_110800000_111050000	NA	NA
chr1_111050000_111150000	NA	NA
chr1_111150000_111450000	NA	NA
chr1_111450000_111750000	TAD_UP	1
chr1_111750000_112350000	NA	NA
chr1_112400000_112700000	NA	NA
chr1_112700000_113100000	NA	NA
chr1_113100000_113750000	TAD_UP	1
chr1_113750000_113850000	NA	NA
chr1_113850000_113950000	NA	NA
chr1_113950000_114300000	NA	NA
chr1_114300000_114400000	NA	NA
chr1_114400000_114500000	NA	NA
chr1_114500000_114600000	NA	NA
chr1_114600000_114700000	NA	NA
chr1_114700000_114800000	NA	NA
chr1_115000000_115100000	NA	NA
chr1_115100000_115600000	NA	NA
chr1_115600000_115800000	TAD_UP	1
chr1_115800000_116100000	NA	NA
chr1_116100000_116550000	TAD_UP	1
chr1_116550000_117100000	NA	NA
chr1_117100000_117300000	NA	NA
chr1_117300000_117400000	NA	NA
chr1_117500000_117850000	TAD_UP	1
chr1_117950000_119600000	TAD_UP	1
chr1_119600000_119750000	NA	NA
chr1_119750000_119850000	NA	NA
chr1_119850000_120000000	NA	NA
chr1_122500000_124800000	NA	NA
chr1_125100000_125200000	NA	NA
chr1_143200000_143300000	NA	NA
chr1_143500000_143700000	NA	NA
chr1_143700000_143800000	TAD_UP	1
chr1_145400000_145500000	NA	NA
chr1_145500000_145800000	NA	NA
chr1_145800000_146050000	TAD_UP	1
chr1_146350000_146450000	NA	NA
chr1_146700000_146800000	NA	NA
chr1_146950000_147050000	NA	NA
chr1_147050000_147150000	NA	NA
chr1_147150000_147250000	NA	NA
chr1_147250000_147950000	NA	NA
chr1_147950000_148050000	NA	NA
chr1_148250000_148350000	NA	NA
chr1_148350000_148450000	TAD_UP	1
chr1_148950000_149100000	NA	NA
chr1_149600000_149700000	NA	NA
chr1_149850000_150200000	NA	NA
chr1_150250000_150350000	TAD_UP	1
chr1_150350000_150450000	TAD_UP	1
chr1_150450000_150550000	NA	NA
chr1_150550000_150650000	TAD_UP	1
chr1_150650000_150850000	NA	NA
chr1_150850000_151000000	NA	NA
chr1_151050000_151150000	NA	NA
chr1_151150000_151250000	TAD_UP	1
chr1_151300000_151400000	NA	NA
chr1_151400000_151900000	TAD_BALANCED	0.5
chr1_151900000_152050000	TAD_UP	1
chr1_152050000_153500000	TAD_UP	1
chr1_153500000_153650000	NA	NA
chr1_153650000_153800000	NA	NA
chr1_153800000_153900000	NA	NA
chr1_153900000_154000000	NA	NA
chr1_154000000_154150000	NA	NA
chr1_154150000_154250000	NA	NA
chr1_154250000_154350000	NA	NA
chr1_154350000_154450000	TAD_UP	1
chr1_154450000_154950000	NA	NA
chr1_154950000_155050000	TAD_UP	1
chr1_155050000_155150000	TAD_DOWN	0
chr1_155150000_155250000	TAD_UP	1
chr1_155250000_155350000	TAD_DOWN	0
chr1_155350000_155600000	NA	NA
chr1_155600000_155700000	NA	NA
chr1_155700000_155800000	NA	NA
chr1_155800000_155900000	NA	NA
chr1_155900000_156050000	NA	NA
chr1_156050000_156150000	TAD_UP	1
chr1_156150000_156250000	NA	NA
chr1_156250000_156350000	NA	NA
chr1_156350000_156450000	NA	NA
chr1_156450000_156600000	TAD_BALANCED	0.666666666666667
chr1_156600000_156700000	TAD_UP	1
chr1_156700000_156800000	NA	NA
chr1_156800000_156950000	NA	NA
chr1_156950000_157050000	NA	NA
chr1_157050000_157150000	NA	NA
chr1_157150000_159100000	TAD_BALANCED	0.5
chr1_159100000_160050000	TAD_BALANCED	0.4
chr1_160050000_160400000	TAD_UP	1
chr1_160400000_160650000	NA	NA
chr1_160650000_161150000	TAD_UP	1
chr1_161150000_161450000	NA	NA
chr1_161450000_161750000	NA	NA
chr1_161750000_162050000	TAD_UP	1
chr1_162050000_162850000	TAD_UP	1
chr1_162850000_163350000	NA	NA
chr1_163350000_165100000	TAD_DOWN	0.2
chr1_165100000_167200000	TAD_UP	1
chr1_167200000_167550000	TAD_DOWN	0
chr1_167550000_167700000	NA	NA
chr1_167700000_167800000	TAD_UP	1
chr1_167800000_167950000	TAD_UP	1
chr1_167950000_168050000	NA	NA
chr1_168050000_168150000	NA	NA
chr1_168150000_168250000	NA	NA
chr1_168250000_169550000	TAD_UP	0.9
chr1_169550000_169850000	TAD_UP	1
chr1_169850000_171450000	TAD_UP	1
chr1_171450000_171600000	NA	NA
chr1_171600000_171750000	NA	NA
chr1_171750000_172000000	TAD_UP	1
chr1_172000000_172450000	NA	NA
chr1_172450000_174250000	TAD_UP	1
chr1_174250000_174750000	NA	NA
chr1_174750000_175000000	NA	NA
chr1_175000000_178000000	NA	NA
chr1_178000000_178300000	TAD_UP	1
chr1_178300000_178500000	NA	NA
chr1_178500000_179050000	NA	NA
chr1_179050000_179400000	TAD_UP	1
chr1_179400000_179650000	NA	NA
chr1_179650000_179850000	NA	NA
chr1_179850000_180200000	NA	NA
chr1_180200000_180500000	NA	NA
chr1_180500000_181200000	TAD_BALANCED	0.666666666666667
chr1_181200000_182850000	TAD_UP	1
chr1_182850000_183650000	TAD_UP	1
chr1_183650000_183950000	TAD_UP	1
chr1_183950000_184750000	TAD_UP	1
chr1_184750000_185750000	NA	NA
chr1_185750000_186250000	NA	NA
chr1_186400000_187000000	TAD_UP	1
chr1_187000000_190500000	TAD_UP	1
chr1_192450000_193100000	TAD_UP	1
chr1_193100000_194550000	NA	NA
chr1_197200000_197350000	TAD_UP	1
chr1_197350000_198700000	NA	NA
chr1_198750000_199550000	NA	NA
chr1_199550000_200600000	TAD_UP	1
chr1_200600000_200850000	NA	NA
chr1_201150000_201250000	NA	NA
chr1_201250000_201350000	TAD_UP	1
chr1_201350000_201450000	TAD_UP	1
chr1_201450000_201850000	TAD_DOWN	0
chr1_201850000_202000000	NA	NA
chr1_202000000_202150000	TAD_DOWN	0
chr1_202150000_202750000	TAD_UP	1
chr1_202750000_202900000	TAD_DOWN	0
chr1_202900000_203000000	NA	NA
chr1_203000000_203250000	NA	NA
chr1_203250000_203850000	TAD_UP	1
chr1_203850000_204150000	TAD_UP	1
chr1_204150000_204400000	TAD_UP	1
chr1_204400000_204550000	TAD_UP	1
chr1_204550000_204800000	NA	NA
chr1_204800000_205550000	TAD_DOWN	0.25
chr1_205550000_205650000	TAD_UP	1
chr1_205650000_205750000	TAD_DOWN	0
chr1_205750000_206150000	TAD_UP	1
chr1_206400000_206500000	NA	NA
chr1_206500000_206600000	NA	NA
chr1_206600000_207050000	TAD_UP	1
chr1_207100000_207500000	TAD_UP	1
chr1_207550000_207700000	NA	NA
chr1_207700000_207800000	NA	NA
chr1_207800000_209850000	TAD_UP	1
chr1_209850000_210000000	TAD_UP	1
chr1_210100000_210350000	NA	NA
chr1_210350000_211300000	TAD_BALANCED	0.666666666666667
chr1_211300000_211550000	NA	NA
chr1_211550000_211650000	NA	NA
chr1_211650000_212050000	TAD_BALANCED	0.5
chr1_212050000_212450000	NA	NA
chr1_212450000_213050000	TAD_BALANCED	0.5
chr1_213050000_215650000	TAD_UP	1
chr1_215650000_218250000	NA	NA
chr1_218250000_219850000	TAD_BALANCED	0.636363636363636
chr1_219850000_219950000	NA	NA
chr1_219950000_220050000	NA	NA
chr1_220050000_220150000	NA	NA
chr1_220150000_222700000	TAD_UP	1
chr1_222700000_223100000	TAD_UP	1
chr1_223100000_223700000	TAD_UP	1
chr1_223700000_223800000	TAD_UP	1
chr1_223800000_223900000	NA	NA
chr1_223900000_224000000	NA	NA
chr1_224000000_224100000	NA	NA
chr1_224100000_224350000	NA	NA
chr1_224350000_224450000	NA	NA
chr1_224450000_225400000	NA	NA
chr1_225450000_226000000	TAD_UP	1
chr1_226000000_226100000	NA	NA
chr1_226100000_226200000	NA	NA
chr1_226200000_226300000	NA	NA
chr1_226300000_228550000	TAD_BALANCED	0.6
chr1_228650000_229250000	TAD_UP	1
chr1_229250000_229500000	TAD_UP	1
chr1_229500000_230600000	TAD_UP	1
chr1_230600000_231350000	TAD_UP	1
chr1_231350000_231600000	TAD_UP	1
chr1_231600000_233300000	TAD_BALANCED	0.666666666666667
chr1_233300000_234450000	TAD_UP	1
chr1_234450000_235150000	TAD_UP	0.714285714285714
chr1_235150000_235250000	NA	NA
chr1_235250000_235350000	NA	NA
chr1_235350000_235450000	TAD_UP	1
chr1_235450000_236050000	TAD_UP	1
chr1_236050000_236600000	TAD_UP	1
chr1_236600000_241500000	TAD_UP	1
chr1_241500000_244850000	TAD_UP	0.75
chr1_244850000_245000000	NA	NA
chr1_245000000_246800000	TAD_UP	1
chr1_246800000_246900000	NA	NA
chr1_246900000_248850000	NA	NA
chr1_248850000_248950000	NA	NA
chr2_0_7050000	TAD_UP	1
chr2_7050000_9150000	TAD_BALANCED	0.666666666666667
chr2_9150000_9450000	NA	NA
chr2_9450000_9550000	NA	NA
chr2_9550000_9800000	TAD_UP	1
chr2_9800000_10100000	NA	NA
chr2_10100000_10450000	TAD_UP	1
chr2_10450000_10700000	TAD_UP	1
chr2_10700000_11650000	TAD_BALANCED	0.666666666666667
chr2_11650000_18250000	TAD_UP	1
chr2_18350000_19950000	TAD_UP	1
chr2_19950000_20350000	TAD_BALANCED	0.5
chr2_20350000_20650000	TAD_UP	1
chr2_20650000_23750000	TAD_UP	1
chr2_23850000_23950000	NA	NA
chr2_23950000_24050000	TAD_UP	1
chr2_24050000_24150000	TAD_UP	1
chr2_24150000_25250000	TAD_DOWN	0
chr2_25250000_25600000	NA	NA
chr2_25600000_25750000	TAD_UP	1
chr2_25750000_25850000	NA	NA
chr2_25850000_25950000	TAD_UP	1
chr2_25950000_26150000	TAD_DOWN	0
chr2_26150000_26500000	NA	NA
chr2_26500000_26600000	NA	NA
chr2_26600000_26750000	TAD_DOWN	0
chr2_26750000_26850000	NA	NA
chr2_26850000_26950000	NA	NA
chr2_26950000_27050000	NA	NA
chr2_27050000_27400000	NA	NA
chr2_27400000_27650000	NA	NA
chr2_27650000_28550000	TAD_UP	1
chr2_28550000_28800000	TAD_UP	1
chr2_28800000_32400000	TAD_UP	1
chr2_32400000_32500000	NA	NA
chr2_32550000_33600000	TAD_UP	1
chr2_33600000_36850000	TAD_UP	1
chr2_36850000_36950000	NA	NA
chr2_36950000_37050000	NA	NA
chr2_37050000_37150000	NA	NA
chr2_37150000_37250000	NA	NA
chr2_37250000_37350000	TAD_DOWN	0
chr2_37350000_37900000	TAD_UP	1
chr2_37900000_38300000	TAD_UP	1
chr2_38300000_38550000	NA	NA
chr2_38550000_38750000	NA	NA
chr2_38750000_38850000	NA	NA
chr2_38900000_39250000	NA	NA
chr2_39250000_39750000	TAD_UP	1
chr2_39750000_41850000	NA	NA
chr2_41850000_42100000	TAD_UP	0.8
chr2_42100000_42350000	NA	NA
chr2_42350000_42800000	NA	NA
chr2_42800000_43600000	TAD_UP	1
chr2_43600000_43900000	TAD_UP	1
chr2_43900000_44000000	NA	NA
chr2_44000000_44400000	TAD_UP	0.75
chr2_44400000_44950000	NA	NA
chr2_44950000_45550000	TAD_UP	1
chr2_45550000_46650000	TAD_BALANCED	0.625
chr2_46650000_46900000	TAD_UP	1
chr2_46900000_47400000	TAD_UP	1
chr2_47400000_47800000	NA	NA
chr2_47800000_48550000	TAD_UP	1
chr2_48550000_50500000	TAD_UP	1
chr2_53400000_53750000	NA	NA
chr2_53750000_55650000	TAD_UP	0.916666666666667
chr2_55650000_56050000	TAD_UP	1
chr2_56050000_57550000	TAD_UP	1
chr2_57550000_60700000	NA	NA
chr2_60750000_61050000	NA	NA
chr2_61050000_61900000	TAD_UP	1
chr2_61900000_63650000	TAD_UP	0.875
chr2_63650000_63900000	TAD_UP	1
chr2_63900000_64000000	NA	NA
chr2_64000000_64550000	TAD_UP	1
chr2_64550000_64900000	TAD_DOWN	0
chr2_64900000_65050000	NA	NA
chr2_65050000_65200000	NA	NA
chr2_65200000_65600000	TAD_UP	1
chr2_65600000_68100000	TAD_UP	1
chr2_68150000_68300000	NA	NA
chr2_68300000_68450000	NA	NA
chr2_68450000_68950000	TAD_BALANCED	0.5
chr2_68950000_69350000	TAD_BALANCED	0.333333333333333
chr2_69350000_69450000	NA	NA
chr2_69450000_69550000	NA	NA
chr2_69550000_69700000	TAD_DOWN	0
chr2_69700000_69900000	TAD_UP	1
chr2_69900000_70150000	TAD_UP	1
chr2_70150000_70250000	NA	NA
chr2_70250000_71000000	TAD_DOWN	0
chr2_71000000_73300000	TAD_UP	0.875
chr2_73300000_73400000	NA	NA
chr2_73400000_73600000	NA	NA
chr2_73600000_74450000	TAD_UP	1
chr2_74450000_74550000	NA	NA
chr2_74550000_74650000	NA	NA
chr2_74900000_75650000	TAD_UP	1
chr2_75650000_79950000	NA	NA
chr2_79950000_84450000	NA	NA
chr2_84450000_84900000	TAD_DOWN	0
chr2_84900000_85350000	TAD_UP	1
chr2_85350000_85600000	TAD_UP	1
chr2_85600000_86150000	TAD_UP	0.846153846153846
chr2_86150000_86400000	NA	NA
chr2_86400000_86800000	TAD_UP	1
chr2_86800000_86900000	NA	NA
chr2_87200000_87350000	NA	NA
chr2_87450000_87550000	NA	NA
chr2_88000000_88800000	TAD_BALANCED	0.666666666666667
chr2_88800000_89150000	NA	NA
chr2_89750000_89850000	NA	NA
chr2_91700000_91800000	NA	NA
chr2_91800000_92000000	NA	NA
chr2_94200000_94300000	NA	NA
chr2_94550000_94650000	NA	NA
chr2_94750000_94850000	NA	NA
chr2_94850000_95450000	NA	NA
chr2_95650000_95850000	NA	NA
chr2_95950000_97150000	TAD_DOWN	0
chr2_97150000_97250000	NA	NA
chr2_97600000_97700000	NA	NA
chr2_97700000_98400000	NA	NA
chr2_98400000_98600000	NA	NA
chr2_98600000_99100000	TAD_UP	1
chr2_99100000_99200000	NA	NA
chr2_99200000_99350000	NA	NA
chr2_99350000_99500000	NA	NA
chr2_99500000_100550000	TAD_DOWN	0
chr2_100600000_101000000	TAD_UP	1
chr2_101000000_101250000	TAD_UP	1
chr2_101250000_102750000	TAD_UP	1
chr2_102750000_105250000	NA	NA
chr2_105250000_105350000	NA	NA
chr2_105350000_105550000	NA	NA
chr2_105550000_106600000	NA	NA
chr2_106600000_108200000	TAD_BALANCED	0.5
chr2_108200000_108650000	TAD_UP	1
chr2_108650000_108750000	NA	NA
chr2_108850000_109550000	TAD_UP	1
chr2_109550000_109750000	NA	NA
chr2_110100000_110250000	NA	NA
chr2_110650000_111750000	TAD_UP	1
chr2_111850000_112050000	TAD_UP	1
chr2_112050000_112300000	TAD_DOWN	0
chr2_112450000_112550000	NA	NA
chr2_112550000_112750000	TAD_UP	1
chr2_112750000_113050000	TAD_UP	1
chr2_113050000_113450000	TAD_UP	1
chr2_113550000_114050000	NA	NA
chr2_114050000_114200000	NA	NA
chr2_117800000_118000000	NA	NA
chr2_118000000_119350000	TAD_UP	1
chr2_119350000_121800000	TAD_UP	0.9375
chr2_121800000_127050000	TAD_UP	1
chr2_127050000_127700000	TAD_BALANCED	0.333333333333333
chr2_127700000_127850000	NA	NA
chr2_127850000_128050000	TAD_DOWN	0
chr2_128050000_128150000	NA	NA
chr2_128150000_130000000	TAD_DOWN	0
chr2_130100000_130400000	NA	NA
chr2_130700000_134950000	TAD_UP	1
chr2_134950000_135850000	NA	NA
chr2_135850000_136450000	NA	NA
chr2_136450000_136550000	NA	NA
chr2_137850000_138850000	TAD_UP	1
chr2_142700000_142950000	TAD_UP	1
chr2_143050000_146700000	TAD_UP	1
chr2_147450000_147550000	NA	NA
chr2_148500000_149000000	NA	NA
chr2_149000000_149550000	NA	NA
chr2_149550000_151450000	TAD_UP	1
chr2_151600000_152000000	TAD_UP	1
chr2_152000000_152750000	TAD_UP	1
chr2_152750000_152900000	NA	NA
chr2_156300000_156600000	TAD_DOWN	0
chr2_157250000_158850000	TAD_UP	1
chr2_158850000_160050000	TAD_UP	1
chr2_160050000_161150000	TAD_UP	1
chr2_162000000_162100000	NA	NA
chr2_167900000_168100000	NA	NA
chr2_168100000_168950000	TAD_UP	1
chr2_168950000_169250000	TAD_UP	1
chr2_169350000_169450000	NA	NA
chr2_169450000_169800000	NA	NA
chr2_169800000_169900000	NA	NA
chr2_170100000_170200000	NA	NA
chr2_170200000_170900000	TAD_UP	1
chr2_170950000_171500000	NA	NA
chr2_171500000_172750000	TAD_BALANCED	0.333333333333333
chr2_172750000_174550000	TAD_BALANCED	0.666666666666667
chr2_174800000_175000000	TAD_UP	1
chr2_175300000_176100000	NA	NA
chr2_176100000_176650000	NA	NA
chr2_176650000_177150000	NA	NA
chr2_177150000_177800000	TAD_DOWN	0
chr2_178050000_178500000	NA	NA
chr2_178500000_178600000	NA	NA
chr2_179000000_179100000	TAD_UP	1
chr2_181750000_181900000	TAD_DOWN	0
chr2_182150000_182700000	TAD_UP	1
chr2_183000000_183200000	NA	NA
chr2_186500000_186650000	TAD_UP	1
chr2_186950000_187050000	NA	NA
chr2_187500000_187600000	TAD_UP	1
chr2_189450000_189650000	TAD_UP	1
chr2_189650000_190850000	TAD_UP	0.833333333333333
chr2_190950000_191550000	TAD_UP	1
chr2_191550000_191750000	TAD_UP	1
chr2_191750000_192200000	TAD_UP	1
chr2_195300000_195700000	TAD_UP	1
chr2_196050000_196800000	TAD_UP	1
chr2_196900000_197000000	NA	NA
chr2_197000000_197400000	TAD_UP	1
chr2_197400000_197500000	NA	NA
chr2_197500000_197750000	TAD_UP	1
chr2_199450000_199900000	NA	NA
chr2_199900000_200900000	TAD_UP	1
chr2_200900000_201200000	TAD_UP	1
chr2_201200000_201750000	NA	NA
chr2_201750000_202200000	NA	NA
chr2_202200000_202300000	NA	NA
chr2_202300000_202400000	NA	NA
chr2_202400000_202500000	NA	NA
chr2_202500000_203950000	TAD_UP	1
chr2_203950000_206000000	TAD_UP	0.8
chr2_206050000_206150000	NA	NA
chr2_206150000_206300000	NA	NA
chr2_206300000_206400000	NA	NA
chr2_206400000_206500000	NA	NA
chr2_206650000_207600000	TAD_UP	1
chr2_207600000_208100000	TAD_UP	1
chr2_208100000_208300000	NA	NA
chr2_212600000_216000000	TAD_UP	1
chr2_216050000_216150000	NA	NA
chr2_216150000_216500000	TAD_DOWN	0
chr2_216500000_218200000	TAD_UP	1
chr2_218200000_218300000	NA	NA
chr2_218300000_218400000	NA	NA
chr2_218400000_218550000	NA	NA
chr2_218550000_218650000	NA	NA
chr2_218700000_218850000	TAD_DOWN	0
chr2_218850000_218950000	NA	NA
chr2_218950000_219400000	TAD_BALANCED	0.5
chr2_219400000_219550000	NA	NA
chr2_219550000_222650000	TAD_BALANCED	0.666666666666667
chr2_222650000_222950000	TAD_UP	1
chr2_222950000_223900000	TAD_UP	1
chr2_223900000_227350000	TAD_UP	0.923076923076923
chr2_227350000_227550000	TAD_BALANCED	0.333333333333333
chr2_227600000_229800000	TAD_UP	1
chr2_229800000_229900000	NA	NA
chr2_229900000_230850000	NA	NA
chr2_230850000_231450000	TAD_DOWN	0
chr2_231450000_231600000	NA	NA
chr2_231600000_231750000	TAD_DOWN	0
chr2_231750000_232550000	TAD_BALANCED	0.5
chr2_232550000_233400000	TAD_UP	1
chr2_233400000_233850000	TAD_UP	1
chr2_233850000_235800000	TAD_UP	1
chr2_235800000_236200000	NA	NA
chr2_236200000_237100000	TAD_BALANCED	0.666666666666667
chr2_237100000_237600000	TAD_UP	1
chr2_237600000_237800000	NA	NA
chr2_237800000_240550000	TAD_UP	0.875
chr2_240550000_241900000	NA	NA
chr2_241900000_242100000	NA	NA
chr3_50000_4300000	NA	NA
chr3_4300000_4650000	NA	NA
chr3_4650000_5200000	TAD_DOWN	0.166666666666667
chr3_5200000_8450000	TAD_UP	1
chr3_8450000_15600000	TAD_UP	0.833333333333333
chr3_15600000_15800000	TAD_UP	1
chr3_15800000_16250000	TAD_UP	1
chr3_16250000_18450000	TAD_UP	1
chr3_18550000_22200000	TAD_UP	1
chr3_22900000_23950000	TAD_UP	1
chr3_23950000_24700000	TAD_UP	1
chr3_24700000_27300000	TAD_UP	1
chr3_27300000_27700000	TAD_BALANCED	0.5
chr3_27700000_28350000	TAD_UP	1
chr3_28450000_32500000	TAD_UP	0.916666666666667
chr3_32500000_32700000	NA	NA
chr3_32700000_33800000	NA	NA
chr3_33800000_37000000	TAD_UP	1
chr3_37000000_37300000	TAD_UP	1
chr3_37300000_37850000	TAD_UP	1
chr3_37850000_38000000	TAD_UP	1
chr3_38000000_38500000	NA	NA
chr3_38500000_39050000	NA	NA
chr3_39050000_39400000	TAD_UP	1
chr3_39400000_40200000	TAD_UP	1
chr3_40200000_42550000	TAD_UP	1
chr3_42550000_42650000	NA	NA
chr3_42650000_46650000	TAD_BALANCED	0.4
chr3_46650000_47400000	TAD_UP	1
chr3_47400000_47500000	NA	NA
chr3_47500000_47800000	NA	NA
chr3_47800000_48200000	NA	NA
chr3_48200000_48450000	NA	NA
chr3_48450000_48550000	NA	NA
chr3_48550000_48700000	NA	NA
chr3_48700000_48950000	NA	NA
chr3_48950000_49050000	NA	NA
chr3_49050000_49500000	TAD_DOWN	0
chr3_49500000_49700000	NA	NA
chr3_49700000_49950000	NA	NA
chr3_49950000_50100000	NA	NA
chr3_50100000_50250000	NA	NA
chr3_50250000_50350000	NA	NA
chr3_50350000_50600000	NA	NA
chr3_50600000_51400000	NA	NA
chr3_51400000_51500000	NA	NA
chr3_51500000_51700000	NA	NA
chr3_51700000_51900000	NA	NA
chr3_51900000_52000000	TAD_DOWN	0
chr3_52000000_52150000	NA	NA
chr3_52150000_52250000	TAD_DOWN	0
chr3_52250000_52350000	NA	NA
chr3_52350000_52450000	NA	NA
chr3_52450000_52700000	TAD_BALANCED	0.5
chr3_52700000_53100000	TAD_UP	1
chr3_53100000_53900000	TAD_UP	1
chr3_53900000_56550000	TAD_UP	1
chr3_56550000_56650000	NA	NA
chr3_56650000_57000000	NA	NA
chr3_57000000_57950000	NA	NA
chr3_57950000_58150000	TAD_UP	1
chr3_58200000_58300000	NA	NA
chr3_58500000_62700000	TAD_UP	1
chr3_63300000_63850000	NA	NA
chr3_63850000_63950000	NA	NA
chr3_63950000_64500000	TAD_UP	1
chr3_64500000_66250000	TAD_UP	1
chr3_66250000_66850000	TAD_UP	1
chr3_66850000_69000000	TAD_UP	1
chr3_69000000_69100000	NA	NA
chr3_69100000_69450000	NA	NA
chr3_69450000_69650000	NA	NA
chr3_69650000_69950000	NA	NA
chr3_69950000_71700000	TAD_UP	1
chr3_71700000_73100000	TAD_UP	1
chr3_73500000_75850000	NA	NA
chr3_81650000_81950000	NA	NA
chr3_86650000_88200000	TAD_BALANCED	0.666666666666667
chr3_93800000_94050000	NA	NA
chr3_94050000_97750000	TAD_UP	1
chr3_97950000_99800000	TAD_UP	1
chr3_99800000_100300000	TAD_UP	1
chr3_100300000_101700000	TAD_UP	1
chr3_101750000_102250000	TAD_UP	1
chr3_104250000_107200000	TAD_UP	1
chr3_107200000_108550000	TAD_UP	1
chr3_108600000_111700000	TAD_UP	0.833333333333333
chr3_111700000_112000000	NA	NA
chr3_112000000_112100000	NA	NA
chr3_112100000_112550000	NA	NA
chr3_112550000_113750000	TAD_UP	0.875
chr3_113750000_114050000	NA	NA
chr3_114050000_115850000	TAD_UP	1
chr3_115850000_118850000	TAD_UP	1
chr3_118850000_120600000	TAD_UP	0.75
chr3_120600000_120800000	TAD_UP	1
chr3_121400000_123600000	NA	NA
chr3_123600000_124750000	TAD_UP	1
chr3_124750000_124900000	TAD_UP	1
chr3_124900000_125600000	TAD_UP	1
chr3_125600000_125750000	NA	NA
chr3_125750000_125900000	NA	NA
chr3_125900000_126500000	TAD_UP	1
chr3_126500000_127600000	TAD_UP	1
chr3_127600000_128050000	NA	NA
chr3_128050000_128650000	NA	NA
chr3_128650000_128850000	NA	NA
chr3_128850000_128950000	NA	NA
chr3_128950000_129300000	TAD_BALANCED	0.666666666666667
chr3_129300000_130150000	TAD_UP	1
chr3_130150000_130600000	NA	NA
chr3_130750000_130900000	NA	NA
chr3_131000000_132400000	TAD_UP	1
chr3_132500000_132600000	NA	NA
chr3_132700000_133450000	NA	NA
chr3_133450000_133650000	NA	NA
chr3_133650000_133800000	TAD_UP	1
chr3_133800000_134200000	NA	NA
chr3_134200000_134550000	NA	NA
chr3_134550000_136050000	NA	NA
chr3_136050000_137050000	NA	NA
chr3_137050000_138050000	NA	NA
chr3_138050000_138150000	TAD_UP	1
chr3_138150000_138300000	NA	NA
chr3_138300000_138950000	TAD_UP	1
chr3_138950000_139350000	TAD_UP	1
chr3_139400000_141200000	NA	NA
chr3_141200000_141300000	NA	NA
chr3_141300000_141450000	TAD_UP	1
chr3_141450000_141550000	NA	NA
chr3_141550000_142000000	NA	NA
chr3_142000000_142400000	TAD_UP	1
chr3_142400000_142500000	NA	NA
chr3_142500000_143050000	NA	NA
chr3_143050000_143750000	NA	NA
chr3_143750000_143900000	NA	NA
chr3_146000000_146600000	TAD_BALANCED	0.666666666666667
chr3_147350000_147450000	NA	NA
chr3_148300000_148950000	TAD_UP	1
chr3_148950000_149500000	TAD_BALANCED	0.6
chr3_149500000_149750000	TAD_UP	1
chr3_149750000_149850000	NA	NA
chr3_149950000_150200000	NA	NA
chr3_150200000_150550000	TAD_UP	1
chr3_150550000_151150000	NA	NA
chr3_151150000_152600000	TAD_UP	0.833333333333333
chr3_152600000_154300000	TAD_UP	1
chr3_154300000_155350000	TAD_UP	1
chr3_155350000_155750000	TAD_UP	1
chr3_155750000_155950000	NA	NA
chr3_155950000_157200000	TAD_UP	1
chr3_157200000_157500000	NA	NA
chr3_157500000_158650000	NA	NA
chr3_158650000_160550000	TAD_UP	0.888888888888889
chr3_160550000_161450000	TAD_UP	1
chr3_162550000_162650000	NA	NA
chr3_169050000_169750000	NA	NA
chr3_169750000_170850000	TAD_UP	1
chr3_170850000_172750000	TAD_UP	1
chr3_172850000_172950000	NA	NA
chr3_176900000_178400000	TAD_UP	1
chr3_179000000_179350000	NA	NA
chr3_179350000_179600000	NA	NA
chr3_179600000_179800000	NA	NA
chr3_179800000_179900000	NA	NA
chr3_181700000_182300000	NA	NA
chr3_182700000_182800000	NA	NA
chr3_182950000_183050000	NA	NA
chr3_183100000_183400000	TAD_UP	1
chr3_183400000_183850000	TAD_UP	1
chr3_183850000_184350000	TAD_UP	1
chr3_184350000_184850000	NA	NA
chr3_184850000_185300000	NA	NA
chr3_185300000_185600000	NA	NA
chr3_185600000_185950000	TAD_UP	1
chr3_185950000_186600000	TAD_UP	1
chr3_186600000_186800000	TAD_BALANCED	0.5
chr3_186800000_187200000	NA	NA
chr3_187200000_187700000	TAD_UP	1
chr3_187700000_189250000	TAD_UP	1
chr3_189250000_189950000	TAD_UP	1
chr3_189950000_190450000	TAD_BALANCED	0.666666666666667
chr3_190450000_190700000	NA	NA
chr3_192400000_193600000	NA	NA
chr3_193650000_194400000	TAD_BALANCED	0.5
chr3_194400000_194600000	TAD_DOWN	0
chr3_194650000_195300000	TAD_UP	1
chr3_195300000_195500000	NA	NA
chr3_195500000_195600000	NA	NA
chr3_195600000_196000000	TAD_UP	1
chr3_196000000_196200000	NA	NA
chr3_196200000_196550000	NA	NA
chr3_196550000_196700000	NA	NA
chr3_196700000_196950000	NA	NA
chr3_196950000_197050000	NA	NA
chr3_197200000_197650000	TAD_UP	1
chr3_197650000_197850000	NA	NA
chr3_197850000_197950000	NA	NA
chr3_197950000_198100000	NA	NA
chr4_50000_650000	NA	NA
chr4_700000_1700000	NA	NA
chr4_1700000_1800000	NA	NA
chr4_1800000_1900000	TAD_DOWN	0
chr4_1900000_3050000	TAD_UP	1
chr4_3050000_3950000	NA	NA
chr4_3950000_6600000	TAD_BALANCED	0.5
chr4_6600000_6700000	TAD_UP	1
chr4_6700000_7100000	TAD_UP	1
chr4_7100000_8200000	TAD_BALANCED	0.5
chr4_8200000_8450000	TAD_UP	1
chr4_8450000_8600000	NA	NA
chr4_8600000_8950000	NA	NA
chr4_8950000_9150000	NA	NA
chr4_9500000_13550000	TAD_UP	1
chr4_13550000_15500000	TAD_DOWN	0.166666666666667
chr4_15500000_15650000	NA	NA
chr4_15700000_16300000	TAD_UP	0.8
chr4_16300000_17500000	NA	NA
chr4_17500000_18650000	NA	NA
chr4_20600000_20700000	NA	NA
chr4_20950000_21050000	NA	NA
chr4_21750000_25400000	TAD_DOWN	0
chr4_25400000_25900000	TAD_UP	1
chr4_25900000_27050000	NA	NA
chr4_27150000_27350000	NA	NA
chr4_30700000_30800000	NA	NA
chr4_32000000_32100000	NA	NA
chr4_36300000_37450000	NA	NA
chr4_37450000_38050000	TAD_UP	1
chr4_38050000_38750000	NA	NA
chr4_38750000_39450000	NA	NA
chr4_39450000_40000000	TAD_UP	1
chr4_40000000_40750000	TAD_UP	1
chr4_40750000_40900000	NA	NA
chr4_40900000_41250000	TAD_UP	1
chr4_41250000_41700000	TAD_UP	1
chr4_41700000_41900000	TAD_UP	1
chr4_41950000_42550000	TAD_UP	1
chr4_42550000_42900000	NA	NA
chr4_47350000_48100000	NA	NA
chr4_48100000_49000000	TAD_UP	1
chr4_49000000_49100000	NA	NA
chr4_49150000_49250000	NA	NA
chr4_49500000_49650000	NA	NA
chr4_51800000_57000000	TAD_UP	1
chr4_57000000_60300000	NA	NA
chr4_64700000_67500000	NA	NA
chr4_67500000_67750000	NA	NA
chr4_68250000_69700000	TAD_UP	1
chr4_70400000_70550000	NA	NA
chr4_70550000_71750000	TAD_UP	1
chr4_72500000_73050000	NA	NA
chr4_73050000_73250000	NA	NA
chr4_73300000_73550000	NA	NA
chr4_73550000_74200000	TAD_UP	1
chr4_74200000_74300000	NA	NA
chr4_74300000_74700000	TAD_UP	1
chr4_74700000_74800000	NA	NA
chr4_74800000_75500000	NA	NA
chr4_75500000_75950000	NA	NA
chr4_75950000_76100000	NA	NA
chr4_76100000_77350000	TAD_UP	1
chr4_77350000_77750000	TAD_UP	1
chr4_77750000_78950000	TAD_UP	1
chr4_80050000_80200000	NA	NA
chr4_80200000_80350000	NA	NA
chr4_81050000_81350000	NA	NA
chr4_81350000_82350000	TAD_UP	1
chr4_82350000_82450000	NA	NA
chr4_82450000_82850000	NA	NA
chr4_82850000_83050000	NA	NA
chr4_83050000_83300000	NA	NA
chr4_83300000_83450000	NA	NA
chr4_83450000_83650000	TAD_UP	1
chr4_83650000_84550000	NA	NA
chr4_84550000_84700000	NA	NA
chr4_84700000_85000000	NA	NA
chr4_85000000_86050000	TAD_UP	1
chr4_86050000_86450000	NA	NA
chr4_86450000_86900000	NA	NA
chr4_86900000_87150000	TAD_UP	1
chr4_87150000_87500000	TAD_UP	1
chr4_87500000_87850000	NA	NA
chr4_87850000_88000000	NA	NA
chr4_88000000_88200000	NA	NA
chr4_88200000_88500000	NA	NA
chr4_88500000_89150000	TAD_UP	1
chr4_89150000_90000000	NA	NA
chr4_93750000_94250000	NA	NA
chr4_94250000_95150000	TAD_UP	0.8
chr4_95150000_98100000	TAD_UP	1
chr4_98100000_99900000	NA	NA
chr4_99900000_103150000	TAD_UP	1
chr4_103150000_103950000	NA	NA
chr4_105000000_105100000	NA	NA
chr4_105100000_105500000	NA	NA
chr4_105500000_105700000	NA	NA
chr4_105700000_106150000	NA	NA
chr4_106350000_106550000	NA	NA
chr4_107350000_107500000	NA	NA
chr4_107550000_107750000	TAD_UP	1
chr4_107750000_107950000	TAD_UP	1
chr4_107950000_108600000	NA	NA
chr4_108600000_108700000	NA	NA
chr4_108700000_109400000	NA	NA
chr4_109400000_109850000	NA	NA
chr4_109850000_109950000	NA	NA
chr4_109950000_110550000	TAD_UP	1
chr4_110550000_112050000	NA	NA
chr4_112050000_112300000	NA	NA
chr4_112300000_112600000	NA	NA
chr4_112600000_112950000	NA	NA
chr4_113050000_114750000	TAD_UP	1
chr4_118350000_118450000	NA	NA
chr4_118550000_119550000	TAD_UP	1
chr4_119550000_120050000	NA	NA
chr4_120050000_121300000	NA	NA
chr4_121300000_121750000	TAD_UP	1
chr4_121750000_121850000	NA	NA
chr4_121850000_122600000	NA	NA
chr4_122600000_122950000	TAD_UP	1
chr4_122950000_123050000	NA	NA
chr4_123100000_123700000	TAD_UP	1
chr4_123700000_124300000	NA	NA
chr4_124300000_125300000	TAD_UP	1
chr4_125550000_125750000	NA	NA
chr4_127500000_127600000	NA	NA
chr4_127600000_127750000	NA	NA
chr4_127750000_128050000	NA	NA
chr4_128050000_128150000	NA	NA
chr4_128150000_128900000	TAD_BALANCED	0.6
chr4_129000000_129150000	NA	NA
chr4_129250000_129350000	NA	NA
chr4_129400000_129500000	NA	NA
chr4_131650000_131750000	NA	NA
chr4_137650000_139000000	TAD_UP	1
chr4_139000000_139400000	NA	NA
chr4_139400000_140850000	TAD_UP	1
chr4_140850000_143550000	TAD_UP	0.888888888888889
chr4_143550000_143800000	NA	NA
chr4_144100000_145100000	NA	NA
chr4_145100000_147100000	TAD_UP	1
chr4_147150000_147600000	NA	NA
chr4_147600000_147900000	TAD_UP	1
chr4_147900000_149950000	NA	NA
chr4_149950000_151000000	TAD_UP	1
chr4_151050000_152800000	NA	NA
chr4_152800000_153750000	TAD_UP	1
chr4_153800000_154500000	NA	NA
chr4_154550000_154650000	TAD_UP	1
chr4_154650000_155950000	NA	NA
chr4_155950000_157250000	TAD_UP	1
chr4_158000000_158200000	TAD_UP	1
chr4_158250000_158650000	NA	NA
chr4_158650000_159450000	TAD_UP	1
chr4_159450000_161300000	NA	NA
chr4_162450000_163550000	TAD_UP	1
chr4_164650000_164750000	NA	NA
chr4_164750000_165100000	NA	NA
chr4_165100000_165500000	NA	NA
chr4_165500000_166100000	TAD_UP	1
chr4_166100000_168150000	NA	NA
chr4_168150000_169650000	TAD_UP	1
chr4_169650000_169750000	NA	NA
chr4_169750000_170050000	NA	NA
chr4_170050000_173000000	TAD_DOWN	0
chr4_173000000_173300000	NA	NA
chr4_173300000_173400000	NA	NA
chr4_173500000_174200000	TAD_UP	1
chr4_174300000_174750000	TAD_UP	1
chr4_174750000_175600000	NA	NA
chr4_176000000_176350000	NA	NA
chr4_176350000_177550000	TAD_UP	1
chr4_177550000_177900000	NA	NA
chr4_180650000_183050000	TAD_UP	1
chr4_183050000_183300000	TAD_UP	1
chr4_183300000_183400000	NA	NA
chr4_183450000_183700000	NA	NA
chr4_183700000_184250000	NA	NA
chr4_184250000_184550000	TAD_UP	1
chr4_184550000_184650000	NA	NA
chr4_184650000_185150000	TAD_UP	1
chr4_185200000_185400000	NA	NA
chr4_185400000_186150000	TAD_UP	1
chr4_186150000_190050000	TAD_BALANCED	0.444444444444444
chr5_0_250000	NA	NA
chr5_250000_350000	NA	NA
chr5_350000_450000	NA	NA
chr5_450000_650000	NA	NA
chr5_650000_900000	NA	NA
chr5_900000_1200000	NA	NA
chr5_1200000_1650000	TAD_BALANCED	0.666666666666667
chr5_1650000_10250000	TAD_UP	1
chr5_10250000_10450000	NA	NA
chr5_10450000_10650000	TAD_UP	1
chr5_10650000_13950000	TAD_UP	1
chr5_13950000_14400000	TAD_UP	1
chr5_14400000_14650000	TAD_UP	1
chr5_14650000_15050000	NA	NA
chr5_15050000_16450000	NA	NA
chr5_16450000_18350000	TAD_BALANCED	0.444444444444444
chr5_18500000_18600000	NA	NA
chr5_21400000_21500000	NA	NA
chr5_31100000_31200000	NA	NA
chr5_31300000_31400000	NA	NA
chr5_31400000_31550000	NA	NA
chr5_31550000_32100000	TAD_UP	1
chr5_32100000_32350000	TAD_UP	1
chr5_32350000_32450000	NA	NA
chr5_32450000_33450000	TAD_UP	1
chr5_33450000_34000000	NA	NA
chr5_34000000_34200000	NA	NA
chr5_34350000_34450000	NA	NA
chr5_34450000_34950000	NA	NA
chr5_34950000_36050000	NA	NA
chr5_36050000_36750000	NA	NA
chr5_36750000_36900000	NA	NA
chr5_37050000_37150000	NA	NA
chr5_37150000_37350000	NA	NA
chr5_37350000_38350000	NA	NA
chr5_38350000_38950000	TAD_UP	1
chr5_38950000_39550000	TAD_UP	1
chr5_39550000_40900000	TAD_UP	1
chr5_40900000_41850000	TAD_UP	1
chr5_41850000_42900000	NA	NA
chr5_42900000_43600000	TAD_UP	1
chr5_43600000_43700000	NA	NA
chr5_43700000_43800000	NA	NA
chr5_52750000_55150000	TAD_UP	0.8
chr5_55150000_57250000	TAD_UP	0.8
chr5_57250000_58850000	TAD_BALANCED	0.5
chr5_58850000_59200000	TAD_UP	1
chr5_59200000_59350000	TAD_UP	1
chr5_59350000_59800000	TAD_UP	1
chr5_59800000_62350000	TAD_UP	1
chr5_62350000_62450000	NA	NA
chr5_62450000_62800000	NA	NA
chr5_64450000_64600000	NA	NA
chr5_64600000_65550000	TAD_DOWN	0
chr5_65550000_65650000	NA	NA
chr5_65650000_66150000	TAD_UP	1
chr5_66150000_69050000	TAD_UP	0.909090909090909
chr5_69050000_69400000	NA	NA
chr5_69400000_69550000	NA	NA
chr5_71450000_71750000	TAD_UP	1
chr5_71750000_72300000	TAD_UP	1
chr5_72300000_72900000	TAD_UP	1
chr5_72900000_73550000	TAD_UP	0.75
chr5_73550000_73850000	TAD_UP	1
chr5_73850000_74700000	TAD_BALANCED	0.333333333333333
chr5_74700000_74900000	NA	NA
chr5_74900000_76350000	NA	NA
chr5_76350000_76600000	TAD_UP	1
chr5_76600000_76850000	TAD_UP	1
chr5_76850000_77050000	NA	NA
chr5_77050000_77500000	TAD_UP	1
chr5_77500000_78300000	TAD_UP	1
chr5_78300000_79000000	TAD_UP	1
chr5_79000000_80450000	NA	NA
chr5_80450000_80650000	NA	NA
chr5_80650000_81300000	TAD_UP	1
chr5_81300000_82300000	TAD_UP	1
chr5_82300000_83650000	TAD_DOWN	0
chr5_87000000_87100000	NA	NA
chr5_87750000_88700000	NA	NA
chr5_90450000_90550000	TAD_UP	1
chr5_90850000_91400000	TAD_UP	0.8
chr5_91400000_94950000	TAD_UP	1
chr5_94950000_95400000	NA	NA
chr5_95550000_97200000	TAD_UP	1
chr5_97200000_98850000	NA	NA
chr5_98850000_99100000	NA	NA
chr5_102600000_103150000	NA	NA
chr5_103250000_103500000	NA	NA
chr5_106100000_108250000	TAD_UP	1
chr5_108400000_110400000	NA	NA
chr5_110900000_111000000	NA	NA
chr5_111000000_111100000	NA	NA
chr5_111100000_112150000	NA	NA
chr5_112150000_112500000	TAD_UP	1
chr5_112500000_113000000	TAD_UP	1
chr5_113000000_113600000	NA	NA
chr5_113600000_115100000	NA	NA
chr5_115100000_115200000	NA	NA
chr5_115300000_115600000	TAD_UP	1
chr5_115600000_116100000	NA	NA
chr5_116100000_119000000	TAD_UP	1
chr5_119000000_119450000	TAD_BALANCED	0.5
chr5_119550000_119650000	NA	NA
chr5_121950000_122150000	NA	NA
chr5_122150000_123600000	TAD_UP	1
chr5_123600000_126600000	TAD_UP	1
chr5_126600000_127550000	NA	NA
chr5_127550000_128900000	TAD_BALANCED	0.666666666666667
chr5_129800000_131150000	NA	NA
chr5_131150000_131400000	TAD_UP	1
chr5_131400000_132150000	NA	NA
chr5_132150000_132250000	NA	NA
chr5_132250000_132400000	TAD_UP	1
chr5_132400000_132500000	NA	NA
chr5_132500000_132900000	NA	NA
chr5_132900000_133050000	NA	NA
chr5_133050000_134050000	TAD_UP	1
chr5_134050000_134150000	NA	NA
chr5_134150000_134300000	TAD_DOWN	0
chr5_134300000_134600000	TAD_UP	1
chr5_134600000_134700000	TAD_DOWN	0
chr5_134700000_134800000	NA	NA
chr5_134800000_134900000	NA	NA
chr5_134900000_135350000	NA	NA
chr5_135350000_137750000	TAD_DOWN	0
chr5_137750000_138150000	NA	NA
chr5_138150000_138450000	NA	NA
chr5_138450000_138550000	NA	NA
chr5_138550000_139400000	NA	NA
chr5_139400000_139600000	NA	NA
chr5_139600000_139750000	TAD_DOWN	0
chr5_139750000_140200000	NA	NA
chr5_140200000_140750000	TAD_UP	1
chr5_140750000_141600000	TAD_UP	1
chr5_141600000_142000000	TAD_DOWN	0
chr5_142000000_142150000	NA	NA
chr5_142150000_142600000	NA	NA
chr5_142600000_144200000	TAD_UP	0.75
chr5_144200000_146100000	TAD_UP	1
chr5_146100000_146500000	NA	NA
chr5_146500000_147600000	TAD_UP	1
chr5_147600000_147950000	TAD_UP	1
chr5_148400000_149300000	TAD_UP	1
chr5_149300000_149600000	TAD_UP	1
chr5_149600000_149850000	TAD_UP	1
chr5_149850000_150000000	TAD_UP	1
chr5_150000000_150450000	TAD_BALANCED	0.5
chr5_150450000_150750000	TAD_DOWN	0
chr5_150750000_151800000	TAD_UP	1
chr5_151800000_154000000	NA	NA
chr5_154000000_154650000	TAD_UP	1
chr5_154650000_154900000	NA	NA
chr5_154900000_157300000	TAD_UP	0.857142857142857
chr5_157300000_157750000	NA	NA
chr5_157750000_159150000	TAD_BALANCED	0.333333333333333
chr5_159150000_159300000	TAD_UP	1
chr5_159300000_160050000	TAD_UP	1
chr5_160050000_160400000	NA	NA
chr5_163300000_163400000	NA	NA
chr5_163450000_163550000	NA	NA
chr5_163550000_163650000	NA	NA
chr5_165600000_168250000	TAD_UP	1
chr5_168250000_170650000	TAD_UP	1
chr5_170700000_171400000	NA	NA
chr5_171400000_171950000	NA	NA
chr5_172100000_176900000	TAD_UP	0.928571428571429
chr5_176900000_177000000	NA	NA
chr5_177000000_177100000	TAD_DOWN	0
chr5_177100000_177300000	NA	NA
chr5_177300000_177500000	TAD_DOWN	0
chr5_177500000_177600000	NA	NA
chr5_177600000_177750000	NA	NA
chr5_177950000_178050000	NA	NA
chr5_178050000_178200000	NA	NA
chr5_178200000_179600000	TAD_DOWN	0
chr5_179600000_179700000	NA	NA
chr5_179700000_179800000	NA	NA
chr5_179800000_179900000	TAD_DOWN	0
chr5_179900000_180750000	NA	NA
chr5_180750000_181200000	TAD_DOWN	0
chr5_181200000_181300000	NA	NA
chr6_150000_1550000	TAD_UP	1
chr6_1550000_2750000	NA	NA
chr6_2750000_3000000	TAD_DOWN	0
chr6_3000000_3100000	NA	NA
chr6_3100000_4050000	TAD_BALANCED	0.333333333333333
chr6_4050000_5050000	TAD_BALANCED	0.333333333333333
chr6_5050000_6650000	NA	NA
chr6_6650000_7300000	TAD_UP	1
chr6_7300000_7600000	TAD_UP	1
chr6_7600000_8100000	TAD_UP	1
chr6_8100000_10500000	TAD_BALANCED	0.333333333333333
chr6_10500000_10850000	NA	NA
chr6_10850000_10950000	TAD_DOWN	0
chr6_10950000_11050000	NA	NA
chr6_11050000_11550000	TAD_UP	1
chr6_11550000_13600000	TAD_UP	0.818181818181818
chr6_13700000_15650000	TAD_BALANCED	0.6
chr6_15650000_16250000	NA	NA
chr6_16250000_17100000	TAD_UP	1
chr6_17100000_18300000	NA	NA
chr6_18300000_20100000	NA	NA
chr6_20100000_24500000	TAD_UP	0.875
chr6_24500000_24750000	TAD_DOWN	0
chr6_24800000_25100000	TAD_UP	1
chr6_25100000_26000000	TAD_UP	1
chr6_26000000_26100000	NA	NA
chr6_26100000_26200000	NA	NA
chr6_26200000_26300000	TAD_UP	1
chr6_26300000_26600000	NA	NA
chr6_27000000_27100000	NA	NA
chr6_27150000_27800000	NA	NA
chr6_27800000_27900000	NA	NA
chr6_27900000_28600000	TAD_UP	1
chr6_28600000_29050000	NA	NA
chr6_29050000_29650000	NA	NA
chr6_29650000_30200000	NA	NA
chr6_30200000_30450000	NA	NA
chr6_30450000_30600000	TAD_DOWN	0
chr6_30600000_30700000	TAD_DOWN	0
chr6_30700000_30900000	TAD_DOWN	0.166666666666667
chr6_30900000_31100000	TAD_UP	1
chr6_31100000_31200000	TAD_UP	1
chr6_31200000_31400000	NA	NA
chr6_31400000_31500000	NA	NA
chr6_31500000_32200000	TAD_DOWN	0
chr6_32200000_32450000	NA	NA
chr6_32750000_33150000	NA	NA
chr6_33250000_33350000	NA	NA
chr6_33350000_35500000	TAD_UP	1
chr6_35500000_35750000	TAD_UP	1
chr6_35750000_36400000	NA	NA
chr6_36400000_36600000	NA	NA
chr6_36600000_36750000	NA	NA
chr6_36750000_37000000	NA	NA
chr6_37000000_37250000	TAD_BALANCED	0.666666666666667
chr6_37300000_38700000	TAD_BALANCED	0.666666666666667
chr6_38750000_41350000	TAD_UP	1
chr6_41350000_41700000	TAD_UP	1
chr6_41700000_41800000	TAD_UP	1
chr6_41800000_42050000	TAD_BALANCED	0.5
chr6_42050000_42200000	TAD_UP	1
chr6_42200000_42600000	TAD_UP	1
chr6_42600000_42900000	NA	NA
chr6_42900000_43550000	TAD_DOWN	0
chr6_43600000_44100000	TAD_UP	1
chr6_44100000_44250000	NA	NA
chr6_44250000_44350000	NA	NA
chr6_44400000_46050000	TAD_UP	1
chr6_46050000_47050000	TAD_UP	1
chr6_47050000_47400000	TAD_BALANCED	0.5
chr6_47400000_47500000	NA	NA
chr6_47600000_49900000	TAD_UP	1
chr6_52050000_52250000	NA	NA
chr6_52250000_52400000	NA	NA
chr6_52400000_52700000	TAD_UP	1
chr6_52700000_53100000	TAD_UP	1
chr6_53100000_53500000	TAD_UP	1
chr6_53500000_53650000	NA	NA
chr6_53650000_53750000	NA	NA
chr6_53750000_54000000	NA	NA
chr6_55950000_56300000	NA	NA
chr6_56300000_56600000	NA	NA
chr6_56600000_56850000	NA	NA
chr6_56850000_57350000	NA	NA
chr6_57900000_58000000	NA	NA
chr6_63250000_63850000	TAD_BALANCED	0.5
chr6_70200000_71050000	TAD_BALANCED	0.5
chr6_71050000_71150000	NA	NA
chr6_71150000_71550000	TAD_UP	1
chr6_72400000_73400000	NA	NA
chr6_73400000_73650000	NA	NA
chr6_73650000_75250000	TAD_UP	1
chr6_75250000_75600000	TAD_UP	0.833333333333333
chr6_75600000_75700000	NA	NA
chr6_75700000_75800000	NA	NA
chr6_75950000_76050000	NA	NA
chr6_79050000_79800000	TAD_UP	1
chr6_79950000_80150000	NA	NA
chr6_81750000_82150000	TAD_UP	1
chr6_82250000_83100000	NA	NA
chr6_83100000_83550000	NA	NA
chr6_83700000_84250000	NA	NA
chr6_84250000_85350000	TAD_UP	1
chr6_85350000_85550000	TAD_UP	1
chr6_85550000_85700000	NA	NA
chr6_85700000_87050000	NA	NA
chr6_87050000_88950000	TAD_UP	1
chr6_88950000_89350000	TAD_UP	1
chr6_89350000_89650000	NA	NA
chr6_89650000_89750000	NA	NA
chr6_89750000_89850000	NA	NA
chr6_89850000_90600000	TAD_UP	1
chr6_99000000_99250000	NA	NA
chr6_99250000_99850000	NA	NA
chr6_100100000_100550000	NA	NA
chr6_104600000_104700000	NA	NA
chr6_104850000_104950000	NA	NA
chr6_105050000_105400000	NA	NA
chr6_105400000_106350000	TAD_UP	1
chr6_106350000_107050000	TAD_UP	1
chr6_107050000_107900000	NA	NA
chr6_107900000_109150000	TAD_UP	1
chr6_109150000_109450000	NA	NA
chr6_109500000_110450000	NA	NA
chr6_110450000_111000000	TAD_UP	1
chr6_111000000_112100000	TAD_UP	1
chr6_112100000_114000000	TAD_UP	1
chr6_114000000_114100000	NA	NA
chr6_116000000_116150000	NA	NA
chr6_116250000_116650000	NA	NA
chr6_116750000_119150000	TAD_UP	0.8
chr6_121400000_121900000	TAD_UP	1
chr6_122700000_122850000	NA	NA
chr6_124850000_125300000	TAD_UP	1
chr6_125300000_125750000	NA	NA
chr6_125750000_126000000	TAD_BALANCED	0.666666666666667
chr6_126000000_127300000	TAD_UP	1
chr6_127300000_127550000	NA	NA
chr6_127900000_128000000	NA	NA
chr6_129450000_130050000	TAD_UP	1
chr6_130050000_131650000	NA	NA
chr6_131650000_131900000	NA	NA
chr6_131900000_132250000	TAD_UP	1
chr6_132250000_132500000	NA	NA
chr6_132500000_132800000	NA	NA
chr6_132800000_134100000	TAD_UP	0.916666666666667
chr6_134100000_135000000	TAD_UP	0.9375
chr6_135100000_135450000	TAD_UP	1
chr6_135450000_136350000	NA	NA
chr6_136350000_136550000	TAD_DOWN	0
chr6_136550000_136800000	TAD_UP	1
chr6_136800000_138100000	TAD_UP	1
chr6_138100000_138800000	NA	NA
chr6_138800000_142150000	TAD_UP	1
chr6_142150000_142450000	TAD_UP	1
chr6_142450000_143500000	TAD_UP	0.75
chr6_143500000_145850000	TAD_UP	1
chr6_145950000_146750000	NA	NA
chr6_146850000_147300000	TAD_UP	1
chr6_147400000_148550000	TAD_UP	1
chr6_148550000_149000000	NA	NA
chr6_149000000_149550000	TAD_UP	0.75
chr6_149550000_149700000	NA	NA
chr6_149700000_149800000	NA	NA
chr6_149800000_149900000	NA	NA
chr6_149900000_150850000	TAD_UP	1
chr6_150850000_151400000	TAD_UP	1
chr6_151400000_151500000	NA	NA
chr6_151500000_152700000	TAD_DOWN	0
chr6_152950000_153350000	TAD_BALANCED	0.5
chr6_154100000_154700000	NA	NA
chr6_154700000_154850000	NA	NA
chr6_154850000_157300000	TAD_UP	1
chr6_157300000_158200000	TAD_DOWN	0.25
chr6_158200000_158700000	TAD_DOWN	0
chr6_158700000_159000000	TAD_UP	1
chr6_159000000_159150000	NA	NA
chr6_159150000_159650000	NA	NA
chr6_159650000_160550000	TAD_UP	0.9
chr6_160550000_165350000	TAD_BALANCED	0.6
chr6_165350000_170600000	TAD_UP	0.75
chr7_50000_950000	TAD_DOWN	0
chr7_950000_1150000	NA	NA
chr7_1200000_1450000	NA	NA
chr7_1450000_1550000	TAD_DOWN	0
chr7_1550000_2450000	TAD_BALANCED	0.5
chr7_2450000_2600000	TAD_DOWN	0
chr7_2600000_5200000	TAD_UP	1
chr7_5200000_5750000	TAD_UP	1
chr7_5750000_5850000	NA	NA
chr7_5850000_6450000	TAD_UP	1
chr7_6450000_6950000	TAD_DOWN	0
chr7_6950000_8350000	NA	NA
chr7_10900000_11000000	NA	NA
chr7_12050000_12350000	NA	NA
chr7_12500000_13300000	TAD_UP	1
chr7_16350000_16600000	NA	NA
chr7_16600000_17750000	TAD_UP	1
chr7_17950000_18050000	NA	NA
chr7_19650000_20650000	NA	NA
chr7_20650000_22500000	TAD_UP	1
chr7_22500000_23250000	TAD_DOWN	0
chr7_23250000_23550000	TAD_UP	1
chr7_23550000_25150000	TAD_UP	1
chr7_25200000_25850000	TAD_UP	1
chr7_25850000_26700000	NA	NA
chr7_26850000_27150000	TAD_DOWN	0
chr7_27150000_28150000	TAD_UP	1
chr7_28200000_28900000	NA	NA
chr7_28900000_29600000	TAD_UP	1
chr7_29600000_30100000	NA	NA
chr7_30100000_30600000	TAD_UP	1
chr7_30600000_30700000	NA	NA
chr7_30700000_32500000	TAD_DOWN	0.2
chr7_32500000_32700000	TAD_DOWN	0
chr7_32700000_33100000	NA	NA
chr7_33100000_35700000	TAD_UP	1
chr7_35700000_35900000	NA	NA
chr7_35900000_36350000	TAD_UP	1
chr7_36400000_38400000	TAD_UP	1
chr7_38400000_39550000	NA	NA
chr7_39550000_39850000	NA	NA
chr7_39850000_40150000	NA	NA
chr7_40150000_41900000	TAD_UP	1
chr7_41900000_42900000	NA	NA
chr7_42900000_43900000	TAD_UP	1
chr7_43900000_44000000	NA	NA
chr7_44000000_45150000	TAD_UP	0.75
chr7_45150000_47350000	TAD_BALANCED	0.5
chr7_47350000_47950000	TAD_BALANCED	0.5
chr7_47950000_48150000	NA	NA
chr7_48150000_49950000	NA	NA
chr7_50050000_51400000	TAD_BALANCED	0.5
chr7_51400000_54750000	NA	NA
chr7_54750000_55300000	TAD_UP	1
chr7_55300000_56150000	NA	NA
chr7_57200000_57450000	NA	NA
chr7_57750000_57850000	NA	NA
chr7_63000000_63100000	NA	NA
chr7_63650000_65500000	NA	NA
chr7_65700000_67050000	NA	NA
chr7_67050000_72950000	TAD_UP	0.8
chr7_73300000_73450000	NA	NA
chr7_73450000_73550000	NA	NA
chr7_73550000_73750000	NA	NA
chr7_73750000_73850000	NA	NA
chr7_73850000_74050000	TAD_UP	1
chr7_74050000_74200000	NA	NA
chr7_74200000_74400000	TAD_DOWN	0
chr7_74400000_74700000	TAD_UP	1
chr7_74850000_75100000	TAD_UP	1
chr7_75400000_76400000	TAD_UP	1
chr7_76400000_77350000	NA	NA
chr7_77350000_77650000	TAD_UP	1
chr7_77650000_77950000	TAD_UP	1
chr7_77950000_78300000	NA	NA
chr7_80050000_80450000	TAD_UP	1
chr7_80450000_80650000	NA	NA
chr7_80650000_81500000	TAD_UP	1
chr7_82550000_82650000	NA	NA
chr7_87200000_87500000	TAD_DOWN	0
chr7_90100000_90450000	NA	NA
chr7_90450000_90650000	NA	NA
chr7_91000000_91900000	NA	NA
chr7_91900000_92000000	NA	NA
chr7_92100000_92450000	NA	NA
chr7_92500000_93100000	TAD_UP	1
chr7_93100000_93200000	NA	NA
chr7_93550000_95700000	TAD_UP	0.818181818181818
chr7_95700000_98200000	TAD_UP	1
chr7_98200000_98900000	TAD_DOWN	0
chr7_98900000_99400000	TAD_BALANCED	0.5
chr7_99400000_100100000	TAD_UP	0.714285714285714
chr7_100100000_100450000	TAD_UP	1
chr7_100450000_100600000	TAD_UP	1
chr7_100600000_100700000	NA	NA
chr7_100700000_100850000	NA	NA
chr7_100900000_101100000	TAD_UP	1
chr7_101100000_101200000	TAD_UP	1
chr7_101200000_101300000	NA	NA
chr7_101300000_101500000	TAD_UP	1
chr7_101500000_102400000	TAD_UP	1
chr7_102400000_102500000	NA	NA
chr7_102700000_103100000	NA	NA
chr7_103100000_103250000	NA	NA
chr7_103250000_103350000	NA	NA
chr7_103350000_104950000	NA	NA
chr7_104950000_105600000	TAD_UP	1
chr7_105600000_106150000	NA	NA
chr7_106150000_106750000	TAD_UP	1
chr7_106750000_107150000	NA	NA
chr7_107150000_107900000	NA	NA
chr7_107900000_108150000	TAD_BALANCED	0.333333333333333
chr7_108150000_108550000	TAD_UP	1
chr7_108550000_111750000	TAD_UP	1
chr7_111750000_112500000	TAD_UP	1
chr7_112500000_112950000	NA	NA
chr7_114700000_115250000	NA	NA
chr7_116150000_116900000	TAD_UP	1
chr7_116900000_117150000	TAD_UP	1
chr7_117200000_118250000	TAD_UP	1
chr7_123550000_123900000	NA	NA
chr7_127050000_127550000	NA	NA
chr7_127550000_128350000	NA	NA
chr7_128350000_129150000	NA	NA
chr7_129150000_130050000	TAD_UP	1
chr7_130050000_130850000	NA	NA
chr7_130850000_131050000	TAD_UP	1
chr7_131050000_131500000	TAD_UP	0.818181818181818
chr7_131500000_134600000	TAD_BALANCED	0.571428571428571
chr7_134600000_135250000	TAD_UP	1
chr7_135250000_135650000	TAD_UP	1
chr7_135650000_136100000	NA	NA
chr7_137600000_139000000	TAD_UP	1
chr7_139000000_139100000	NA	NA
chr7_139100000_139350000	NA	NA
chr7_139350000_140450000	TAD_UP	1
chr7_140500000_140650000	NA	NA
chr7_140650000_141800000	TAD_UP	1
chr7_141800000_142400000	NA	NA
chr7_142400000_143250000	TAD_UP	1
chr7_143250000_143450000	NA	NA
chr7_143450000_143550000	NA	NA
chr7_143900000_144050000	TAD_UP	1
chr7_144050000_144150000	NA	NA
chr7_144350000_144450000	NA	NA
chr7_148100000_159345973	TAD_UP	0.777777777777778
chr8_200000_2250000	TAD_UP	1
chr8_2500000_6400000	NA	NA
chr8_6400000_6800000	NA	NA
chr8_6800000_7150000	NA	NA
chr8_8200000_8750000	TAD_DOWN	0.285714285714286
chr8_8750000_9000000	TAD_DOWN	0
chr8_9000000_9850000	TAD_UP	1
chr8_9850000_10450000	NA	NA
chr8_10450000_10550000	NA	NA
chr8_10550000_10850000	NA	NA
chr8_10850000_11300000	NA	NA
chr8_11300000_12050000	TAD_BALANCED	0.666666666666667
chr8_12500000_12600000	NA	NA
chr8_12600000_13700000	TAD_DOWN	0
chr8_16750000_17200000	NA	NA
chr8_17300000_17550000	TAD_UP	1
chr8_17550000_17950000	TAD_UP	0.833333333333333
chr8_18050000_18850000	TAD_UP	1
chr8_18850000_19350000	TAD_UP	1
chr8_19350000_19850000	TAD_UP	0.8
chr8_19850000_20150000	NA	NA
chr8_20150000_22050000	TAD_UP	1
chr8_22050000_22150000	TAD_DOWN	0
chr8_22150000_22250000	TAD_UP	1
chr8_22250000_22400000	TAD_UP	1
chr8_22400000_22600000	NA	NA
chr8_22600000_22950000	NA	NA
chr8_22950000_23050000	TAD_UP	1
chr8_23050000_23450000	TAD_DOWN	0.2
chr8_23450000_23750000	TAD_UP	1
chr8_23750000_24250000	TAD_UP	1
chr8_24500000_24850000	NA	NA
chr8_24850000_25150000	TAD_UP	1
chr8_25150000_25500000	TAD_UP	1
chr8_25500000_26100000	NA	NA
chr8_26100000_26350000	TAD_UP	1
chr8_26350000_26650000	TAD_BALANCED	0.666666666666667
chr8_26650000_27250000	NA	NA
chr8_27250000_27600000	TAD_UP	1
chr8_27600000_27750000	TAD_DOWN	0
chr8_27750000_28450000	TAD_UP	1
chr8_28450000_28600000	NA	NA
chr8_28600000_28750000	NA	NA
chr8_28750000_29150000	TAD_UP	1
chr8_29150000_29300000	TAD_UP	1
chr8_29300000_30150000	TAD_UP	1
chr8_30200000_30650000	NA	NA
chr8_30650000_30850000	TAD_UP	1
chr8_30850000_31000000	NA	NA
chr8_31150000_33600000	TAD_UP	0.75
chr8_33600000_37750000	TAD_BALANCED	0.5
chr8_37750000_38800000	TAD_UP	1
chr8_38800000_39000000	TAD_UP	1
chr8_39000000_39100000	TAD_UP	1
chr8_39100000_39350000	NA	NA
chr8_39850000_41650000	TAD_UP	0.714285714285714
chr8_41650000_41950000	NA	NA
chr8_41950000_42150000	NA	NA
chr8_42150000_42400000	TAD_DOWN	0
chr8_42400000_42850000	NA	NA
chr8_42850000_43100000	NA	NA
chr8_43100000_43600000	NA	NA
chr8_46100000_46250000	NA	NA
chr8_46600000_46700000	NA	NA
chr8_46800000_46900000	NA	NA
chr8_46900000_47850000	TAD_UP	1
chr8_47850000_47950000	NA	NA
chr8_47950000_49000000	TAD_UP	1
chr8_49000000_49100000	NA	NA
chr8_51850000_52000000	NA	NA
chr8_52000000_52450000	TAD_UP	1
chr8_52450000_56200000	TAD_UP	1
chr8_56200000_58700000	NA	NA
chr8_58700000_59150000	TAD_UP	1
chr8_60050000_60400000	TAD_UP	1
chr8_60400000_61100000	TAD_DOWN	0
chr8_61100000_63350000	TAD_BALANCED	0.5
chr8_64550000_65600000	NA	NA
chr8_65600000_65700000	NA	NA
chr8_65750000_66050000	TAD_UP	1
chr8_66050000_66400000	TAD_DOWN	0
chr8_66450000_67550000	TAD_UP	1
chr8_67550000_67800000	NA	NA
chr8_69300000_69400000	NA	NA
chr8_69600000_72300000	TAD_UP	0.8
chr8_72300000_72950000	NA	NA
chr8_72950000_74400000	TAD_UP	1
chr8_79600000_81300000	TAD_UP	1
chr8_81500000_81650000	NA	NA
chr8_81650000_81750000	NA	NA
chr8_85150000_85300000	NA	NA
chr8_86000000_86400000	TAD_UP	1
chr8_89200000_89700000	NA	NA
chr8_89700000_90000000	TAD_DOWN	0
chr8_90000000_90950000	TAD_UP	1
chr8_91200000_93700000	NA	NA
chr8_93700000_94550000	TAD_UP	1
chr8_94550000_95250000	TAD_UP	1
chr8_95250000_96250000	TAD_UP	1
chr8_96250000_97600000	NA	NA
chr8_97600000_98100000	NA	NA
chr8_98100000_100150000	TAD_UP	1
chr8_100150000_103050000	TAD_BALANCED	0.444444444444444
chr8_103050000_103500000	NA	NA
chr8_104250000_104450000	NA	NA
chr8_104450000_104800000	NA	NA
chr8_105800000_106650000	TAD_UP	1
chr8_106750000_107800000	TAD_UP	1
chr8_108050000_108150000	TAD_UP	1
chr8_108850000_109350000	TAD_UP	1
chr8_109550000_109650000	TAD_UP	1
chr8_116350000_116450000	NA	NA
chr8_116450000_116750000	NA	NA
chr8_116750000_117100000	TAD_UP	1
chr8_117300000_118650000	TAD_BALANCED	0.666666666666667
chr8_119400000_119700000	NA	NA
chr8_119850000_120100000	NA	NA
chr8_120100000_120400000	NA	NA
chr8_120550000_120650000	NA	NA
chr8_120900000_122650000	TAD_UP	1
chr8_122650000_123250000	TAD_UP	1
chr8_123250000_123400000	NA	NA
chr8_123400000_123800000	TAD_UP	1
chr8_123800000_124450000	NA	NA
chr8_124450000_124550000	NA	NA
chr8_124550000_125000000	NA	NA
chr8_125000000_125100000	NA	NA
chr8_125100000_125700000	TAD_UP	1
chr8_125700000_126800000	NA	NA
chr8_126800000_130100000	TAD_UP	0.95
chr8_130100000_130700000	TAD_UP	1
chr8_130850000_132050000	TAD_UP	1
chr8_132800000_133500000	TAD_UP	1
chr8_133500000_138700000	TAD_UP	1
chr8_138700000_140450000	TAD_UP	1
chr8_140450000_140650000	TAD_DOWN	0
chr8_140650000_141200000	TAD_UP	1
chr8_141200000_141350000	TAD_UP	1
chr8_141350000_143250000	TAD_UP	0.75
chr8_143250000_143350000	TAD_DOWN	0
chr8_143350000_143550000	NA	NA
chr8_143550000_143650000	NA	NA
chr8_143650000_143800000	NA	NA
chr8_143800000_143900000	NA	NA
chr8_143900000_144000000	TAD_BALANCED	0.5
chr8_144000000_144100000	NA	NA
chr8_144100000_144300000	TAD_BALANCED	0.5
chr8_144300000_144400000	TAD_DOWN	0
chr8_144400000_144500000	TAD_DOWN	0
chr8_144500000_145100000	NA	NA
chr9_0_150000	NA	NA
chr9_150000_1050000	TAD_UP	1
chr9_1050000_2000000	NA	NA
chr9_2000000_2850000	TAD_UP	1
chr9_2850000_3250000	NA	NA
chr9_3250000_3400000	NA	NA
chr9_3400000_3500000	TAD_UP	1
chr9_3500000_3600000	NA	NA
chr9_3600000_3700000	NA	NA
chr9_3700000_4400000	TAD_UP	1
chr9_4400000_4500000	NA	NA
chr9_4500000_4600000	NA	NA
chr9_4650000_5650000	TAD_UP	1
chr9_5650000_5750000	NA	NA
chr9_5800000_5900000	TAD_DOWN	0
chr9_5900000_6000000	NA	NA
chr9_6000000_6350000	NA	NA
chr9_6350000_6450000	NA	NA
chr9_6450000_6550000	TAD_UP	1
chr9_6550000_6700000	TAD_UP	1
chr9_6700000_6800000	TAD_UP	1
chr9_6800000_9250000	NA	NA
chr9_10750000_10900000	NA	NA
chr9_10950000_11050000	NA	NA
chr9_11400000_11500000	NA	NA
chr9_12400000_12500000	NA	NA
chr9_12500000_12650000	NA	NA
chr9_12650000_14850000	TAD_UP	1
chr9_14850000_14950000	NA	NA
chr9_14950000_15050000	NA	NA
chr9_15050000_15150000	NA	NA
chr9_15150000_15650000	TAD_UP	1
chr9_15650000_17500000	TAD_UP	1
chr9_17500000_19050000	NA	NA
chr9_19050000_19450000	TAD_UP	1
chr9_19450000_19900000	NA	NA
chr9_19900000_21150000	TAD_UP	1
chr9_21200000_21850000	TAD_BALANCED	0.666666666666667
chr9_22100000_22250000	NA	NA
chr9_22250000_26850000	NA	NA
chr9_26850000_27000000	NA	NA
chr9_27000000_27300000	NA	NA
chr9_27300000_27550000	TAD_UP	1
chr9_27550000_32350000	NA	NA
chr9_32350000_33000000	NA	NA
chr9_33000000_33100000	NA	NA
chr9_33100000_33200000	TAD_UP	1
chr9_33200000_33300000	TAD_UP	1
chr9_33300000_33400000	TAD_UP	1
chr9_33400000_33500000	TAD_UP	1
chr9_33500000_33600000	NA	NA
chr9_33600000_33700000	NA	NA
chr9_33700000_33800000	NA	NA
chr9_33800000_33900000	NA	NA
chr9_33900000_34000000	NA	NA
chr9_34000000_34100000	NA	NA
chr9_34100000_34200000	TAD_UP	1
chr9_34200000_34300000	NA	NA
chr9_34300000_34650000	NA	NA
chr9_34650000_35650000	TAD_BALANCED	0.666666666666667
chr9_35650000_35750000	TAD_UP	1
chr9_35750000_35900000	NA	NA
chr9_35900000_36000000	TAD_UP	1
chr9_36000000_36100000	NA	NA
chr9_36100000_36200000	NA	NA
chr9_36200000_36400000	NA	NA
chr9_36400000_36600000	NA	NA
chr9_36600000_36750000	NA	NA
chr9_36750000_37450000	TAD_UP	1
chr9_37450000_38500000	TAD_UP	1
chr9_38500000_38600000	NA	NA
chr9_38600000_38700000	TAD_UP	1
chr9_38750000_38850000	NA	NA
chr9_39000000_39150000	NA	NA
chr9_40850000_41100000	NA	NA
chr9_41600000_41700000	NA	NA
chr9_42100000_42500000	TAD_UP	1
chr9_42700000_42800000	NA	NA
chr9_42800000_42900000	NA	NA
chr9_42900000_43000000	NA	NA
chr9_61500000_61600000	NA	NA
chr9_61600000_61700000	NA	NA
chr9_62800000_62900000	NA	NA
chr9_63700000_63900000	NA	NA
chr9_64000000_64100000	NA	NA
chr9_65350000_65600000	NA	NA
chr9_68300000_69050000	TAD_UP	1
chr9_69050000_69200000	NA	NA
chr9_69200000_69350000	NA	NA
chr9_69350000_69950000	NA	NA
chr9_69950000_70150000	NA	NA
chr9_70150000_70250000	NA	NA
chr9_70250000_70650000	TAD_UP	1
chr9_70650000_71250000	NA	NA
chr9_71250000_72000000	TAD_UP	1
chr9_72050000_72150000	NA	NA
chr9_72150000_72250000	NA	NA
chr9_72250000_72850000	TAD_UP	1
chr9_72850000_73200000	TAD_UP	1
chr9_73200000_74750000	TAD_UP	1
chr9_74750000_75100000	TAD_UP	1
chr9_75100000_76750000	TAD_UP	0.8
chr9_76750000_77200000	TAD_UP	1
chr9_77200000_77300000	NA	NA
chr9_77300000_77400000	NA	NA
chr9_77400000_78200000	TAD_UP	1
chr9_78200000_83650000	TAD_UP	0.9
chr9_83650000_83800000	NA	NA
chr9_83800000_83900000	NA	NA
chr9_83900000_84300000	TAD_UP	1
chr9_84300000_85800000	TAD_UP	1
chr9_85800000_86300000	NA	NA
chr9_86300000_86400000	NA	NA
chr9_86400000_87350000	TAD_UP	1
chr9_87350000_87550000	TAD_BALANCED	0.5
chr9_87550000_87650000	NA	NA
chr9_87650000_89350000	TAD_UP	0.888888888888889
chr9_89350000_89450000	NA	NA
chr9_89450000_89550000	NA	NA
chr9_89550000_90150000	TAD_UP	1
chr9_90150000_90900000	NA	NA
chr9_90900000_91750000	TAD_UP	1
chr9_91750000_92000000	NA	NA
chr9_92000000_92100000	NA	NA
chr9_92100000_92850000	TAD_UP	1
chr9_92850000_92950000	NA	NA
chr9_92950000_93650000	TAD_DOWN	0
chr9_93650000_94000000	NA	NA
chr9_94000000_94250000	TAD_UP	1
chr9_94250000_94350000	NA	NA
chr9_94350000_94450000	NA	NA
chr9_94450000_94550000	NA	NA
chr9_94550000_94650000	NA	NA
chr9_94650000_95150000	TAD_UP	0.833333333333333
chr9_95150000_96350000	TAD_UP	1
chr9_96350000_96450000	TAD_UP	1
chr9_96450000_96650000	TAD_UP	1
chr9_96650000_97400000	NA	NA
chr9_97400000_97650000	NA	NA
chr9_97650000_97950000	NA	NA
chr9_97950000_98050000	NA	NA
chr9_98050000_98800000	TAD_UP	0.8
chr9_98800000_99150000	TAD_UP	1
chr9_99150000_100650000	TAD_DOWN	0
chr9_100650000_101300000	NA	NA
chr9_101300000_101400000	TAD_UP	1
chr9_101400000_101550000	TAD_UP	1
chr9_101550000_104750000	NA	NA
chr9_104750000_105550000	TAD_UP	1
chr9_105600000_105750000	NA	NA
chr9_105750000_107250000	NA	NA
chr9_107250000_107350000	TAD_UP	1
chr9_107350000_108900000	TAD_UP	1
chr9_108900000_109550000	TAD_UP	1
chr9_109550000_109900000	NA	NA
chr9_109900000_110150000	TAD_UP	1
chr9_110150000_111400000	TAD_UP	1
chr9_111400000_111500000	NA	NA
chr9_111500000_111600000	NA	NA
chr9_111600000_111700000	TAD_UP	1
chr9_111700000_112100000	TAD_UP	1
chr9_112100000_112400000	TAD_DOWN	0.2
chr9_112400000_112500000	NA	NA
chr9_112500000_112600000	NA	NA
chr9_112600000_112700000	NA	NA
chr9_112700000_112800000	NA	NA
chr9_112800000_112900000	NA	NA
chr9_112900000_113150000	NA	NA
chr9_113150000_113250000	NA	NA
chr9_113300000_113450000	NA	NA
chr9_113450000_113550000	NA	NA
chr9_113550000_113650000	NA	NA
chr9_113650000_114350000	TAD_BALANCED	0.666666666666667
chr9_114350000_115550000	TAD_BALANCED	0.6
chr9_115550000_116700000	TAD_UP	1
chr9_116700000_120550000	TAD_UP	1
chr9_120550000_120650000	TAD_UP	1
chr9_120650000_120750000	TAD_UP	1
chr9_120750000_120850000	NA	NA
chr9_120850000_120950000	TAD_UP	1
chr9_120950000_121100000	TAD_UP	1
chr9_121100000_121200000	NA	NA
chr9_121200000_121450000	TAD_UP	1
chr9_121450000_122050000	TAD_DOWN	0
chr9_122100000_122350000	TAD_UP	1
chr9_122350000_122450000	NA	NA
chr9_122450000_122850000	NA	NA
chr9_122850000_122950000	TAD_DOWN	0
chr9_122950000_123050000	TAD_UP	1
chr9_123050000_123350000	TAD_UP	1
chr9_123350000_124400000	NA	NA
chr9_124400000_124550000	NA	NA
chr9_124550000_124750000	NA	NA
chr9_124750000_124850000	NA	NA
[truncated: 2,958 more rows]
