# Supplementary material for: Glucocorticoid stimulation induces regionalized gene responses within topologically associating domains
Source: Front Genet. 2023 Jul 27;14:1237092. doi: 10.3389/fgene.2023.1237092 (PMC10413275; doi:10.3389/fgene.2023.1237092)
Supplement: Supplementary file 8 [file Table1.XLSX]

## Sheet: MED1_CTRL_rep1
seqnames	start	end
chr1	938431	938713
chr1	941600	941838
chr1	943025	943489
chr1	1000754	1001034
chr1	1344833	1345100
chr1	1511836	1512101
chr1	1686277	1686586
chr1	2451770	2452053
chr1	3796466	3796666
chr1	4380598	4381094
chr1	6199562	6199851
chr1	6205323	6205523
chr1	6205939	6206278
chr1	7223575	7223808
chr1	7265736	7266494
chr1	7298812	7300401
chr1	7300864	7301777
chr1	7335216	7335927
chr1	7401763	7402393
chr1	7470995	7471344
chr1	7549359	7549581
chr1	8004548	8005674
chr1	8027284	8027835
chr1	8061192	8061657
chr1	8077156	8077550
chr1	8094787	8095318
chr1	8097424	8097721
chr1	8174280	8174480
chr1	8182062	8182853
chr1	8194467	8195076
chr1	8197706	8198157
chr1	8201430	8201638
chr1	8211919	8212373
chr1	8314294	8314530
chr1	8343432	8343732
chr1	8711986	8713057
chr1	8873521	8873858
chr1	8877962	8878229
chr1	8878796	8879106
chr1	8879978	8880575
chr1	8883469	8883885
chr1	8890019	8890253
chr1	8903995	8904269
chr1	8908819	8909035
chr1	9164126	9164347
chr1	9290152	9290414
chr1	9300130	9300420
chr1	9943299	9943534
chr1	10380624	10381239
chr1	10387360	10389001
chr1	10398645	10399269
chr1	10415153	10415778
chr1	10430301	10430506
chr1	10599513	10599821
chr1	11907908	11908681
chr1	11909555	11910137
chr1	12355953	12356332
chr1	12381232	12381472
chr1	12433311	12433858
chr1	12477895	12478798
chr1	12480690	12481092
chr1	12525467	12525864
chr1	12528248	12528849
chr1	12539933	12540490
chr1	12549493	12549725
chr1	12549865	12550334
chr1	12573857	12574247
chr1	12588187	12588562
chr1	12593652	12593877
chr1	12595129	12597007
chr1	12604367	12604712
chr1	12615894	12616242
chr1	12617527	12619521
chr1	12619801	12620066
chr1	14742277	14742500
chr1	15189688	15190269
chr1	15200606	15200869
chr1	15201934	15202209
chr1	15284918	15285276
chr1	15290465	15290665
chr1	15352438	15352761
chr1	15354084	15354437
chr1	15355886	15356708
chr1	15356883	15357459
chr1	15526553	15526785
chr1	15780599	15781113
chr1	15788195	15788514
chr1	15795148	15795543
chr1	15796823	15797153
chr1	15799000	15799726
chr1	15800121	15801439
chr1	15834960	15835247
chr1	16143826	16144286
chr1	16145154	16145592
chr1	16145699	16145907
chr1	16146258	16146635
chr1	16164264	16164713
chr1	16173141	16173949
chr1	16175959	16176217
chr1	16181894	16182355
chr1	16189074	16189340
chr1	16513820	16514467
chr1	16678175	16678379
chr1	16895982	16896606
chr1	16905006	16905467
chr1	17128317	17128780
chr1	17168091	17168471
chr1	17189968	17190218
chr1	17232267	17232515
chr1	17232938	17234233
chr1	17236898	17237388
chr1	17287511	17287776
chr1	17765627	17765847
chr1	19007426	19007827
chr1	19009711	19010422
chr1	19011032	19011635
chr1	19013835	19014114
chr1	19080070	19080335
chr1	20211472	20211915
chr1	20476335	20476602
chr1	20604098	20604561
chr1	20613795	20614090
chr1	20786683	20786973
chr1	20847536	20848006
chr1	20848272	20848620
chr1	20896813	20897359
chr1	21022264	21022528
chr1	21261879	21262112
chr1	21264924	21265291
chr1	21931148	21931455
chr1	21935638	21935884
chr1	22735213	22735668
chr1	22739693	22739989
chr1	22745998	22746517
chr1	22747299	22747864
chr1	22750297	22750629
chr1	23188435	23189339
chr1	23194780	23195277
chr1	23196756	23197342
chr1	23198309	23198741
chr1	23555033	23555448
chr1	23555522	23557763
chr1	23558366	23560442
chr1	23560521	23560748
chr1	23562144	23562796
chr1	23577079	23577686
chr1	23585303	23586172
chr1	23586750	23586960
chr1	23591377	23591992
chr1	23593565	23594218
chr1	23691650	23691908
chr1	23800745	23800945
chr1	23951702	23952123
chr1	24018826	24019160
chr1	24266445	24266658
chr1	25247257	25247504
chr1	26350800	26351065
chr1	26620362	26621194
chr1	26692236	26692605
chr1	26692996	26693277
chr1	26695451	26695779
chr1	26705789	26706024
chr1	26849187	26849712
chr1	26990488	26990982
chr1	26991249	26991687
chr1	26993616	26993861
chr1	26999458	26999809
chr1	27321932	27322308
chr1	27540309	27540690
chr1	28515542	28515852
chr1	28552831	28553038
chr1	28581733	28582020
chr1	28642972	28643208
chr1	28648079	28649245
chr1	28736664	28736923
chr1	31170796	31171117
chr1	31445033	31445284
chr1	31573926	31574145
chr1	31701049	31701371
chr1	31944400	31944688
chr1	31954698	31954997
chr1	31955968	31956341
chr1	32291758	32291989
chr1	32702924	32703139
chr1	32703423	32703769
chr1	32703886	32704210
chr1	32725097	32725786
chr1	32760132	32760430
chr1	32817246	32817520
chr1	33127203	33127436
chr1	33342366	33342568
chr1	36149599	36149800
chr1	36248364	36248572
chr1	36386534	36386786
chr1	36464288	36464547
chr1	36487012	36487281
chr1	37454945	37455472
chr1	37461641	37461841
chr1	37479700	37480020
chr1	37989997	37990301
chr1	38991086	38991288
chr1	39178479	39179211
chr1	39183705	39184116
chr1	39192159	39192447
chr1	39392130	39392367
chr1	39398617	39398978
chr1	40040201	40040457
chr1	40257863	40258218
chr1	40875650	40876141
chr1	40877824	40878070
chr1	40898505	40898773
chr1	40944339	40944692
chr1	40948817	40949017
chr1	40967422	40968672
chr1	40976709	40977499
chr1	40979215	40979615
chr1	40979714	40979916
chr1	41150961	41151294
chr1	41152689	41153057
chr1	41486293	41486597
chr1	41902156	41902416
chr1	42335197	42335420
chr1	42340141	42340387
chr1	42936361	42936937
chr1	42937217	42937565
chr1	42939294	42939626
chr1	42940899	42941472
chr1	42941727	42942163
chr1	42943192	42943472
chr1	42967105	42967422
chr1	43206802	43207387
chr1	43472306	43472767
chr1	43472883	43473144
chr1	43476038	43476477
chr1	43523157	43523523
chr1	43526107	43526307
chr1	44213306	44213538
chr1	44327880	44328259
chr1	44721484	44722193
chr1	44730667	44731515
chr1	44807333	44807993
chr1	44819642	44820267
chr1	44986546	44986825
chr1	45012011	45012253
chr1	45521668	45522196
chr1	45522806	45523178
chr1	45872204	45872478
chr1	47191537	47191855
chr1	48931681	48931885
chr1	51661277	51661504
chr1	51878829	51879203
chr1	51897688	51898030
chr1	51969454	51969685
chr1	51970392	51970745
chr1	52007427	52007660
chr1	53107684	53107884
chr1	53238498	53238742
chr1	53326129	53326563
chr1	54715715	54715918
chr1	55310542	55310989
chr1	55428878	55429792
chr1	55443599	55443969
chr1	55447503	55447792
chr1	55506984	55507195
chr1	55684353	55684563
chr1	55718844	55719276
chr1	55725437	55725677
chr1	56414792	56415005
chr1	56688589	56688835
chr1	58784050	58784382
chr1	58784465	58784734
chr1	58815046	58815547
chr1	58816154	58816502
chr1	58848724	58849338
chr1	58881421	58881918
chr1	58883265	58883666
chr1	58903890	58904195
chr1	58929698	58930221
chr1	58932721	58933320
chr1	59143137	59143496
chr1	59151125	59151385
chr1	61141641	61141942
chr1	61441251	61441465
chr1	61441780	61442252
chr1	61450497	61450967
chr1	61452700	61453698
chr1	61481290	61481859
chr1	61486853	61487053
chr1	61491525	61491829
chr1	61496363	61496784
chr1	63523155	63523452
chr1	63663469	63663715
chr1	63698182	63698744
chr1	63701211	63701453
chr1	63721621	63721834
chr1	63731139	63731470
chr1	63731610	63732078
chr1	63920372	63920939
chr1	64898070	64898889
chr1	64910582	64911070
chr1	64915804	64916319
chr1	64917362	64917919
chr1	65425840	65426079
chr1	65979121	65979435
chr1	66182462	66183186
chr1	66231228	66231507
chr1	66242711	66242950
chr1	66262266	66262857
chr1	66271167	66271630
chr1	66271866	66272238
chr1	66286359	66286701
chr1	66331544	66331904
chr1	66332164	66332489
chr1	67570484	67570863
chr1	67682667	67682900
chr1	67685096	67685341
chr1	67792110	67792384
chr1	67850748	67850956
chr1	67880081	67880449
chr1	67896997	67897231
chr1	67898438	67898730
chr1	67978992	67979645
chr1	67987322	67987890
chr1	77322039	77322574
chr1	77536880	77537082
chr1	77539839	77540119
chr1	77682527	77682975
chr1	78004257	78004714
chr1	84247396	84247755
chr1	84253942	84254305
chr1	84365687	84365887
chr1	85320501	85320730
chr1	85329005	85329337
chr1	85544738	85544974
chr1	85578487	85578736
chr1	85580446	85580798
chr1	85584293	85584625
chr1	85607113	85607673
chr1	85629628	85629925
chr1	87806037	87806405
chr1	87956131	87956617
chr1	89890086	89890671
chr1	89906579	89907063
chr1	89907706	89907977
chr1	89910740	89911838
chr1	89938219	89938609
chr1	89942772	89943739
chr1	89953290	89953490
chr1	89975121	89975522
chr1	91611448	91611726
chr1	91900601	91900903
chr1	93078985	93079346
chr1	93345579	93345802
chr1	93585127	93585481
chr1	93664722	93664948
chr1	93672167	93672434
chr1	93692579	93692827
chr1	93692987	93693234
chr1	93701626	93702074
chr1	93703731	93704031
chr1	93738336	93738636
chr1	93779473	93780107
chr1	93827983	93828207
chr1	93847475	93847757
chr1	93909332	93909572
chr1	93963605	93963895
chr1	93964704	93964987
chr1	94316257	94316588
chr1	94325357	94326241
chr1	94384109	94384374
chr1	94727860	94728268
chr1	94942135	94942478
chr1	95087013	95087513
chr1	95169534	95169895
chr1	97094210	97094684
chr1	98030521	98030747
chr1	98086789	98087193
chr1	98210007	98210348
chr1	98278035	98278422
chr1	98323900	98324289
chr1	98326092	98326427
chr1	99599638	99599887
chr1	100132855	100133111
chr1	100622123	100622328
chr1	107683171	107683459
chr1	108503096	108503372
chr1	109090613	109090839
chr1	109274784	109275216
chr1	109783428	109783665
chr1	109792130	109792560
chr1	109823850	109824453
chr1	109877308	109877585
chr1	109910611	109910881
chr1	109959842	109960807
chr1	109975818	109976070
chr1	109979704	109980051
chr1	110407625	110407825
chr1	111755625	111755978
chr1	112619526	112619877
chr1	113457035	113457291
chr1	113812378	113812626
chr1	113905157	113905376
chr1	114015113	114015362
chr1	115168645	115169182
chr1	115179482	115179917
chr1	115189974	115190422
chr1	115545889	115546107
chr1	120176480	120176680
chr1	143735857	143736086
chr1	144412452	144412867
chr1	144546337	144546699
chr1	144551572	144552129
chr1	145280999	145281449
chr1	145465396	145465761
chr1	145824020	145824300
chr1	146037917	146038117
chr1	146051860	146052374
chr1	146376808	146377296
chr1	146387313	146387749
chr1	146409897	146410224
chr1	147084539	147084915
chr1	147172428	147172785
chr1	148038545	148038883
chr1	148263217	148263818
chr1	148264761	148265198
chr1	148334522	148334929
chr1	148353498	148353728
chr1	148388328	148388896
chr1	148402658	148402862
chr1	148522471	148522953
chr1	149636649	149637023
chr1	149850084	149850361
chr1	149885402	149886290
chr1	149886454	149888778
chr1	149899549	149899762
chr1	150010585	150010908
chr1	150067518	150067886
chr1	150235956	150236164
chr1	150293683	150293932
chr1	150579437	150579724
chr1	150611565	150611926
chr1	150613522	150613846
chr1	150926291	150926530
chr1	151070455	151070704
chr1	151165956	151166173
chr1	151190061	151190386
chr1	151195183	151195580
chr1	151282235	151282620
chr1	151458216	151458477
chr1	151539745	151539954
chr1	151547102	151547581
chr1	151548876	151549136
chr1	151596531	151596861
chr1	151972953	151973359
chr1	151975276	151975564
chr1	151988392	151988954
chr1	151992219	151992951
chr1	151994031	151994232
chr1	151995015	151995282
chr1	151999036	151999356
chr1	152047915	152048410
chr1	152048564	152048868
chr1	152162827	152163028
chr1	152167916	152168153
chr1	152501642	152502146
chr1	152502441	152503099
chr1	152517144	152517653
chr1	152525252	152525711
chr1	153535743	153535949
chr1	153536016	153536294
chr1	153549385	153549631
chr1	153565694	153565994
chr1	153566407	153566877
chr1	153568511	153568821
chr1	153634007	153634331
chr1	153671147	153671380
chr1	154220471	154220754
chr1	154418251	154418632
chr1	154558781	154559081
chr1	154627808	154628158
chr1	154961742	154961942
chr1	154972664	154972991
chr1	154974729	154974942
chr1	155000698	155001298
chr1	155003767	155004192
chr1	155017476	155017897
chr1	155124550	155124962
chr1	155127256	155127483
chr1	155244667	155245006
chr1	155562650	155562865
chr1	156106408	156106612
chr1	156114133	156114439
chr1	156123743	156123945
chr1	156126328	156126599
chr1	156130241	156130487
chr1	156282849	156283102
chr1	156456448	156456938
chr1	156457290	156457690
chr1	156501008	156501639
chr1	156502992	156503201
chr1	156504941	156505620
chr1	156660152	156660472
chr1	156661386	156661596
chr1	156741001	156741455
chr1	156896665	156896995
chr1	157966010	157966387
chr1	158010801	158011049
chr1	158019615	158019820
chr1	159282176	159282392
chr1	159598151	159598553
chr1	159916191	159916511
chr1	159924359	159925243
chr1	159925314	159925781
chr1	160031944	160032148
chr1	160124554	160125103
chr1	160343251	160343478
chr1	161083420	161083780
chr1	161153934	161154219
chr1	161398197	161398434
chr1	161399611	161399832
chr1	161422034	161422246
chr1	161428000	161428201
chr1	161523816	161524036
chr1	161540147	161540362
chr1	161612605	161612859
chr1	161749748	161749949
chr1	161766205	161766459
chr1	163321639	163321963
chr1	163897463	163897766
chr1	164637650	164638040
chr1	164648663	164649040
chr1	164748198	164749079
chr1	164765686	164765910
chr1	164767417	164767803
chr1	164771685	164772236
chr1	164772755	164773006
chr1	164787256	164787554
chr1	165116922	165117191
chr1	167220752	167221024
chr1	167714598	167714861
chr1	168084849	168085049
chr1	168301714	168302165
chr1	168709893	168710253
chr1	169109758	169110243
chr1	169113642	169113924
chr1	169119406	169119654
chr1	169146474	169146799
chr1	169146874	169147122
chr1	169148476	169148723
chr1	169368053	169368277
chr1	169794601	169794803
chr1	169794861	169795142
chr1	172322319	172323125
chr1	172356659	172356937
chr1	172359094	172359348
chr1	172399509	172399735
chr1	172746472	172746684
chr1	172933927	172934264
chr1	172976331	172976783
chr1	173714714	173715063
chr1	173868316	173868566
chr1	174999579	174999788
chr1	178238736	178239093
chr1	179060908	179061223
chr1	179365733	179365970
chr1	179882556	179882919
chr1	180502653	180503047
chr1	180586883	180587086
chr1	180598701	180598938
chr1	181022970	181023247
chr1	181073622	181074022
chr1	181112447	181112874
chr1	181126984	181127398
chr1	181141659	181141874
chr1	183022432	183023019
chr1	183163330	183163632
chr1	183180768	183181074
chr1	183467749	183467949
chr1	183471896	183472606
chr1	183699592	183700102
chr1	184051500	184051752
chr1	184593601	184594003
chr1	184624027	184624272
chr1	184792544	184792852
chr1	185317405	185317844
chr1	185440931	185441212
chr1	185441675	185441938
chr1	185453734	185454181
chr1	185585705	185586181
chr1	185646208	185646584
chr1	186375399	186375998
chr1	186499019	186499343
chr1	186680183	186680746
chr1	186715796	186716354
chr1	186848533	186848853
chr1	186849223	186849647
chr1	189607074	189607418
chr1	192826816	192827390
chr1	193059325	193059553
chr1	193121758	193122071
chr1	193700962	193701193
chr1	196438508	196438708
chr1	198121091	198121375
chr1	199685460	199685699
chr1	199808108	199808874
chr1	199855489	199855911
chr1	200022046	200022611
chr1	200027161	200027598
chr1	200076276	200076476
chr1	200131656	200131918
chr1	200150689	200151089
chr1	200314200	200314735
chr1	200336488	200336688
chr1	200365751	200366493
chr1	200371918	200372570
chr1	200379194	200380080
chr1	200405338	200405583
chr1	200415843	200416339
chr1	200429243	200429524
chr1	200483521	200483801
chr1	200669504	200669733
chr1	200669986	200670373
chr1	200890869	200891192
chr1	200893332	200893982
chr1	200895989	200897104
chr1	200905646	200905975
chr1	200907591	200907861
chr1	201397119	201397394
chr1	201461987	201462245
chr1	201489193	201489519
chr1	201503487	201503847
chr1	201593362	201593810
chr1	201597727	201598262
chr1	201602827	201603155
chr1	201603595	201603871
chr1	201625229	201625447
chr1	201713483	201713755
chr1	201714605	201714820
chr1	201916695	201917008
chr1	202010170	202010855
chr1	202017693	202018234
chr1	202018302	202019428
chr1	202023140	202023407
chr1	202029207	202029419
chr1	202034535	202035494
chr1	202047078	202047329
chr1	202056661	202057597
chr1	202058003	202058675
chr1	202062997	202063474
chr1	202076978	202077203
chr1	202112723	202113274
chr1	202589310	202589510
chr1	202927144	202927486
chr1	203558387	203558614
chr1	203861345	203861717
chr1	204294447	204294662
chr1	204319562	204319853
chr1	204411683	204412306
chr1	204417101	204417340
chr1	204417608	204417947
chr1	204506462	204506680
chr1	204516125	204516607
chr1	204573525	204573855
chr1	205122066	205122440
chr1	205211541	205211902
chr1	205274117	205274740
chr1	205284545	205285236
chr1	205294020	205295222
chr1	205296909	205297341
chr1	205298159	205299226
chr1	205300342	205300542
chr1	205300829	205302092
chr1	205302268	205302472
chr1	205317519	205317758
chr1	205321378	205321835
chr1	205631942	205632163
chr1	206612286	206612615
chr1	206723904	206724147
chr1	207007146	207007819
chr1	207020124	207020431
chr1	207025541	207025905
chr1	207027174	207027616
chr1	207088260	207088480
chr1	207205152	207205352
chr1	207321290	207321601
chr1	207823884	207824186
chr1	208184387	208184650
chr1	209409810	209410016
chr1	209688758	209688958
chr1	209827747	209827993
chr1	210373568	210374673
chr1	210438748	210439685
chr1	210584607	210584962
chr1	210597689	210598629
chr1	211037049	211037296
chr1	211134191	211134401
chr1	211258814	211259349
chr1	211515248	211515555
chr1	211917958	211918303
chr1	211920134	211920801
chr1	211944855	211945152
chr1	212488564	212488778
chr1	212513220	212513496
chr1	212608540	212608858
chr1	212667535	212667916
chr1	212791693	212792026
chr1	212816805	212817063
chr1	212915350	212916037
chr1	214213193	214213469
chr1	214566746	214566994
chr1	215567115	215567321
chr1	217717872	217718263
chr1	218285103	218285444
chr1	218345147	218345729
chr1	218345870	218346116
chr1	218347344	218347693
chr1	218366451	218367638
chr1	218374944	218375373
chr1	218376763	218377807
chr1	218380127	218381037
chr1	218397688	218398451
chr1	218426354	218426599
chr1	218460007	218460310
chr1	218476417	218476714
chr1	218480077	218481344
chr1	218487739	218488083
chr1	218488902	218489653
chr1	218496494	218497153
chr1	218497695	218498394
chr1	218498623	218498967
chr1	218499130	218499357
chr1	218585424	218586283
chr1	218658950	218659226
chr1	218664600	218665017
chr1	218674433	218674874
chr1	218705794	218706611
chr1	218823215	218823677
chr1	218865617	218865923
chr1	218874344	218874639
chr1	219089022	219089359
chr1	219092299	219092535
chr1	220962161	220962566
chr1	221089349	221089553
chr1	221097701	221097930
chr1	221742861	221743066
chr1	221839891	221840189
chr1	223700599	223701705
chr1	223706224	223706426
chr1	223707098	223707547
chr1	223718813	223719230
chr1	223720982	223721325
chr1	223726543	223726984
chr1	223749124	223749337
chr1	224113981	224114181
chr1	225655497	225656001
chr1	225700221	225700630
chr1	225735514	225736208
chr1	225817662	225818070
chr1	225924120	225924476
chr1	225999235	225999580
chr1	227357457	227357683
chr1	227428861	227429134
chr1	227735213	227735524
chr1	227934791	227935134
chr1	228457848	228458160
chr1	228861161	228861527
chr1	228903127	228903351
chr1	229070287	229070513
chr1	229221172	229221464
chr1	230084463	230084919
chr1	230104611	230105375
chr1	230105912	230106177
chr1	231139949	231140257
chr1	231140352	231140558
chr1	231192792	231193048
chr1	231194655	231195300
chr1	231395463	231395699
chr1	231512179	231512604
chr1	231577010	231577626
chr1	231828153	231828516
chr1	232143085	232143502
chr1	232149962	232150165
chr1	232869035	232869253
chr1	233075174	233075409
chr1	233112771	233113809
chr1	233244138	233244490
chr1	233315749	233315975
chr1	233359489	233359811
chr1	233367416	233367725
chr1	233909227	233909583
chr1	234140020	234140397
chr1	234140512	234140778
chr1	234186018	234186525
chr1	234208765	234209190
chr1	234373581	234373781
chr1	234602825	234603030
chr1	234612494	234613129
chr1	234613582	234613914
chr1	234631681	234632097
chr1	234639227	234639584
chr1	234643223	234643423
chr1	234658128	234658328
chr1	234723977	234724598
chr1	234772364	234772846
chr1	234817504	234817705
chr1	234925679	234926222
chr1	234957340	234957796
chr1	234960569	234961094
chr1	234962135	234962399
chr1	234963356	234964021
chr1	234974965	234975600
chr1	234978630	234979165
chr1	234980465	234981190
chr1	234997263	234997778
chr1	235018234	235018435
chr1	235067377	235068770
chr1	235070096	235070537
chr1	235073225	235074138
chr1	235074457	235074938
chr1	235075310	235075666
chr1	235075733	235076131
chr1	235079481	235079849
chr1	235083656	235083989
chr1	235161142	235161394
chr1	235402540	235402781
chr1	235708571	235708860
chr1	235903175	235903375
chr1	235917524	235917783
chr1	236905229	236905491
chr1	240312896	240313245
chr1	240386424	240386700
chr1	241641826	241642057
chr1	241837935	241838244
chr1	242219482	242219789
chr1	242225677	242226073
chr1	242237089	242237346
chr1	242240163	242240464
chr1	242835817	242836123
chr1	243944106	243944315
chr1	243944427	243944740
chr1	244273836	244274188
chr1	244834850	244835110
chr1	244864558	244864874
chr1	244964444	244964845
chr1	244970073	244970298
chr1	244970709	244971058
chr1	244971122	244971528
chr1	246566133	246566418
chr1	248821199	248821401
chr1	248873703	248873998
chr1	248874211	248874427
chr1	248906308	248906536
chr10	3045815	3046140
chr10	3090997	3091200
chr10	3091253	3091906
chr10	3095246	3096127
chr10	3107223	3107809
chr10	3468279	3468535
chr10	3500302	3500704
chr10	3740407	3740797
chr10	3754975	3755240
chr10	3783994	3784208
chr10	3785026	3785610
chr10	3810121	3810575
chr10	3825225	3825566
chr10	3852158	3852832
chr10	3886734	3887591
chr10	3887936	3888205
chr10	3889912	3890426
chr10	3898993	3899242
chr10	4344495	4344826
chr10	4663091	4663756
chr10	4671689	4671893
chr10	4677629	4677879
chr10	4678102	4678418
chr10	4726018	4726462
chr10	4770863	4771120
chr10	4775802	4776286
chr10	4813047	4813322
chr10	4847567	4848172
chr10	4849716	4849924
chr10	4939989	4940189
chr10	4941581	4941983
chr10	4947139	4947432
chr10	4947691	4948136
chr10	4981875	4982374
chr10	4984866	4985705
chr10	4997799	4998088
chr10	4998790	4998990
chr10	5000959	5001268
chr10	5001516	5003020
chr10	5003678	5003997
chr10	5008978	5009789
chr10	5015013	5015312
chr10	5017745	5018303
chr10	5018732	5019745
chr10	5019955	5020658
chr10	5021764	5022308
chr10	5033311	5033791
chr10	5070727	5072516
chr10	5079293	5080401
chr10	5089919	5090130
chr10	5092848	5095542
chr10	5095781	5096499
chr10	5097729	5097957
chr10	5147081	5148003
chr10	5148117	5148843
chr10	5196054	5196376
chr10	5283223	5284007
chr10	5284091	5284899
chr10	5291370	5292420
chr10	5294218	5294447
chr10	5545910	5546235
chr10	5548931	5549151
chr10	5813523	5813747
chr10	6202665	6203332
chr10	6205231	6205812
chr10	6239258	6239548
chr10	6275222	6276035
chr10	6279335	6280631
chr10	6290610	6291645
chr10	6297606	6298591
chr10	6299030	6299814
chr10	6314421	6314921
chr10	6315037	6315264
chr10	6353425	6354135
chr10	6365476	6365690
chr10	6399154	6400034
chr10	6401488	6402131
chr10	6779081	6779308
chr10	7260526	7260922
chr10	7291475	7291826
chr10	7302483	7302757
chr10	7311265	7311898
chr10	7354739	7355119
chr10	7700581	7700788
chr10	8366094	8366866
chr10	8702602	8703067
chr10	11793962	11794282
chr10	11875768	11876195
chr10	12196053	12196290
chr10	12329081	12329315
chr10	12333624	12334078
chr10	12405645	12405873
chr10	12707440	12707973
chr10	12720418	12720707
chr10	13088090	13088290
chr10	13866377	13866663
chr10	14572029	14572447
chr10	14578369	14578933
chr10	14653729	14654081
chr10	14658276	14658682
chr10	14670474	14670699
chr10	14742717	14743048
chr10	14782599	14783184
chr10	14820082	14820342
chr10	15200724	15200959
chr10	16381226	16381429
chr10	16817699	16818003
chr10	17228450	17228830
chr10	17229000	17229244
chr10	18610499	18610825
chr10	18651430	18651748
chr10	18659258	18659458
chr10	21278841	21279094
chr10	21282184	21282415
chr10	21285684	21286564
chr10	21292531	21293631
chr10	21293857	21294287
chr10	21315707	21316153
chr10	21330059	21330312
chr10	21335003	21335377
chr10	21336355	21337324
chr10	21350327	21350623
chr10	21363801	21364040
chr10	21364352	21365055
chr10	21366019	21366398
chr10	21399664	21399970
chr10	21495680	21496184
chr10	21496684	21496887
chr10	21497195	21497464
chr10	21525664	21526136
chr10	21533553	21534009
chr10	22246576	22247297
chr10	22618250	22618459
chr10	22620198	22620529
chr10	22823165	22823419
chr10	24718589	24718809
chr10	24902078	24902311
chr10	26365628	26366001
chr10	26407354	26407832
chr10	26468234	26468548
chr10	26483542	26484000
chr10	26486315	26486738
chr10	26486987	26487922
chr10	26491950	26492212
chr10	26492650	26493012
chr10	26555999	26556370
chr10	27154399	27154612
chr10	27242237	27242437
chr10	28734960	28735259
chr10	28884436	28884690
chr10	28913997	28914226
chr10	28939783	28940280
chr10	29658971	29659409
chr10	29784473	29784703
chr10	30423295	30423594
chr10	30433858	30434722
chr10	30510582	30511130
chr10	30512430	30512733
chr10	30522567	30523041
chr10	30534668	30534884
chr10	30536417	30536965
chr10	30538031	30538654
chr10	30542247	30543018
chr10	30557877	30558346
chr10	30583820	30584103
chr10	30605863	30606151
chr10	30682443	30682759
chr10	31031640	31031840
chr10	31881609	31881845
chr10	31940871	31941264
chr10	32298141	32298498
chr10	32346251	32346621
chr10	32445858	32446300
chr10	32948502	32948775
chr10	32954184	32954453
chr10	32955689	32956060
chr10	32956227	32956455
chr10	32956915	32957887
chr10	32958221	32959449
chr10	32959522	32960487
chr10	32961514	32961726
chr10	32962024	32962353
chr10	32970970	32971270
chr10	32971629	32972046
chr10	32980266	32981625
chr10	32981684	32983158
chr10	32983249	32983917
chr10	32984213	32984415
chr10	32985382	32986489
chr10	32997917	32998727
chr10	33002184	33002411
chr10	33004975	33006824
chr10	33008632	33009463
chr10	33009520	33010886
chr10	33015891	33016168
chr10	33032451	33032990
chr10	33066865	33067387
chr10	33128972	33130419
chr10	33132689	33132892
chr10	33133678	33134623
chr10	33154788	33154988
chr10	33155660	33156672
chr10	33193409	33193779
chr10	33194043	33194558
chr10	33196774	33197204
chr10	33216663	33217079
chr10	33237669	33239042
chr10	33252794	33253321
chr10	33257477	33257881
chr10	33264121	33264717
chr10	33272972	33274058
chr10	33291187	33291521
chr10	33306765	33307020
chr10	33334603	33336617
chr10	33365869	33366290
chr10	33799517	33799859
chr10	33801798	33802008
chr10	33876621	33876927
chr10	34226553	34226847
chr10	34254438	34255035
chr10	34364238	34364639
chr10	34420263	34420691
chr10	34423734	34424185
chr10	34426477	34426902
chr10	34427078	34428059
chr10	34473951	34474447
chr10	34493980	34494332
chr10	34526820	34527373
chr10	34528291	34528558
chr10	34699011	34699366
chr10	35126800	35127193
chr10	35783335	35783535
chr10	35910186	35910514
chr10	36181310	36181860
chr10	36280387	36281326
chr10	36281792	36282400
chr10	37095810	37096057
chr10	37225227	37225510
chr10	37290201	37290401
chr10	37489043	37489661
chr10	37490337	37490560
chr10	37735068	37735271
chr10	42782501	42782928
chr10	43336926	43337313
chr10	43340644	43340902
chr10	43397197	43397397
chr10	43420765	43421054
chr10	43455344	43455646
chr10	44301102	44301514
chr10	46030549	46030749
chr10	46516646	46516953
chr10	46522531	46522890
chr10	46522994	46525706
chr10	46525833	46526095
chr10	46526549	46527136
chr10	46530277	46530634
chr10	46539378	46542008
chr10	46542130	46542378
chr10	46545013	46545324
chr10	46558664	46558900
chr10	47991793	47992147
chr10	52314018	52314732
chr10	52318379	52319518
chr10	52443370	52444194
chr10	52451878	52452178
chr10	52452688	52453134
chr10	52459080	52459500
chr10	52472346	52472979
chr10	58017671	58018018
chr10	58412619	58412990
chr10	58435371	58435691
chr10	58468513	58469125
chr10	58513671	58514045
chr10	58516121	58516558
chr10	58518833	58519190
chr10	58555533	58556287
chr10	58625168	58625484
chr10	58638495	58638695
chr10	58640965	58641551
chr10	58662368	58662710
chr10	58856536	58856883
chr10	61063044	61063348
chr10	61066931	61067212
chr10	61628927	61629152
chr10	61837201	61837458
chr10	62231372	62231636
chr10	62425994	62426289
chr10	62433181	62433409
chr10	63630479	63630765
chr10	63712305	63712507
chr10	67815608	67815929
chr10	67818394	67818648
chr10	68087360	68087931
chr10	68093902	68094326
chr10	68095201	68095506
chr10	68097185	68097434
chr10	68125831	68126099
chr10	68136172	68136741
chr10	68153367	68154074
chr10	68332034	68332255
chr10	68471777	68472036
chr10	69446644	69446980
chr10	70132749	70132949
chr10	70170709	70170913
chr10	70378152	70378357
chr10	71340140	71340415
chr10	71343308	71343525
chr10	71766653	71767053
chr10	71860296	71861000
chr10	71868236	71868516
chr10	71871393	71871724
chr10	71974550	71974776
chr10	72080666	72080915
chr10	72097650	72098317
chr10	72170244	72170709
chr10	72171143	72171499
chr10	72173756	72174184
chr10	72243984	72244705
chr10	72260015	72261521
chr10	72272673	72273184
chr10	72273508	72274606
chr10	72274857	72275058
chr10	72275492	72275853
chr10	72275936	72277288
chr10	72277483	72277708
chr10	72297143	72297747
chr10	72297919	72298655
chr10	72308494	72308829
chr10	72315647	72315930
chr10	72319220	72320430
chr10	72320561	72321139
chr10	72354672	72355282
chr10	72638920	72639173
chr10	72676512	72676756
chr10	72688204	72688504
chr10	73096772	73096978
chr10	73247129	73247362
chr10	73730288	73730633
chr10	73887703	73888085
chr10	73906657	73907014
chr10	73909092	73909389
chr10	73966054	73966475
chr10	75192146	75192488
chr10	75201992	75202227
chr10	75235908	75236206
chr10	75469117	75469502
chr10	76492089	76492307
chr10	77163989	77164274
chr10	77195195	77195609
chr10	77290657	77291227
chr10	77350675	77351048
chr10	77392985	77393198
chr10	77506008	77506249
chr10	77564821	77565056
chr10	77578825	77579282
chr10	77582679	77582905
chr10	77909803	77910019
chr10	78033842	78034053
chr10	78255985	78256643
chr10	78263502	78263847
chr10	78302979	78303180
chr10	78459070	78459320
chr10	78973568	78973826
chr10	78977851	78978097
chr10	79111430	79111751
chr10	79127023	79127507
chr10	79129484	79129685
chr10	79149805	79150503
chr10	79151600	79152139
chr10	79157495	79158049
chr10	79162841	79163243
chr10	79184200	79184512
chr10	80444794	80445001
chr10	80491651	80492031
chr10	80498699	80499230
chr10	80505515	80506609
chr10	80507575	80507795
chr10	80508693	80508893
chr10	80509562	80510198
chr10	80530471	80530692
chr10	85621730	85621966
chr10	85642451	85642653
chr10	86440846	86441634
chr10	87586209	87586545
chr10	87591140	87591391
chr10	87842300	87842614
chr10	87846032	87846409
chr10	87862194	87862601
chr10	88690003	88690217
chr10	88880071	88880351
chr10	88882607	88882850
chr10	88891054	88891451
chr10	89481743	89481991
chr10	90921159	90921695
chr10	90930338	90930869
chr10	90931121	90931429
chr10	91163976	91164229
chr10	91590472	91590898
chr10	91652517	91652728
chr10	91923529	91923859
chr10	92697465	92698220
chr10	92821983	92822396
chr10	92892382	92892656
chr10	93288987	93289310
chr10	93436965	93437569
chr10	93445588	93445941
chr10	93458698	93459244
chr10	93465671	93466753
chr10	93468502	93468825
chr10	93470834	93471607
chr10	93475650	93476347
chr10	93482475	93482722
chr10	93548773	93549025
chr10	93702506	93702827
chr10	94027074	94027470
chr10	94038000	94038429
chr10	94042668	94042949
chr10	94123413	94123643
chr10	94362959	94363169
chr10	94402177	94402499
chr10	94680599	94680846
chr10	94902640	94902932
chr10	95183644	95183885
chr10	95229671	95230091
chr10	95308883	95309084
chr10	96089739	96090010
chr10	96090109	96090353
chr10	97574628	97575080
chr10	97687387	97687754
chr10	97840205	97840415
chr10	97882492	97882876
chr10	99339077	99339347
chr10	99620729	99621014
chr10	99621217	99621506
chr10	99732005	99732461
chr10	99775722	99776364
chr10	99779359	99779571
chr10	99779711	99780238
chr10	99780289	99780675
chr10	99782372	99782803
chr10	99783813	99784263
chr10	99784993	99785448
chr10	99966357	99966653
chr10	100006288	100006656
chr10	100267444	100267817
chr10	100286524	100286979
chr10	100346185	100347377
chr10	100364856	100365245
chr10	100371252	100371641
chr10	100373110	100374386
chr10	101830695	101830963
chr10	102132884	102133148
chr10	102133583	102133789
chr10	102152043	102152479
chr10	102432512	102432805
chr10	103021920	103022267
chr10	103231152	103231703
chr10	103238990	103239293
chr10	103241355	103242055
chr10	103273060	103273316
chr10	103367843	103368152
chr10	103758401	103758626
chr10	103759177	103759388
chr10	103794260	103794594
chr10	103890175	103890450
chr10	103908322	103908578
chr10	104109807	104110280
chr10	104118177	104118408
chr10	104121518	104121928
chr10	104329293	104329782
chr10	104330373	104330846
chr10	110311461	110311781
chr10	110336314	110336542
chr10	110353338	110353631
chr10	110395638	110396374
chr10	110398502	110399058
chr10	110399279	110399748
chr10	110410332	110410903
chr10	110412739	110413057
chr10	110414432	110415149
chr10	110417355	110417634
chr10	110425801	110427558
chr10	110456606	110457036
chr10	110460523	110460794
chr10	110487326	110487975
chr10	110495979	110496489
chr10	110497573	110497934
chr10	110501253	110501558
chr10	110530041	110530596
chr10	110641159	110641728
chr10	110919220	110919439
chr10	112183690	112183931
chr10	112811734	112812203
chr10	112898784	112899062
chr10	112904016	112904324
chr10	112915554	112915815
chr10	112951830	112952078
chr10	113056435	113056635
chr10	113073435	113074322
chr10	113087368	113087760
chr10	113131702	113131945
chr10	114320680	114320927
chr10	114367847	114368210
chr10	114389460	114389682
chr10	114520598	114520808
chr10	114684785	114685202
chr10	114779872	114780073
chr10	115947114	115947515
chr10	117221240	117221490
chr10	117342703	117342935
chr10	117365621	117365930
chr10	117375598	117375798
chr10	119006917	119007141
chr10	119306019	119306289
chr10	119316796	119317040
chr10	119317236	119317707
chr10	119667924	119668216
chr10	120851177	120851463
chr10	121935658	121936202
chr10	121975052	121975308
chr10	122063225	122063587
chr10	122101796	122102606
chr10	122112554	122112853
chr10	122140861	122141529
chr10	122307872	122308239
chr10	122310404	122311008
chr10	122469064	122469270
chr10	122954175	122954411
chr10	123847734	123847956
chr10	124791743	124792179
chr10	125231473	125231881
chr10	126062463	126062794
chr10	126090892	126091220
chr10	126118446	126118789
chr10	126134378	126134713
chr10	126247534	126247737
chr10	126397996	126398285
chr10	126460085	126460414
chr10	132517072	132517611
chr11	207399	207615
chr11	356091	356538
chr11	707268	707535
chr11	834941	835230
chr11	843791	844591
chr11	1073380	1073594
chr11	1150831	1151478
chr11	1152399	1152719
chr11	1153875	1154371
chr11	1772421	1773064
chr11	2400245	2400576
chr11	4607856	4608092
chr11	5280687	5280897
chr11	7987002	7987227
chr11	8604343	8604566
chr11	8688780	8689103
chr11	8719389	8719591
chr11	8906724	8907033
chr11	9364247	9364627
chr11	9566091	9566340
chr11	9613118	9613437
chr11	9759557	9760049
chr11	9774898	9775112
chr11	9862153	9862383
chr11	9905936	9906999
chr11	9983182	9983432
chr11	10304557	10305307
chr11	10307378	10308276
chr11	10326424	10326759
chr11	10366571	10366904
chr11	10394478	10395084
chr11	10490627	10490850
chr11	10541032	10541377
chr11	10659688	10659995
chr11	10750987	10751420
chr11	10808915	10809287
chr11	10857803	10858038
chr11	10858111	10858517
chr11	10884321	10884795
chr11	10885564	10886340
chr11	10893677	10894178
chr11	10899594	10900706
chr11	10925080	10925603
chr11	10926685	10927236
chr11	10931276	10931610
chr11	11608852	11609075
chr11	11841813	11842125
chr11	12043997	12044320
chr11	12066087	12066657
chr11	12066865	12067324
chr11	12076128	12076902
chr11	12080022	12080632
chr11	12085861	12086179
chr11	12086256	12087017
chr11	12167095	12167387
chr11	12182557	12182910
chr11	12232883	12233109
chr11	12287588	12288190
chr11	12674227	12674491
chr11	12683776	12684656
chr11	12769854	12770334
chr11	12802588	12803052
chr11	13073648	13073876
chr11	13126529	13126825
chr11	13140228	13140825
chr11	13215268	13215485
chr11	13338474	13338740
chr11	13339343	13339681
chr11	14422352	14422633
chr11	14520177	14520559
chr11	17012863	17013278
chr11	18383711	18384091
chr11	18384403	18384697
chr11	18394160	18394637
chr11	18526849	18527112
chr11	18579237	18579437
chr11	19680139	19680484
chr11	19712450	19712650
chr11	19978908	19979203
chr11	20035710	20036121
chr11	20112326	20112686
chr11	27209552	27209882
chr11	27234360	27234560
chr11	27395511	27395971
chr11	27401421	27402359
chr11	27459241	27459484
chr11	27464510	27464713
chr11	28049299	28049736
chr11	28110113	28110414
chr11	28566595	28567149
chr11	28615686	28615933
chr11	28632273	28632825
chr11	28743240	28743668
chr11	28756964	28757425
chr11	28757691	28758363
chr11	28759334	28759595
chr11	28833261	28834377
chr11	28834849	28835380
chr11	28835816	28836944
chr11	29018729	29018936
chr11	29093517	29093808
chr11	29173528	29174143
chr11	29282154	29282502
chr11	29293867	29294131
chr11	30984484	30984758
chr11	31069883	31070229
chr11	33044128	33044943
chr11	33046027	33046309
chr11	33057337	33057587
chr11	33061149	33061746
chr11	33161450	33161846
chr11	33633221	33633729
chr11	33634335	33634734
chr11	33690303	33691047
chr11	33692122	33692470
chr11	33723221	33723628
chr11	34105470	34105705
chr11	34243467	34244013
chr11	34318508	34318767
chr11	34344978	34345592
chr11	34346594	34346906
chr11	34357810	34358031
chr11	34371516	34371735
chr11	34427165	34427722
chr11	34599315	34601174
chr11	34634033	34634233
chr11	34640202	34640739
chr11	34653788	34654560
chr11	34654852	34655287
chr11	34685246	34685860
chr11	34916598	34916803
chr11	35009318	35009930
chr11	35165638	35166121
chr11	35166620	35167081
chr11	35391079	35391315
chr11	35579600	35579879
chr11	36420813	36421016
chr11	36594277	36594496
chr11	43920795	43921022
chr11	44243727	44243938
chr11	44300845	44301092
chr11	44862293	44862609
chr11	46121115	46121462
chr11	46554216	46554467
chr11	46700765	46700987
chr11	46718186	46718493
chr11	46936504	46936731
chr11	47234415	47234760
chr11	47248726	47249030
chr11	47408266	47408537
chr11	47578898	47579187
chr11	47857938	47858494
chr11	47924262	47924623
chr11	47942229	47942595
chr11	47946855	47947613
chr11	47993354	47993854
chr11	47998795	47999096
chr11	48001436	48001700
chr11	48063410	48064059
chr11	56841281	56841528
chr11	56842858	56843184
chr11	56848011	56848595
chr11	56906633	56907300
chr11	56909969	56910794
chr11	56910867	56911214
chr11	56932679	56933359
chr11	57072600	57073100
chr11	57358556	57358985
chr11	57360151	57360748
chr11	57434502	57435019
chr11	57441781	57442295
chr11	57444289	57444808
chr11	57667245	57667580
chr11	57741183	57741538
chr11	59550490	59550765
chr11	59566209	59566520
chr11	59706851	59707157
chr11	59810648	59810963
chr11	60841878	60842186
chr11	61332954	61333185
chr11	61756786	61757069
chr11	61815111	61815548
chr11	61816916	61817180
chr11	61827641	61828488
chr11	61963022	61963791
chr11	61967776	61968003
chr11	61970197	61970435
chr11	61971328	61973144
chr11	62012559	62012893
chr11	62025492	62025791
chr11	62398768	62398968
chr11	62426576	62427110
chr11	62431582	62431812
chr11	62574048	62574262
chr11	62591440	62591833
chr11	62653245	62653495
chr11	62665042	62665536
chr11	62671482	62671852
chr11	62805293	62805534
chr11	62839472	62839741
chr11	62841176	62842042
chr11	62881578	62881788
chr11	63567370	63567590
chr11	64185541	64185741
chr11	64245855	64246066
chr11	64269725	64269975
chr11	64854848	64855318
chr11	64888122	64888372
chr11	64888846	64889346
chr11	65084058	65084300
chr11	65095954	65096277
chr11	65117542	65117742
chr11	65315624	65315840
chr11	65371149	65371469
chr11	65381874	65383026
chr11	65416383	65416679
chr11	65418111	65419532
chr11	65419922	65420443
chr11	65420900	65424194
chr11	65424391	65425751
chr11	65426226	65427525
chr11	65427884	65428185
chr11	65428474	65428706
chr11	65429152	65429363
chr11	65429748	65429977
chr11	65430130	65430346
chr11	65471465	65471665
chr11	65471800	65472603
chr11	65477307	65477960
chr11	65479484	65479805
chr11	65481537	65481931
chr11	65485335	65485683
chr11	65487320	65488084
chr11	65488630	65489876
chr11	65491665	65493408
chr11	65493694	65494245
chr11	65497220	65498433
chr11	65498582	65500234
chr11	65500316	65501315
chr11	65501584	65501801
chr11	65502496	65502702
chr11	65504639	65504882
chr11	65506991	65508113
chr11	65508214	65508650
chr11	65559965	65560327
chr11	65574259	65574558
chr11	65711885	65712104
chr11	65780024	65780227
chr11	65860263	65860669
chr11	65888331	65888637
chr11	65915592	65916042
chr11	65919214	65919456
chr11	66002004	66002505
chr11	66112795	66113506
chr11	66119462	66119945
chr11	66136877	66137078
chr11	66137458	66137728
chr11	66510520	66510737
chr11	66883283	66883935
chr11	66886711	66887288
chr11	66892200	66892551
chr11	66936429	66936633
chr11	66970731	66971447
chr11	66975075	66975434
chr11	66996885	66997304
chr11	67239946	67240215
chr11	67288363	67288563
chr11	67354557	67354915
chr11	67367056	67367268
chr11	67372322	67372577
chr11	67373523	67375813
chr11	67377355	67377857
chr11	67379539	67380049
chr11	67382629	67382829
chr11	67392144	67392353
chr11	67464028	67464232
chr11	67506037	67506278
chr11	67563750	67563973
chr11	68009999	68010555
chr11	68010665	68011045
chr11	68011329	68011569
chr11	68012055	68012764
chr11	68013042	68013787
chr11	68014143	68015132
chr11	68016841	68017332
chr11	68028066	68028391
chr11	68213798	68214005
chr11	68460031	68460267
chr11	68903726	68904035
chr11	69122669	69123393
chr11	69296649	69296887
chr11	69297068	69297793
chr11	69298333	69298979
chr11	69300396	69300824
chr11	69301505	69302358
chr11	69420543	69420852
chr11	69437036	69437645
chr11	69479838	69480146
chr11	69497114	69497682
chr11	69636455	69636809
chr11	69638869	69639767
chr11	69640837	69641373
chr11	69654782	69655309
chr11	69675191	69675391
chr11	70244850	70245058
chr11	71299347	71299659
chr11	71936704	71937277
chr11	71945177	71945680
chr11	71946256	71946639
chr11	71948423	71948858
chr11	72145193	72145425
chr11	73288821	73289189
chr11	73787703	73788115
chr11	74135159	74135698
chr11	74138436	74138908
chr11	74258073	74258551
chr11	74269053	74269737
chr11	74278303	74279239
chr11	74279379	74279634
chr11	74283963	74284188
chr11	74288101	74288576
chr11	74319272	74319547
chr11	74672905	74673602
chr11	75372342	75372559
chr11	75387154	75387354
chr11	75419063	75419264
chr11	75422183	75422465
chr11	76768720	76769288
chr11	76769381	76771549
chr11	76772278	76773135
chr11	76782934	76783283
chr11	76783440	76783660
chr11	76783924	76784213
chr11	76784348	76784548
chr11	76799056	76799693
chr11	77994548	77995107
chr11	78079808	78080024
chr11	79087257	79087514
chr11	84564622	84564853
chr11	85719118	85719378
chr11	85748439	85748929
chr11	85787814	85788197
chr11	85828068	85828500
chr11	86244651	86245007
chr11	86456170	86456370
chr11	86460058	86460258
chr11	86483908	86484820
chr11	86508680	86509129
chr11	86524040	86524510
chr11	86578343	86578574
chr11	86592913	86593255
chr11	86671525	86671725
chr11	86671991	86672250
chr11	86696094	86696360
chr11	86719717	86720289
chr11	86726416	86726715
chr11	86735532	86736483
chr11	86740637	86740960
chr11	86741874	86742208
chr11	86743319	86744174
chr11	86790201	86790581
chr11	86795831	86796276
chr11	86811680	86812177
chr11	86816203	86816624
chr11	91395044	91395314
chr11	91396180	91397311
chr11	92269059	92269278
chr11	93741395	93741636
chr11	93784066	93784365
chr11	95977537	95977833
chr11	100776205	100776574
chr11	101686673	101686873
chr11	101866627	101867011
chr11	101870446	101870842
chr11	102317218	102317714
chr11	102552500	102552881
chr11	102553968	102554189
chr11	102599471	102599686
chr11	102599924	102600269
chr11	103092141	103092448
chr11	103625007	103625848
chr11	103631918	103632133
chr11	103792893	103793500
chr11	103923655	103923855
chr11	106399089	106399454
chr11	107840733	107840978
chr11	108929229	108929601
chr11	108973435	108973678
chr11	109946326	109946526
chr11	110148506	110149137
chr11	110194082	110194764
chr11	110196092	110196959
chr11	110296836	110297265
chr11	110298054	110298933
chr11	110305370	110305993
chr11	110311712	110312173
chr11	110356670	110357142
chr11	110357280	110358110
chr11	110360750	110361417
chr11	110373444	110373750
chr11	112157281	112157682
chr11	114292219	114292493
chr11	114294723	114295556
chr11	114296186	114296981
chr11	114315666	114316346
chr11	114321850	114322332
chr11	115222446	115222725
chr11	115226453	115226959
chr11	115377914	115378139
chr11	115488986	115489308
chr11	116772864	116773086
chr11	117717881	117718251
chr11	118436198	118436415
chr11	118565946	118566194
chr11	118887855	118888079
chr11	118909211	118909598
chr11	118910475	118912752
chr11	118916886	118918656
chr11	118919210	118920245
chr11	118920846	118921073
chr11	118921208	118921867
chr11	118921958	118922411
chr11	118925886	118926220
chr11	118928000	118928268
chr11	118929455	118929840
chr11	120336060	120336273
chr11	122157109	122157309
chr11	122180448	122180850
chr11	122186436	122186841
chr11	122189316	122189599
chr11	122196997	122197409
chr11	122422813	122423057
chr11	122559872	122560099
chr11	122601712	122601944
chr11	122642394	122642864
chr11	122731496	122731736
chr11	123118684	123118945
chr11	123174703	123175110
chr11	123219476	123219751
chr11	123453941	123454787
chr11	123474197	123474624
chr11	123588112	123588491
chr11	123590621	123590937
chr11	124770204	124770432
chr11	125625868	125626281
chr11	126303814	126304104
chr11	126963585	126964022
chr11	126992159	126992457
chr11	128207857	128208341
chr11	128208398	128208699
chr11	128210298	128210944
chr11	130002387	130002653
chr11	130612111	130612507
chr11	130636768	130637487
chr11	130897248	130897625
chr11	131000525	131000759
chr12	571014	571268
chr12	571495	571758
chr12	576140	576376
chr12	632120	633005
chr12	751185	751524
chr12	949590	949842
chr12	990756	990991
chr12	6332449	6332861
chr12	6335510	6337173
chr12	6337264	6337478
chr12	6341828	6342289
chr12	6345286	6345707
chr12	6361814	6362176
chr12	6363292	6364218
chr12	6371133	6371761
chr12	6372530	6372953
chr12	6430394	6431093
chr12	6532641	6532857
chr12	6533754	6534698
chr12	6535138	6535389
chr12	6689360	6689630
chr12	6873221	6873747
chr12	6890874	6891389
chr12	6925772	6926059
chr12	6937866	6938291
chr12	6943532	6944342
chr12	6970615	6971002
chr12	7060494	7060760
chr12	7108422	7108784
chr12	7970557	7970910
chr12	8027000	8027239
chr12	8619244	8619510
chr12	10613499	10613817
chr12	12216374	12216891
chr12	12266927	12267433
chr12	12398049	12398719
chr12	12403819	12404223
chr12	12405955	12406225
chr12	12582838	12583306
chr12	12611695	12612004
chr12	12668092	12668336
chr12	12725344	12725819
chr12	12803215	12803576
chr12	12804062	12804373
chr12	12804526	12804866
chr12	12813154	12813431
chr12	12823240	12823621
chr12	12835406	12835711
chr12	12840120	12840327
chr12	12870322	12870921
chr12	12871973	12872873
chr12	12881557	12881845
chr12	12883285	12883726
chr12	12890718	12891850
chr12	12927420	12927675
chr12	13098135	13098823
chr12	13882297	13882528
chr12	13887937	13888290
chr12	13941815	13942175
chr12	13950420	13950998
chr12	13953765	13954951
chr12	14769882	14770578
chr12	14770881	14771412
chr12	14774239	14774454
chr12	14836265	14836544
chr12	14836882	14837183
chr12	15629108	15629541
chr12	16347522	16347788
chr12	16349069	16349507
chr12	16350786	16350986
chr12	18383232	18383457
chr12	19744700	19745002
chr12	19971393	19971820
chr12	19998914	19999217
chr12	20212608	20213134
chr12	20489548	20490082
chr12	20492244	20492699
chr12	20493953	20494317
chr12	20508288	20508775
chr12	20527423	20527896
chr12	20603077	20603473
chr12	20629418	20629897
chr12	21638520	21638737
chr12	21657663	21657937
chr12	22544431	22544730
chr12	22625020	22625263
chr12	25348093	25348303
chr12	25385548	25385919
chr12	25386009	25386549
chr12	26274441	26275105
chr12	27176799	27177172
chr12	27177811	27178112
chr12	27179838	27180252
chr12	27549827	27550132
chr12	27984356	27984578
chr12	28780119	28780413
chr12	30755023	30755291
chr12	30795215	30795460
chr12	31491837	31492116
chr12	31518662	31519207
chr12	31525987	31526598
chr12	31729044	31729431
chr12	31749183	31749759
chr12	31959123	31959519
chr12	32051652	32051860
chr12	32271474	32271674
chr12	32437040	32437370
chr12	32568205	32568516
chr12	34022277	34022499
chr12	38056888	38057096
chr12	38316576	38316882
chr12	38892172	38892396
chr12	40287391	40287641
chr12	40718352	40719213
chr12	40986107	40986409
chr12	41992179	41992432
chr12	42757079	42757301
chr12	42961378	42961750
chr12	45215355	45215614
chr12	45727511	45727824
chr12	45728762	45729082
chr12	45990543	45991107
chr12	46371311	46371512
chr12	46372572	46372834
chr12	46383369	46384134
chr12	46385055	46385282
chr12	46386481	46386843
chr12	46430347	46430753
chr12	46431662	46432189
chr12	46468311	46468532
chr12	46473627	46474031
chr12	46492535	46492853
chr12	46493834	46494174
chr12	46494463	46494769
chr12	46524004	46524391
chr12	47038136	47039475
chr12	47039710	47040043
chr12	47075293	47075748
chr12	47075811	47076137
chr12	47077115	47077932
chr12	47078002	47079713
chr12	47079955	47081845
chr12	47082664	47083779
chr12	47084679	47086642
chr12	47087882	47088837
chr12	47094712	47095450
chr12	47095601	47096365
chr12	47097268	47097710
chr12	47188955	47189183
chr12	47190522	47190805
chr12	47190856	47191134
chr12	47212303	47213074
[truncated: 7,994 more rows]

## Sheet: MED1_CTRL_rep2
seqnames	start	end
chr1	778635	778918
chr1	938352	938799
chr1	940197	940560
chr1	941686	943460
chr1	1019642	1019946
chr1	1308257	1308693
chr1	1375091	1375597
chr1	1574705	1575145
chr1	1658846	1659235
chr1	1686110	1686469
chr1	1724301	1724612
chr1	1758996	1759232
chr1	1778334	1778606
chr1	1890895	1891249
chr1	4380659	4381005
chr1	6701707	6702067
chr1	6795790	6796045
chr1	7265605	7266505
chr1	7299157	7300290
chr1	7300873	7301589
chr1	7335255	7335862
chr1	7401736	7402391
chr1	7470886	7471209
chr1	7961311	7961830
chr1	8004745	8005613
chr1	8026032	8026633
chr1	8027256	8027838
chr1	8047414	8048267
chr1	8056109	8056341
chr1	8061257	8061635
chr1	8077177	8077655
chr1	8083904	8084477
chr1	8094748	8095217
chr1	8096644	8097721
chr1	8169604	8170246
chr1	8174283	8175104
chr1	8182005	8182792
chr1	8194386	8195118
chr1	8197504	8198220
chr1	8211771	8212482
chr1	8238049	8238462
chr1	8238641	8239285
chr1	8259015	8260009
chr1	8343547	8343937
chr1	8712248	8712581
chr1	8712740	8712948
chr1	8879018	8879496
chr1	8879997	8880428
chr1	8890063	8890755
chr1	8903668	8904276
chr1	9163979	9164372
chr1	9316015	9316228
chr1	9331665	9331929
chr1	9943313	9943514
chr1	10378422	10379021
chr1	10380616	10380915
chr1	10387508	10388608
chr1	10398927	10399648
chr1	10414848	10415870
chr1	10731148	10731437
chr1	11012520	11012742
chr1	11273122	11273525
chr1	11907933	11908916
chr1	11909131	11909331
chr1	11909524	11910096
chr1	12356014	12356413
chr1	12381207	12381772
chr1	12477945	12478667
chr1	12480778	12481050
chr1	12525338	12525735
chr1	12528301	12529023
chr1	12539937	12540591
chr1	12549327	12550340
chr1	12573685	12574167
chr1	12588248	12588528
chr1	12595131	12596794
chr1	12604270	12604742
chr1	12616185	12616480
chr1	12618746	12619324
chr1	12619595	12619866
chr1	15200699	15200998
chr1	15285076	15285415
chr1	15788164	15788497
chr1	15795111	15795737
chr1	15796776	15797124
chr1	15798968	15799406
chr1	15800128	15800765
chr1	15835779	15836134
chr1	16076102	16076304
chr1	16143380	16144459
chr1	16145162	16146610
chr1	16164249	16164584
chr1	16173559	16173922
chr1	16181849	16182252
chr1	16366879	16367408
chr1	16513599	16514965
chr1	16545888	16546114
chr1	16644554	16644908
chr1	16895577	16896853
chr1	16904960	16905419
chr1	17128307	17128732
chr1	17232903	17233415
chr1	17233738	17234053
chr1	17237078	17237337
chr1	17287377	17287928
chr1	19007433	19007910
chr1	19009689	19010496
chr1	19010701	19011498
chr1	19081577	19081777
chr1	19504856	19505175
chr1	20486280	20486766
chr1	20733183	20733415
chr1	20847556	20847937
chr1	20896821	20897315
chr1	21022139	21022507
chr1	21261691	21262266
chr1	21264972	21265317
chr1	21324718	21325053
chr1	21623606	21623976
chr1	21634344	21634838
chr1	21638621	21639040
chr1	22414282	22414530
chr1	22451824	22452030
chr1	22746072	22746664
chr1	22747393	22747778
chr1	22750328	22750614
chr1	23101559	23101759
chr1	23188277	23189440
chr1	23196784	23197161
chr1	23198321	23198706
chr1	23344136	23344425
chr1	23554668	23555279
chr1	23556669	23557165
chr1	23559160	23559745
chr1	23562290	23562642
chr1	23577165	23577650
chr1	23585538	23586099
chr1	23591395	23592156
chr1	23593274	23594303
chr1	23980228	23980630
chr1	24018826	24019153
chr1	24283765	24284132
chr1	24294349	24295213
chr1	25247527	25247798
chr1	25998248	25998542
chr1	26620692	26621386
chr1	26695495	26695950
chr1	26849390	26849683
chr1	26890212	26890485
chr1	26990652	26991400
chr1	27155070	27155273
chr1	28648255	28649190
chr1	28736663	28737126
chr1	31444798	31445361
chr1	31471574	31471787
chr1	31701094	31701453
chr1	31939859	31940059
chr1	31944243	31944763
chr1	31954525	31955081
chr1	31956047	31956429
chr1	32703653	32703866
chr1	32817220	32817791
chr1	32912713	32913124
chr1	36248396	36248950
chr1	36386381	36387023
chr1	36486748	36487309
chr1	37454929	37455730
chr1	37461519	37461943
chr1	37471547	37472211
chr1	37478986	37479186
chr1	37479722	37480212
chr1	37534497	37534745
chr1	37554202	37554415
chr1	39178798	39179268
chr1	39392098	39392364
chr1	39398604	39399003
chr1	39934296	39934719
chr1	40040027	40040354
chr1	40257770	40258270
chr1	40875632	40876023
chr1	40944486	40944696
chr1	40967491	40968613
chr1	40976779	40977472
chr1	40979693	40980056
chr1	41109408	41109608
chr1	41150859	41151180
chr1	41152546	41153021
chr1	42335023	42335579
chr1	42340136	42340342
chr1	42936387	42936991
chr1	42937145	42937435
chr1	42941019	42941330
chr1	43367791	43368016
chr1	43472855	43473157
chr1	43476135	43476462
chr1	44327878	44328153
chr1	44721560	44722117
chr1	44730687	44731556
chr1	44799801	44800263
chr1	44807681	44807985
chr1	44819614	44820208
chr1	45521645	45522247
chr1	45522649	45523051
chr1	46340718	46340921
chr1	46522317	46522518
chr1	47478166	47478425
chr1	47650419	47650623
chr1	50960229	50960451
chr1	51314261	51314547
chr1	51690529	51690917
chr1	51729526	51729788
chr1	51737354	51737766
chr1	52698277	52698493
chr1	53107668	53108015
chr1	54869217	54869417
chr1	54882660	54882898
chr1	55215214	55215505
chr1	55310360	55311298
chr1	55321964	55322246
chr1	55322916	55323136
chr1	55428912	55429753
chr1	55443576	55443973
chr1	55447441	55447758
chr1	55506886	55507215
chr1	55684358	55684611
chr1	55718858	55719097
chr1	56414845	56415100
chr1	56688487	56688742
chr1	58784250	58784727
chr1	58815186	58815676
chr1	58816312	58816724
chr1	58848894	58849370
chr1	58883374	58883611
chr1	58903608	58903977
chr1	58932657	58933207
chr1	61141718	61141968
chr1	61441697	61442190
chr1	61450450	61450757
chr1	61452730	61453487
chr1	62621936	62622175
chr1	62783996	62784247
chr1	63692034	63692444
chr1	63698221	63698708
chr1	63701187	63701524
chr1	63731151	63732045
chr1	63773761	63773970
chr1	63920468	63920773
chr1	64897862	64898762
chr1	64910667	64911042
chr1	64915926	64916284
chr1	64917454	64917905
chr1	66182461	66183540
chr1	66231354	66231612
chr1	66242747	66242969
chr1	66262115	66262609
chr1	66271171	66272299
chr1	66285729	66287100
chr1	66291432	66291807
chr1	66294798	66295008
chr1	66331660	66331992
chr1	67686482	67686948
chr1	67792012	67792346
chr1	67979060	67979607
chr1	67987365	67987691
chr1	71081112	71081394
chr1	75785994	75786258
chr1	77322143	77322517
chr1	77539848	77540129
chr1	77682520	77682857
chr1	78004365	78005038
chr1	79138163	79138668
chr1	84254015	84254232
chr1	85328989	85329318
chr1	85473436	85473637
chr1	85580460	85580980
chr1	85607191	85607691
chr1	85629221	85629484
chr1	85629652	85629907
chr1	85708328	85708645
chr1	85850182	85850487
chr1	86704479	86704706
chr1	86774576	86774821
chr1	86793109	86793324
chr1	86913943	86914264
chr1	88891485	88891686
chr1	89890021	89890541
chr1	89906678	89907003
chr1	89910871	89911231
chr1	89942889	89943378
chr1	91845067	91845445
chr1	91900628	91900925
chr1	92831843	92832141
chr1	93078905	93079340
chr1	93585143	93585436
chr1	93662088	93662544
chr1	93779734	93780029
chr1	93909068	93909780
chr1	93963638	93964000
chr1	93964485	93965040
chr1	94325745	94326217
chr1	94335867	94336067
chr1	94383948	94384392
chr1	95167490	95167691
chr1	95169590	95169932
chr1	96362644	96362882
chr1	97277941	97278254
chr1	99969900	99970102
chr1	100322787	100323040
chr1	100622016	100622342
chr1	109213782	109214281
chr1	109274773	109275236
chr1	109873412	109873622
chr1	109948178	109948532
chr1	109959935	109960788
chr1	109979642	109980196
chr1	109984409	109984663
chr1	110338422	110338622
chr1	111755656	111755926
chr1	114581583	114581818
chr1	114716723	114716964
chr1	115168720	115169032
chr1	116642722	116643106
chr1	116687420	116687677
chr1	116900844	116901077
chr1	118960625	118960879
chr1	119374422	119374622
chr1	120942438	120942721
chr1	143729523	143729845
chr1	144412428	144412850
chr1	144523926	144524226
chr1	144546310	144547121
chr1	144550511	144550711
chr1	144551774	144552207
chr1	144560806	144561047
chr1	145280945	145281503
chr1	145465304	145465871
chr1	145927318	145927657
chr1	146035447	146035836
chr1	146037999	146038236
chr1	146051839	146052417
chr1	146370004	146370231
chr1	146376708	146377367
chr1	146387187	146387724
chr1	146409837	146410215
chr1	147084559	147084925
chr1	147172462	147172778
chr1	147539120	147539345
chr1	148038513	148038986
chr1	148263070	148263626
chr1	148264767	148265269
chr1	148279982	148280191
chr1	148334421	148335160
chr1	148388677	148389036
chr1	148402332	148402783
chr1	148522180	148522955
chr1	149636564	149637016
chr1	149812118	149812800
chr1	149813254	149813830
chr1	149885757	149886101
chr1	149886427	149887190
chr1	149887380	149888426
chr1	150067499	150067825
chr1	150363580	150363901
chr1	150487078	150487334
chr1	150579414	150579645
chr1	150877060	150877434
chr1	150926233	150926546
chr1	151070540	151070781
chr1	151165925	151166126
chr1	151190109	151190340
chr1	151195304	151195522
chr1	151547139	151547366
chr1	151763408	151763647
chr1	151909559	151909803
chr1	151972869	151973276
chr1	151988392	151988764
chr1	151989262	151989493
chr1	151992347	151992817
chr1	151994906	151995153
chr1	152047901	152048768
chr1	152162788	152163181
chr1	152167867	152168358
chr1	153533813	153534245
chr1	153535706	153536487
chr1	153549339	153549580
chr1	153566324	153566901
chr1	153568586	153568805
chr1	153608924	153609124
chr1	153783403	153783724
chr1	154418129	154418711
chr1	154558675	154559031
chr1	154972624	154972921
chr1	154973504	154974091
chr1	155000820	155001174
chr1	155003786	155004216
chr1	155017258	155017714
chr1	155124444	155124927
chr1	155127153	155127498
chr1	155244660	155244972
chr1	155273237	155273646
chr1	155562732	155563124
chr1	155934298	155934534
chr1	155983470	155983923
chr1	156096686	156096886
chr1	156106257	156106803
chr1	156122630	156122962
chr1	156213067	156213380
chr1	156282435	156283142
chr1	156457186	156457774
chr1	156500631	156501347
chr1	156504912	156505783
chr1	156660152	156660437
chr1	156661417	156661636
chr1	156728527	156728807
chr1	156740945	156741285
chr1	156748833	156749033
chr1	156751217	156751417
chr1	159282126	159282472
chr1	159597941	159598506
chr1	159752101	159752661
chr1	159916150	159916694
chr1	159924520	159925020
chr1	160124641	160125114
chr1	161132498	161133020
chr1	161399563	161399970
chr1	161421986	161422186
chr1	161440368	161440733
chr1	163290285	163290677
chr1	163321655	163321967
chr1	164622895	164623111
chr1	164748140	164749104
chr1	164767187	164767863
chr1	164771546	164771953
chr1	164772573	164772866
chr1	164787284	164787657
chr1	165768873	165769110
chr1	167220444	167220817
chr1	167548438	167548920
chr1	167936220	167936801
chr1	168301748	168302036
chr1	168557433	168557655
chr1	168709785	168710308
chr1	168752106	168752474
chr1	168834468	168834846
chr1	168861565	168862032
chr1	168863829	168864077
chr1	168920507	168921174
chr1	169004345	169004607
chr1	169059997	169060351
chr1	169105606	169106692
chr1	169109766	169110273
chr1	169113743	169113964
chr1	169148588	169148896
chr1	170532182	170532474
chr1	171485259	171485494
chr1	171742099	171742409
chr1	171781303	171781585
chr1	172356697	172356979
chr1	172358596	172360033
chr1	172895885	172896143
chr1	172933830	172934393
chr1	172976280	172976997
chr1	173714734	173714985
chr1	173868115	173868664
chr1	174238974	174239316
chr1	177969997	177970201
chr1	178238723	178238979
chr1	179060913	179061235
chr1	179091722	179091968
chr1	179882205	179882806
chr1	180502573	180503060
chr1	180586845	180587091
chr1	180598775	180599184
chr1	181022867	181023241
chr1	181112477	181112904
chr1	182120804	182121098
chr1	183139495	183139928
chr1	183163396	183163675
chr1	183180624	183181097
chr1	183471881	183472452
chr1	183699546	183700169
chr1	183719356	183719639
chr1	184051567	184051934
chr1	184593667	184594074
chr1	184624038	184624351
chr1	185439890	185440179
chr1	185585788	185586127
chr1	185646269	185646713
chr1	185926650	185927016
chr1	186375201	186375796
chr1	186442797	186443128
chr1	186492651	186492889
chr1	186680058	186680849
chr1	186715656	186716915
chr1	186763117	186763615
chr1	186799466	186799666
chr1	186828728	186828987
chr1	186848289	186849745
chr1	186854046	186854411
chr1	186958581	186958882
chr1	189607110	189607545
chr1	192702275	192702475
chr1	193059306	193059703
chr1	193105437	193105705
chr1	193121816	193122324
chr1	197178995	197179306
chr1	197201215	197201642
chr1	197994918	197995625
chr1	198156934	198157296
chr1	198881279	198881512
chr1	200021796	200022662
chr1	200131675	200131911
chr1	200150744	200151082
chr1	200314431	200314731
chr1	200336541	200336788
chr1	200364129	200364518
chr1	200365793	200366377
chr1	200371971	200372394
chr1	200379226	200379812
chr1	200405087	200405613
chr1	200415949	200416345
chr1	200483428	200483815
chr1	200669480	200670318
chr1	200896210	200897060
chr1	200907535	200907806
chr1	201019312	201019655
chr1	201170691	201170928
chr1	201469001	201469208
chr1	201489170	201489606
chr1	201503538	201503854
chr1	201593338	201593955
chr1	202009944	202010899
chr1	202017643	202019623
chr1	202034682	202035685
chr1	202046973	202047534
chr1	202056647	202058867
chr1	202063124	202063651
chr1	202064728	202065013
chr1	202077003	202077206
chr1	202085258	202085502
chr1	202105888	202106637
chr1	202107259	202107659
chr1	202112881	202113234
chr1	202113731	202114019
chr1	202118681	202118909
chr1	202222317	202222675
chr1	202927085	202927477
chr1	203536935	203537170
chr1	203861364	203861812
chr1	204294427	204294688
chr1	204319543	204319807
chr1	204411733	204412252
chr1	204422838	204423038
chr1	204506959	204507215
chr1	204516247	204516573
chr1	205121933	205122469
chr1	205175466	205175675
chr1	205273713	205275039
chr1	205284669	205285185
chr1	205294092	205294882
chr1	205296906	205297165
chr1	205298230	205299451
chr1	205300823	205301874
chr1	205317589	205317918
chr1	205319477	205319827
chr1	205324910	205325409
chr1	205933634	205934078
chr1	206612354	206612618
chr1	206723879	206724169
chr1	206890515	206891028
chr1	206895923	206896196
chr1	207007481	207007732
chr1	207321307	207321681
chr1	207738013	207738345
chr1	207823929	207824314
chr1	208184379	208184594
chr1	208203275	208203659
chr1	209398708	209398964
chr1	210373998	210374648
chr1	210438971	210439653
chr1	210597765	210598542
chr1	210910040	210910524
chr1	211037145	211037488
chr1	211258889	211259419
chr1	211382680	211382910
chr1	211515345	211515685
chr1	211735680	211736009
chr1	211912171	211912402
chr1	211917918	211918247
chr1	211920099	211920640
chr1	212031022	212031316
chr1	212035200	212035674
chr1	212485806	212486154
chr1	212488251	212489014
chr1	212596263	212596547
chr1	212608353	212608821
chr1	212791670	212791964
chr1	212853749	212854072
chr1	212915356	212916065
chr1	218285061	218285470
chr1	218336261	218336593
chr1	218347943	218348153
chr1	218366647	218367574
chr1	218375076	218375356
chr1	218377292	218377637
chr1	218380249	218381123
chr1	218459804	218460214
chr1	218476466	218476713
chr1	218480186	218481198
chr1	218488985	218489342
chr1	218496482	218496979
chr1	218498556	218499279
chr1	218585565	218586026
chr1	218674554	218674885
chr1	218705763	218706587
chr1	218711802	218712635
chr1	218823247	218823603
chr1	218865310	218865903
chr1	218874329	218874696
chr1	218931024	218931656
chr1	218939155	218939403
chr1	219088868	219089510
chr1	219130595	219130846
chr1	219173729	219174038
chr1	219237164	219237653
chr1	219310233	219310697
chr1	219555630	219556306
chr1	220962129	220962379
chr1	221089430	221089630
chr1	221097733	221097966
chr1	221718530	221718943
chr1	221839745	221840296
chr1	221886843	221887061
chr1	222464878	222465097
chr1	222465365	222465873
chr1	222521933	222522470
chr1	222643982	222644371
chr1	222712653	222712958
chr1	223701075	223701361
chr1	223707075	223707491
chr1	223718955	223719155
chr1	223720974	223721394
chr1	224330181	224330639
chr1	224873592	224874012
chr1	224884454	224884845
chr1	225454258	225454490
chr1	225653126	225653612
chr1	225655693	225656014
chr1	225700259	225700640
chr1	225735542	225736304
chr1	225810023	225810311
chr1	225813382	225813927
chr1	225817650	225818125
chr1	225999331	225999591
chr1	226062207	226062957
chr1	227344070	227344281
chr1	227357399	227357683
chr1	227428813	227429118
chr1	227432031	227432251
chr1	227735192	227735507
chr1	228165618	228165935
chr1	228457503	228458069
chr1	228838130	228838802
chr1	228903098	228903372
chr1	229221202	229221867
chr1	229625957	229626274
chr1	230104713	230105086
chr1	230105876	230106155
chr1	231139921	231140637
chr1	231194515	231195340
chr1	231337619	231338176
chr1	231395610	231395929
chr1	231422207	231422545
chr1	231512197	231512626
chr1	231528361	231528743
chr1	231576937	231577468
chr1	232142689	232142934
chr1	232511170	232511537
chr1	232665040	232665425
chr1	232704853	232705106
chr1	232868894	232869375
chr1	233112774	233114239
chr1	233315571	233315976
chr1	233367471	233367692
chr1	233904496	233904729
chr1	233909270	233909581
chr1	234373028	234373678
chr1	234499228	234499453
chr1	234505683	234506054
chr1	234523436	234523885
chr1	234544600	234544899
chr1	234564680	234565000
chr1	234599141	234599341
chr1	234599579	234600636
chr1	234602667	234603366
chr1	234608112	234608952
chr1	234609172	234609500
chr1	234610106	234614090
chr1	234631689	234632086
chr1	234639213	234639797
chr1	234643068	234643650
chr1	234721146	234721768
chr1	234723417	234724602
chr1	234772297	234772992
chr1	234812053	234812268
chr1	234815514	234815767
chr1	234817388	234817955
chr1	234925809	234926274
chr1	234956896	234958183
chr1	234960291	234961553
chr1	234961907	234962701
chr1	234962952	234964642
chr1	234974652	234975997
chr1	234977914	234978158
chr1	234978338	234979337
chr1	234980546	234981350
chr1	234987068	234987812
chr1	234997202	234997762
chr1	235067412	235068904
chr1	235069888	235070785
chr1	235073105	235076149
chr1	235079373	235079863
chr1	235083323	235084066
chr1	235128758	235129030
chr1	235161168	235161368
chr1	235402667	235402867
chr1	235404026	235404271
chr1	235504614	235504817
chr1	235917480	235917775
chr1	236389357	236389575
chr1	236399540	236399793
chr1	236421038	236421312
chr1	236524233	236524433
chr1	236905206	236905451
chr1	239814295	239814714
chr1	239816125	239816417
chr1	240312922	240313221
chr1	241591318	241591616
chr1	241610089	241610345
chr1	241615524	241615883
chr1	241641215	241641999
chr1	242219306	242219829
chr1	242225378	242226546
chr1	242236917	242237407
chr1	242239340	242240528
chr1	242835853	242836132
chr1	244273905	244274197
chr1	244280996	244281303
chr1	244323056	244323406
chr1	244834580	244835501
chr1	244863018	244863501
chr1	244864377	244864845
chr1	244970411	244971212
chr1	246566288	246566667
chr1	246931920	246932179
chr1	248874149	248874372
chr1	248905845	248906541
chr10	931876	932098
chr10	3045927	3046138
chr10	3091490	3091790
chr10	3095203	3095993
chr10	3107255	3107781
chr10	3467413	3467884
chr10	3468193	3468598
chr10	3500369	3500845
chr10	3755010	3755222
chr10	3783801	3784104
chr10	3785070	3786251
chr10	3810289	3810607
chr10	3851856	3852833
chr10	3887072	3887312
chr10	3889937	3890350
chr10	4344516	4344941
chr10	4663102	4663477
chr10	4677620	4678458
chr10	4726006	4726578
chr10	4770856	4771248
chr10	4813038	4813241
chr10	4847415	4848233
chr10	4849649	4850028
chr10	4939651	4940343
chr10	4941111	4942155
chr10	4943292	4943516
chr10	4946887	4948197
chr10	4956743	4957503
chr10	4962849	4964639
chr10	4964803	4965564
chr10	4981888	4982198
chr10	4982384	4983112
chr10	4984828	4985777
chr10	4986314	4986791
chr10	4992625	4992855
chr10	4997062	4997363
chr10	4997780	4998115
chr10	4998323	4998615
chr10	4998789	4998989
chr10	4999404	4999824
chr10	5000052	5000757
chr10	5000943	5003174
chr10	5003730	5004439
chr10	5008164	5009832
chr10	5010436	5010680
chr10	5016679	5017097
chr10	5017738	5018583
chr10	5018751	5021275
chr10	5021724	5022259
chr10	5033240	5033727
chr10	5070126	5072775
chr10	5078655	5080555
chr10	5090606	5090929
chr10	5092878	5097050
chr10	5097250	5098868
chr10	5099033	5099648
chr10	5107888	5108546
chr10	5109922	5110523
chr10	5146880	5149140
chr10	5195674	5196515
chr10	5283027	5285314
chr10	5291337	5292652
chr10	5293752	5294440
chr10	5360110	5360471
chr10	5383937	5384323
chr10	5545878	5546309
chr10	5546842	5547340
chr10	5547983	5548259
chr10	5548648	5549401
chr10	5684522	5684887
chr10	5813617	5813972
chr10	6088812	6089119
chr10	6202732	6203620
chr10	6239309	6239521
chr10	6275375	6275655
chr10	6279357	6280411
chr10	6290550	6291657
chr10	6297976	6298522
chr10	6298961	6299852
chr10	6353409	6354003
chr10	6365443	6365738
chr10	6399323	6399565
chr10	6401413	6402026
chr10	7311416	7311674
chr10	7354746	7355026
chr10	7696602	7697034
chr10	7700482	7701116
chr10	7707124	7707548
chr10	8366172	8366730
chr10	8702615	8703281
chr10	8726052	8726421
chr10	12042872	12043355
chr10	12196012	12196225
chr10	12720421	12720650
chr10	14571960	14572529
chr10	14578519	14579016
chr10	14602059	14602269
chr10	14604475	14604753
chr10	14653528	14654169
chr10	14670431	14670868
chr10	14742619	14743116
chr10	14782649	14783126
chr10	14820046	14820604
chr10	15097021	15097434
chr10	15200744	15200969
chr10	17201469	17201728
chr10	17228556	17229331
chr10	17643887	17644114
chr10	21097576	21097852
chr10	21194601	21194887
chr10	21285774	21286012
chr10	21292742	21293271
chr10	21330020	21330384
chr10	21336560	21337246
chr10	21364262	21365151
chr10	21366039	21366471
chr10	21495735	21496100
chr10	21525701	21527212
chr10	21533827	21534281
chr10	22229343	22229621
chr10	22316482	22316682
chr10	22340782	22341251
chr10	24718497	24718697
chr10	24849447	24850100
chr10	24963085	24963313
chr10	25016380	25016681
chr10	26486923	26487810
chr10	26492002	26492366
chr10	26492577	26493205
chr10	26556044	26556341
chr10	26861133	26861345
chr10	27100302	27100679
chr10	27154327	27154640
chr10	27155233	27155433
chr10	27243002	27243357
chr10	27504073	27504360
chr10	28677244	28677722
chr10	28833390	28833610
chr10	28884318	28884900
chr10	28913822	28914394
chr10	28939311	28940686
chr10	28949090	28949379
chr10	28984400	28984721
chr10	29104879	29105266
chr10	29120171	29120610
chr10	29659015	29659281
chr10	29784401	29784884
chr10	29804192	29804512
chr10	29811928	29812557
chr10	30423371	30423672
chr10	30433641	30434267
chr10	30522606	30523018
chr10	30536475	30536906
chr10	30538192	30538657
chr10	30542335	30542789
chr10	30557769	30558350
chr10	30583776	30584067
chr10	30605235	30605569
chr10	30605929	30606158
chr10	31928512	31928891
chr10	31940875	31941426
chr10	32413497	32413762
chr10	32445885	32446271
chr10	32948521	32948918
chr10	32957731	32959050
chr10	32963178	32963421
chr10	32980376	32981537
chr10	32981739	32983703
chr10	32985496	32986479
chr10	32998115	32998808
chr10	33002168	33002475
chr10	33004754	33006235
chr10	33008870	33011108
chr10	33066920	33067422
chr10	33129614	33129841
chr10	33133722	33134427
chr10	33155608	33156673
chr10	33193276	33193561
chr10	33193975	33194446
chr10	33196714	33197036
chr10	33216695	33217086
chr10	33237879	33238972
chr10	33252757	33253114
chr10	33257505	33257845
chr10	33264077	33264819
chr10	33273170	33274041
chr10	33277207	33277407
chr10	33291407	33291607
chr10	33306700	33307030
chr10	33330608	33330890
chr10	33334457	33334889
chr10	33335620	33336682
chr10	33365800	33366324
chr10	33509322	33509542
chr10	33876640	33876868
chr10	34049821	34050193
chr10	34226390	34226804
chr10	34254651	34255178
chr10	34280525	34280873
chr10	34288656	34288950
chr10	34333597	34333802
chr10	34363983	34364764
chr10	34426586	34427995
chr10	34439448	34439699
chr10	34474013	34474454
chr10	34490143	34490400
chr10	34493935	34494322
chr10	34504712	34504971
chr10	34505266	34505501
chr10	34526916	34527396
chr10	34528360	34528573
chr10	34638227	34638509
chr10	34698972	34699352
chr10	35090450	35090785
chr10	35126805	35127670
chr10	35332174	35332479
chr10	36280584	36281338
chr10	36281850	36282459
chr10	37489109	37489673
chr10	37535393	37536205
chr10	37857602	37857836
chr10	43138336	43138736
chr10	43396867	43397472
chr10	43408940	43409319
chr10	46396561	46397236
chr10	46521058	46521258
chr10	46522805	46525571
chr10	46526479	46527041
chr10	46530066	46530758
chr10	46539554	46541649
chr10	46558543	46558855
chr10	46565649	46565889
chr10	47553319	47553691
chr10	47558068	47558268
chr10	47991774	47992213
chr10	48363781	48364029
chr10	50623832	50624107
chr10	52314081	52314671
chr10	52318809	52319518
chr10	52443390	52444091
chr10	52451855	52452281
chr10	52452708	52453102
chr10	52486747	52487100
chr10	57696682	57697074
chr10	57703605	57704124
chr10	58023610	58023878
chr10	58237611	58237821
chr10	58256092	58256872
chr10	58412553	58412894
chr10	58468046	58469189
chr10	58512964	58513298
chr10	58516098	58516596
chr10	58555315	58556187
chr10	58556785	58556985
chr10	58640954	58641580
chr10	58662075	58663026
chr10	58856555	58856861
chr10	58994221	58994467
chr10	60171570	60171837
chr10	60282948	60283250
chr10	60473700	60473949
chr10	60704524	60704768
chr10	60977757	60977969
chr10	60989506	60989717
chr10	61062810	61063493
chr10	61066742	61067388
chr10	61628885	61629285
chr10	62095193	62096201
chr10	62096653	62096883
chr10	62243314	62243575
chr10	63630452	63630742
chr10	63707263	63707657
chr10	63712083	63712560
chr10	63738386	63738620
chr10	65891132	65891476
chr10	67764268	67764607
chr10	67803554	67803978
chr10	67815507	67816100
chr10	67818082	67818921
chr10	67819853	67820151
chr10	68087341	68087691
chr10	68097196	68097421
chr10	68136266	68136558
chr10	68153436	68154028
chr10	68331878	68332287
chr10	69179973	69180227
chr10	69217295	69217531
chr10	69438475	69438786
chr10	69446352	69446969
chr10	69449615	69449840
chr10	70132751	70132951
chr10	71340227	71340472
chr10	71766719	71767210
chr10	71851117	71851436
chr10	71860402	71860973
chr10	71868127	71868596
chr10	71871248	71871631
chr10	71888818	71889097
chr10	71974494	71974805
chr10	72097895	72098205
chr10	72171157	72171616
chr10	72173729	72174225
chr10	72243973	72245291
chr10	72259989	72261200
chr10	72261411	72261682
chr10	72263656	72263899
chr10	72272035	72274458
chr10	72274668	72275099
chr10	72275303	72277342
chr10	72297131	72298587
chr10	72308598	72308798
chr10	72315309	72316082
chr10	72317085	72317363
chr10	72319068	72321583
chr10	72328061	72328610
chr10	72354608	72355128
chr10	72638737	72639004
chr10	72676483	72676990
chr10	73495652	73496113
chr10	73887731	73888045
chr10	73892750	73892961
chr10	73906631	73906997
chr10	73932504	73932772
chr10	74150811	74151147
chr10	74826010	74826238
chr10	75111340	75111794
chr10	75192061	75192470
chr10	75210305	75210886
chr10	75235845	75236128
chr10	75401836	75402310
chr10	75430294	75430605
chr10	75469134	75469483
chr10	75764515	75764754
chr10	76583714	76583914
chr10	78029547	78029951
chr10	78256085	78256652
chr10	78303233	78303574
chr10	78459049	78459337
chr10	78521036	78521300
chr10	78964985	78965449
chr10	78973253	78973919
chr10	78974098	78974473
chr10	79068764	79069217
chr10	79093866	79094220
chr10	79111405	79111642
chr10	79149894	79150384
chr10	79151698	79152110
chr10	79157538	79157910
chr10	79184188	79184457
chr10	80207236	80207763
chr10	80453872	80454078
chr10	80491659	80492012
chr10	80495143	80495653
chr10	80498812	80499460
chr10	80505477	80505696
chr10	80505891	80506667
chr10	80507399	80507873
chr10	80509578	80510264
chr10	80530295	80530813
chr10	85621510	85622137
chr10	85642144	85643202
chr10	86400042	86400284
chr10	86441226	86441426
chr10	86756273	86756505
chr10	86971237	86971448
chr10	87585969	87586476
chr10	87591042	87591406
chr10	87618751	87619196
chr10	87818145	87818345
chr10	87862172	87862597
chr10	87863411	87863784
chr10	89278238	89278461
chr10	90921160	90921643
chr10	90930211	90930873
chr10	91163923	91164249
chr10	91590316	91590958
chr10	91591543	91591851
chr10	91603949	91604202
chr10	91608985	91609265
chr10	91632927	91633367
chr10	91923596	91923978
chr10	92591644	92591906
chr10	92697666	92698183
chr10	92821984	92822479
chr10	93437143	93437524
chr10	93458777	93459174
chr10	93464114	93464328
chr10	93465638	93466700
chr10	93470801	93471476
chr10	93475867	93476181
chr10	93482151	93482428
chr10	93548813	93549055
chr10	93702464	93702804
chr10	94027253	94027468
chr10	94038079	94038351
chr10	94042313	94042549
chr10	94630274	94630562
chr10	94680502	94680982
chr10	94902631	94903062
chr10	95229661	95229964
chr10	96089716	96090392
chr10	96586948	96587168
chr10	96831810	96832079
chr10	96864146	96864361
chr10	97070027	97070350
chr10	97327881	97328168
chr10	97425876	97426300
chr10	97687342	97687651
chr10	97888819	97889132
chr10	97889623	97890234
chr10	99621071	99621390
chr10	99732037	99732500
chr10	99775641	99776357
chr10	99778019	99778319
chr10	99779183	99779576
chr10	99779923	99780767
chr10	99782450	99783221
chr10	99784085	99784432
chr10	99785086	99785415
chr10	100286488	100286875
chr10	100346427	100346972
chr10	100347129	100347373
chr10	100364888	100365223
chr10	100371283	100371547
chr10	100373171	100374305
chr10	101729969	101730214
chr10	101818334	101818628
chr10	102393949	102394291
chr10	102854278	102854481
chr10	103231043	103231614
chr10	103241261	103241992
chr10	103758307	103758561
chr10	103794244	103794539
chr10	103833883	103834140
chr10	103890052	103890588
chr10	103908291	103908590
chr10	104109928	104110228
chr10	104121015	104121243
chr10	104121637	104121921
chr10	104329266	104329603
chr10	110082052	110082262
chr10	110311456	110311859
chr10	110372662	110372941
chr10	110395682	110396256
chr10	110398494	110399833
chr10	110410133	110410980
chr10	110414217	110415180
chr10	110417332	110417703
chr10	110425535	110427448
chr10	110456283	110457202
chr10	110460067	110460885
chr10	110487536	110487941
chr10	110495930	110496379
chr10	110497247	110498113
chr10	110501328	110501548
chr10	110530169	110530505
chr10	112446798	112447208
chr10	112811838	112812119
chr10	112898662	112898995
chr10	112904116	112904564
chr10	112915525	112915809
chr10	112951640	112952132
chr10	113073558	113074347
chr10	113087329	113087749
chr10	113093541	113093742
chr10	114505079	114505385
chr10	114779667	114780190
chr10	117365528	117365951
chr10	119000649	119000972
chr10	119006765	119007216
chr10	119080595	119080976
chr10	119178576	119178784
chr10	119316765	119317110
chr10	119596611	119596825
chr10	120851181	120851485
chr10	121927442	121927646
chr10	121927912	121928373
chr10	121942832	121943098
chr10	122063062	122063771
chr10	122069913	122070116
chr10	122101699	122102620
chr10	122112527	122113153
chr10	122140683	122141547
chr10	122469095	122469346
chr10	122879483	122879683
chr10	122954109	122954644
chr10	124470720	124471148
chr10	124791906	124792325
chr10	125912092	125912319
chr10	126118523	126118755
chr10	126134269	126134646
chr10	126460155	126460423
chr10	126521333	126521626
chr10	131981947	131982197
chr10	132320163	132320435
chr10	132331684	132332318
chr11	355770	356486
chr11	518679	518989
chr11	615751	615960
chr11	798105	798445
chr11	842591	842888
chr11	844030	844279
chr11	1060908	1061278
chr11	1071771	1072728
chr11	1073244	1073863
chr11	1150621	1151557
chr11	1151718	1152709
chr11	1153152	1154420
chr11	1157683	1158120
chr11	1219692	1220349
chr11	1222739	1223290
chr11	1309592	1309882
chr11	1772436	1773063
chr11	2400245	2400685
chr11	6387849	6388143
chr11	7605719	7605923
chr11	8682472	8682795
chr11	9364276	9364790
chr11	9566163	9566363
chr11	9613127	9613463
chr11	9759399	9760045
chr11	9862914	9863225
chr11	9905968	9906841
chr11	9983027	9983529
chr11	10307481	10308180
chr11	10366598	10366822
chr11	10394502	10395104
chr11	10407158	10407429
chr11	10659472	10660064
chr11	10735731	10736086
chr11	10750994	10751213
chr11	10884279	10884681
chr11	10885692	10886494
chr11	10893537	10894097
chr11	10899849	10900538
chr11	10925183	10925443
chr11	10931180	10931797
chr11	12044047	12044365
chr11	12066226	12066551
chr11	12080094	12080396
chr11	12166963	12167378
chr11	12674175	12674432
chr11	12683826	12684361
chr11	12692715	12693204
chr11	12770073	12770342
chr11	12802592	12803129
chr11	13094828	13095502
chr11	13126511	13126895
chr11	13140263	13140782
chr11	13338470	13338756
chr11	13339280	13339657
chr11	13463267	13463519
chr11	13942836	13943125
chr11	14390743	14390944
chr11	14422334	14422621
chr11	14520228	14520494
chr11	18384413	18384725
chr11	18394250	18394809
chr11	18396088	18396344
chr11	18588636	18588852
chr11	19680104	19680429
chr11	19952109	19952577
chr11	19978784	19979291
chr11	19995163	19995488
chr11	20013369	20013712
chr11	20022671	20022952
chr11	20035606	20036544
chr11	20387399	20387677
chr11	27202022	27202365
chr11	27205238	27205582
chr11	27282152	27282556
chr11	27319235	27319484
chr11	27348041	27348807
chr11	27381176	27381490
chr11	27395238	27396275
chr11	27401193	27402288
chr11	27456224	27456488
chr11	27459198	27459461
chr11	28110217	28110442
chr11	28343176	28343643
chr11	28566623	28566987
chr11	28615617	28616059
chr11	28632330	28632680
chr11	28702110	28702384
chr11	28743467	28743667
chr11	28833683	28833985
chr11	28835822	28837143
chr11	29018676	29018992
chr11	29093405	29093849
chr11	29119778	29120411
chr11	29173559	29173988
chr11	29282176	29282549
chr11	29293915	29294150
chr11	30322792	30323145
chr11	31069849	31070090
chr11	31655615	31655815
chr11	32091821	32092171
chr11	32312704	32313060
chr11	32707099	32707354
chr11	33061367	33061731
chr11	33258135	33258474
chr11	33636275	33636551
chr11	33690337	33690752
chr11	33692051	33692486
chr11	33723334	33723586
chr11	34051358	34051628
chr11	34105390	34105661
chr11	34243697	34243962
chr11	34339353	34339580
chr11	34345212	34345611
chr11	34427066	34427741
chr11	34586343	34586624
chr11	34599309	34601165
chr11	34633824	34634276
chr11	34639961	34640693
chr11	34641531	34641793
chr11	34642079	34642394
chr11	34653805	34655726
chr11	34668347	34668587
chr11	34681230	34681522
chr11	34685257	34685800
chr11	35009283	35010206
chr11	35139031	35139248
chr11	35303860	35304455
chr11	35337330	35337632
chr11	35364034	35364437
chr11	35579571	35580009
chr11	35630034	35630261
chr11	35662690	35662986
chr11	36149768	36150061
chr11	40329254	40329545
chr11	43311846	43312226
chr11	43920723	43921085
chr11	45147239	45147439
chr11	46121003	46121411
chr11	46243296	46243673
chr11	46554207	46554543
chr11	46700571	46701006
chr11	47176791	47176991
chr11	47248760	47249009
chr11	47408165	47408577
chr11	47553007	47553302
chr11	47578878	47579182
chr11	47912974	47913174
chr11	47924258	47924560
chr11	47931308	47931511
chr11	47946898	47947232
chr11	47990621	47990916
chr11	47993414	47993799
chr11	47998675	47998876
chr11	56841455	56841655
chr11	56842725	56843197
chr11	56848161	56848739
chr11	56876665	56876943
chr11	56906584	56907166
chr11	56909787	56911691
chr11	56932469	56933361
chr11	57072619	57073233
chr11	57083718	57083996
chr11	57249023	57249335
chr11	57278032	57278596
chr11	57322273	57322697
chr11	57335824	57336030
chr11	57360269	57360842
chr11	57434620	57434997
chr11	57441827	57442051
chr11	57444395	57444753
chr11	57761837	57762054
chr11	58577955	58578533
chr11	59537371	59537677
chr11	59550431	59551339
chr11	59556393	59556637
chr11	59566186	59566397
chr11	61429838	61430155
chr11	61756477	61756735
chr11	61816837	61817056
chr11	61827565	61828255
chr11	61949648	61949862
chr11	61963347	61964375
chr11	61964662	61965049
chr11	61966251	61966604
chr11	61966792	61968503
chr11	61970111	61970461
chr11	61971352	61973381
chr11	62012395	62014151
chr11	62025371	62026013
chr11	62054445	62054851
chr11	62573765	62573977
chr11	62591455	62591758
chr11	62621934	62622393
chr11	62653101	62653609
chr11	62671458	62671713
chr11	62840766	62842026
chr11	62855713	62856047
chr11	62881032	62881921
chr11	63567407	63567624
chr11	63681394	63681758
chr11	63938619	63939049
chr11	64240867	64241299
chr11	64855013	64855278
chr11	64878644	64879087
chr11	65095953	65096344
chr11	65117330	65117900
chr11	65134462	65135348
chr11	65261677	65262015
chr11	65371088	65371546
chr11	65381806	65383081
chr11	65416408	65416742
chr11	65417960	65423802
chr11	65423963	65424959
chr11	65425141	65425524
chr11	65425935	65426364
chr11	65427077	65427967
chr11	65428759	65428997
chr11	65429284	65429591
chr11	65430209	65430731
chr11	65454964	65455355
chr11	65471470	65472860
chr11	65477098	65478004
chr11	65479534	65479784
chr11	65481250	65481512
chr11	65481770	65482047
chr11	65485366	65485785
chr11	65487346	65488792
chr11	65489011	65489767
chr11	65491519	65492939
chr11	65497251	65497980
chr11	65498171	65500807
chr11	65501454	65501776
chr11	65504569	65504896
chr11	65507081	65508671
chr11	65570225	65570556
chr11	65574238	65574651
chr11	65662879	65663160
chr11	65712074	65712384
chr11	65818122	65818371
chr11	65857973	65858253
chr11	65915723	65916075
chr11	65919259	65919461
chr11	66002097	66002616
chr11	66113226	66113461
chr11	66892187	66892495
chr11	66950238	66950464
chr11	66970557	66971164
chr11	67118953	67119230
chr11	67317618	67317898
chr11	67346063	67346494
chr11	67354655	67355154
chr11	67373340	67375679
chr11	67379763	67380199
chr11	67583530	67583738
chr11	68010082	68011004
chr11	68012133	68013821
chr11	68014039	68014946
chr11	68016901	68017193
chr11	68146057	68146411
chr11	68213578	68213854
chr11	68354471	68354676
chr11	68380575	68380784
chr11	68857639	68857927
chr11	69122800	69123323
chr11	69297222	69297815
chr11	69298420	69298950
chr11	69301482	69302093
chr11	69541971	69542248
chr11	69640925	69641293
chr11	69643452	69643652
chr11	69654724	69655223
chr11	71241123	71241528
chr11	71253242	71253735
chr11	71945230	71945573
chr11	72103205	72103656
chr11	72807379	72807926
chr11	73598404	73598717
chr11	73761077	73761352
chr11	73779364	73779785
chr11	73787818	73788214
chr11	73982763	73982992
chr11	74138423	74139029
chr11	74269002	74269734
chr11	74278209	74279193
chr11	74287952	74288570
chr11	74493235	74493649
chr11	74672970	74673864
chr11	74949146	74949443
chr11	75342862	75343135
chr11	75372274	75372609
chr11	75419054	75419396
chr11	76235679	76235938
chr11	76768150	76773397
chr11	76781902	76784938
chr11	76791847	76792209
chr11	76799066	76799697
chr11	77020214	77020621
chr11	77061214	77061640
chr11	77637595	77637968
chr11	78079779	78080048
chr11	79243469	79243750
chr11	83156893	83157300
chr11	84564629	84564838
chr11	84818076	84818316
chr11	85299238	85299538
chr11	85316975	85317249
chr11	85664919	85665309
chr11	85787788	85788292
chr11	85828122	85828593
chr11	86160486	86160954
chr11	86244861	86245117
chr11	86483971	86484803
chr11	86499678	86500280
chr11	86508670	86509048
chr11	86523995	86524752
chr11	86567507	86567767
chr11	86578337	86578611
chr11	86592957	86593489
chr11	86735687	86736370
chr11	86740670	86740982
chr11	86741875	86742179
chr11	86743242	86743961
chr11	86790160	86790594
chr11	86795690	86796278
chr11	86800242	86800648
chr11	90222989	90223348
chr11	91394816	91395436
chr11	91396202	91397231
chr11	92269066	92269311
chr11	92295362	92295695
chr11	92948148	92948401
chr11	93000573	93000926
chr11	93054888	93055278
chr11	95977661	95977867
chr11	96243407	96243662
chr11	99257252	99257455
chr11	100776071	100776523
chr11	100849095	100849301
chr11	102110122	102110557
chr11	102111471	102111751
chr11	102120063	102120330
chr11	102120547	102120747
chr11	102178334	102178577
chr11	102494244	102494515
chr11	102552399	102552964
chr11	102599624	102600297
chr11	103625118	103625965
chr11	105047024	105047605
chr11	105244403	105244660
chr11	106399105	106399496
chr11	106462144	106462516
chr11	108616610	108616941
chr11	108929162	108929654
chr11	110092578	110092920
chr11	110093150	110093402
chr11	110194302	110194557
chr11	110196208	110196803
chr11	110298305	110298816
chr11	110311867	110312070
chr11	110356880	110357180
chr11	111334763	111335176
chr11	112157156	112157741
chr11	112318208	112318423
chr11	113875608	113875883
chr11	114294659	114295537
chr11	114295723	114296673
chr11	114315719	114316456
chr11	115488926	115489182
chr11	117072624	117072884
chr11	118401421	118401660
chr11	118435784	118436441
chr11	118909073	118909611
chr11	118910320	118910910
chr11	118911071	118912624
chr11	118917458	118918614
chr11	118919573	118920375
chr11	118921034	118921609
chr11	118921956	118922282
chr11	118928041	118928618
chr11	119095335	119095603
chr11	119168600	119168947
chr11	122180344	122180822
chr11	122186553	122187054
chr11	122189366	122189579
chr11	122197046	122197398
chr11	122422765	122423079
chr11	122642250	122643095
chr11	122856679	122856925
chr11	123145222	123145512
chr11	123454044	123454564
chr11	123588163	123588555
chr11	123590649	123590889
chr11	124876274	124876546
chr11	125625764	125626053
chr11	125626491	125626718
chr11	126963626	126963947
chr11	128207820	128208516
chr11	128210668	128210941
chr11	128508916	128509508
chr11	129143532	129143735
chr11	130636735	130637444
chr11	131000400	131000725
chr11	134224332	134224625
chr12	389339	389703
chr12	406760	407059
chr12	632277	632557
chr12	642720	643134
chr12	949577	949946
chr12	990847	991084
chr12	2812738	2813174
chr12	6278646	6278950
chr12	6335872	6336989
chr12	6341954	6342218
chr12	6370812	6371485
chr12	6372580	6372893
chr12	6430560	6430857
chr12	6533696	6533897
chr12	6689220	6689498
chr12	6724057	6724286
chr12	6753048	6753274
chr12	6766165	6766531
chr12	6873211	6873848
chr12	6890895	6891405
chr12	6925789	6926085
chr12	6937927	6938279
chr12	6943548	6944176
chr12	6970519	6970950
chr12	7079300	7079585
chr12	7970572	7970859
chr12	7982278	7982570
chr12	10212018	10212452
chr12	11171418	11171733
chr12	12216410	12217199
chr12	12266840	12267568
chr12	12350337	12350552
chr12	12397939	12398848
chr12	12403159	12404890
chr12	12405801	12406200
chr12	12432379	12432594
chr12	12439628	12440060
chr12	12449284	12450038
chr12	12450280	12450549
chr12	12561003	12561516
chr12	12562377	12563110
chr12	12582720	12583576
chr12	12611705	12611960
chr12	12716815	12717361
chr12	12725227	12725697
chr12	12779579	12779855
chr12	12786905	12787155
chr12	12803998	12804269
chr12	12870522	12870920
chr12	12872025	12872799
chr12	12883239	12883812
chr12	12891061	12891681
chr12	12927195	12927924
chr12	13098216	13098426
chr12	13223300	13223550
chr12	13882370	13882578
chr12	13888007	13888327
chr12	13950511	13950808
chr12	13953964	13954187
chr12	14770655	14771331
chr12	14836306	14836511
chr12	15152976	15153220
chr12	15169774	15170034
chr12	15629130	15629676
chr12	15662555	15663073
chr12	15712793	15713285
chr12	15780466	15780750
chr12	15789352	15789863
chr12	15852533	15852776
chr12	16347362	16347592
chr12	16349074	16349434
chr12	17304605	17305372
chr12	17929036	17929257
chr12	19744741	19745181
chr12	19884119	19884381
chr12	19971277	19971845
chr12	19998961	19999535
chr12	20030939	20031144
chr12	20212659	20213133
chr12	20486712	20486995
chr12	20489696	20490365
chr12	20492343	20492717
chr12	20508147	20508853
chr12	20526949	20527149
chr12	20527348	20527954
chr12	20528233	20528460
chr12	20602820	20603456
chr12	20822290	20822630
chr12	20830600	20830837
chr12	20883368	20883604
chr12	21526136	21526336
chr12	21562845	21563045
chr12	21657596	21657982
chr12	22229860	22230302
chr12	22275852	22276099
chr12	22415965	22416228
chr12	22597588	22597788
chr12	22598851	22599111
chr12	25250858	25251135
chr12	25333814	25334014
chr12	25385728	25386525
chr12	26114199	26114663
chr12	26274537	26275069
chr12	26769135	26769566
chr12	26937900	26938508
chr12	27176973	27177185
chr12	27179915	27180127
chr12	27244183	27244596
chr12	27549773	27550002
chr12	27710524	27710996
chr12	28021483	28022298
chr12	28190844	28191252
chr12	28570061	28570261
chr12	28780040	28780407
chr12	31518516	31519256
chr12	31526196	31526525
chr12	31728978	31729363
chr12	31732973	31733327
chr12	31746840	31747075
chr12	31749154	31749721
chr12	32106634	32106958
chr12	34022293	34022551
chr12	38316545	38316817
chr12	38892149	38892404
chr12	39443106	39443334
chr12	40287335	40287742
chr12	40718395	40719161
chr12	41709723	41710059
chr12	41743745	41744149
chr12	42144644	42144936
chr12	42757091	42757304
chr12	42961505	42961756
chr12	43806371	43806611
chr12	45234529	45234779
chr12	45727487	45727742
chr12	45728738	45729019
chr12	45990578	45990925
chr12	46269041	46269482
chr12	46371030	46371738
chr12	46372546	46372940
chr12	46383034	46384228
chr12	46385058	46385298
chr12	46386447	46387067
chr12	46430280	46431085
chr12	46431770	46432283
chr12	46473063	46473306
chr12	46473488	46474022
chr12	46483696	46483989
chr12	46492290	46493246
chr12	46493624	46494841
chr12	46549848	46550120
chr12	46553422	46553713
chr12	46556221	46556519
chr12	46562307	46563110
chr12	46661364	46661631
chr12	46959598	46959894
chr12	47035416	47035866
chr12	47038116	47039025
chr12	47039213	47039503
chr12	47075407	47075640
chr12	47079362	47081710
chr12	47082179	47082492
chr12	47082655	47083546
chr12	47084523	47086518
chr12	47087963	47088664
chr12	47094695	47095252
chr12	47095696	47096222
chr12	47097294	47097605
chr12	47188805	47189239
chr12	47212352	47212969
chr12	47219245	47219664
chr12	47220583	47221050
chr12	47221242	47222642
chr12	47222873	47224241
chr12	47224773	47225308
chr12	47228872	47229182
chr12	47271084	47272099
chr12	47276801	47277231
chr12	47278000	47278459
chr12	47307803	47308071
chr12	47377437	47378282
chr12	47820676	47820957
chr12	48105971	48106503
chr12	48157464	48157712
chr12	48199798	48200163
chr12	48350846	48351286
chr12	48716705	48717104
chr12	48867033	48867305
chr12	48882310	48882612
chr12	49018647	49019050
chr12	49060574	49061035
chr12	49234529	49234775
chr12	49347699	49348059
chr12	49567819	49568065
chr12	49623193	49623731
chr12	50085123	50085323
chr12	50763834	50764183
chr12	51083434	51083703
chr12	51820733	51820933
chr12	52051218	52051420
chr12	52146951	52149408
chr12	52151921	52152468
chr12	52164005	52164934
chr12	52191904	52192589
chr12	52203062	52203650
chr12	52215655	52215864
chr12	52230319	52230702
chr12	52232959	52233686
chr12	52243952	52244597
chr12	52247212	52247953
chr12	52278786	52279404
chr12	52279857	52282500
chr12	52284452	52286521
chr12	52287789	52288429
chr12	52327538	52327838
chr12	52800817	52801367
chr12	52871263	52871855
chr12	52873879	52874604
chr12	52879484	52880012
chr12	52895197	52895885
chr12	52904824	52905429
chr12	52924997	52925673
chr12	52925823	52926776
chr12	52927029	52927681
chr12	52945483	52946389
chr12	52948581	52950198
chr12	52953256	52953821
chr12	52954007	52954287
chr12	52969584	52970516
chr12	52971496	52972267
chr12	52974598	52974962
chr12	52976220	52976490
chr12	52976794	52977138
chr12	53006182	53007142
chr12	53180435	53180842
chr12	53321475	53321715
chr12	53370938	53371564
chr12	53380199	53380696
chr12	53451810	53452110
chr12	53452534	53452780
chr12	53561643	53562100
chr12	53676062	53676285
chr12	54259522	54259725
chr12	54279985	54280369
chr12	54280641	54280966
chr12	55729022	55729292
chr12	55926732	55927092
chr12	56041723	56042129
chr12	56116500	56116766
chr12	56118063	56118355
chr12	56224118	56224336
chr12	56448958	56449285
chr12	56468424	56468624
chr12	56687999	56688749
chr12	57087344	57087887
chr12	57111796	57112432
chr12	57239161	57239422
chr12	57368448	57368688
chr12	57454560	57455295
chr12	57458937	57459296
chr12	57459533	57459801
chr12	57461356	57461882
chr12	57462516	57462814
chr12	57487952	57488170
chr12	57520275	57521009
chr12	57522011	57522980
chr12	57752334	57752652
chr12	57771928	57772378
chr12	57782542	57782941
chr12	57890607	57890812
chr12	58310607	58311205
chr12	58336896	58337243
chr12	58425475	58426193
chr12	58877302	58877609
chr12	59041381	59041662
chr12	62260117	62260404
chr12	62602312	62603246
chr12	62702400	62702811
chr12	62716771	62717136
chr12	62724849	62725415
chr12	62729862	62730487
chr12	62730948	62731525
chr12	62732048	62732264
chr12	62760788	62761182
chr12	62785895	62786452
chr12	63806093	63806359
chr12	63843881	63844236
chr12	63858059	63858475
chr12	63862145	63862688
chr12	63889673	63890113
chr12	63901422	63901738
chr12	63917836	63919228
chr12	64625340	64625616
chr12	64672982	64673182
chr12	64759380	64759776
chr12	65631661	65631927
chr12	65656938	65657144
chr12	66049050	66049361
chr12	66145169	66145440
chr12	66169825	66170094
chr12	67705966	67706185
chr12	68365012	68365572
chr12	68405559	68405842
chr12	68686643	68687022
chr12	68807884	68808319
chr12	68808648	68809017
chr12	69359624	69359897
chr12	69405563	69405830
chr12	69585305	69585655
chr12	70645920	70646130
chr12	74043286	74043768
chr12	74328679	74328950
chr12	74370888	74371178
chr12	74402107	74402817
chr12	74945917	74946117
chr12	74963799	74964302
chr12	75177956	75178290
chr12	75511493	75511991
chr12	75690614	75691052
chr12	75766670	75767166
chr12	75781710	75781952
chr12	75944008	75944782
chr12	75977780	75978800
chr12	75990192	75990883
chr12	76031394	76031917
chr12	76559586	76559792
chr12	76764180	76764461
chr12	78887041	78887333
chr12	79300256	79300601
chr12	79424125	79424574
chr12	79547023	79548285
chr12	82358487	82358771
chr12	82650672	82650999
chr12	83805956	83806182
chr12	85016501	85016730
chr12	85765396	85765972
chr12	85821845	85822198
chr12	85834532	85834741
chr12	86660771	86661126
chr12	86712363	86712801
chr12	87440106	87440456
chr12	87755622	87755822
[truncated: 7,309 more rows]

## Sheet: MED1_DEX_rep1
seqnames	start	end
chr1	943128	943394
chr1	1375133	1375495
chr1	1511885	1512085
chr1	2212464	2212819
chr1	2451789	2451992
chr1	4302927	4303173
chr1	4380641	4381089
chr1	6157771	6158123
chr1	6259596	6259838
chr1	6385786	6386088
chr1	7265759	7266342
chr1	7299295	7299826
chr1	7300886	7301347
chr1	7303489	7303814
chr1	7401848	7402300
chr1	7961309	7961590
chr1	8004498	8005783
chr1	8020030	8020311
chr1	8026191	8026518
chr1	8026909	8027959
chr1	8028504	8028724
chr1	8040680	8040946
chr1	8047677	8048008
chr1	8056026	8056407
chr1	8061256	8061951
chr1	8070894	8071519
chr1	8075425	8075926
chr1	8077056	8077612
chr1	8078024	8078732
chr1	8083882	8084454
chr1	8090165	8090417
chr1	8094629	8095243
chr1	8096160	8096877
chr1	8097363	8097772
chr1	8120732	8121158
chr1	8121235	8121650
chr1	8134002	8134226
chr1	8137712	8138257
chr1	8154589	8155100
chr1	8155456	8155987
chr1	8169675	8170288
chr1	8174254	8175205
chr1	8181954	8182877
chr1	8184282	8184876
chr1	8189853	8190406
chr1	8194377	8195234
chr1	8197484	8198356
chr1	8201231	8201667
chr1	8202031	8202949
chr1	8204403	8204805
chr1	8211748	8212632
chr1	8213725	8213959
chr1	8238081	8239200
chr1	8258840	8260096
chr1	8314293	8314571
chr1	8343045	8344144
chr1	8348587	8348986
chr1	8396891	8397358
chr1	8712222	8713264
chr1	8873631	8873908
chr1	8877835	8878320
chr1	8878517	8878797
chr1	8880043	8880296
chr1	8883456	8883858
chr1	8889837	8890588
chr1	9038420	9038678
chr1	9078540	9079037
chr1	9110668	9111016
chr1	9314763	9315029
chr1	9384685	9385311
chr1	9401798	9402183
chr1	9436132	9436708
chr1	9438511	9439272
chr1	9443985	9444411
chr1	9483044	9483249
chr1	9700277	9700546
chr1	10378460	10378925
chr1	10380628	10381101
chr1	10381395	10381857
chr1	10387355	10389010
chr1	10398572	10399132
chr1	10402801	10403030
chr1	10415138	10415792
chr1	10599458	10599903
chr1	11159137	11159357
chr1	11569645	11569926
chr1	11907950	11908524
chr1	11909575	11910114
chr1	11939131	11939342
chr1	12188934	12189224
chr1	12356094	12356316
chr1	12381237	12381504
chr1	12433487	12433790
chr1	12436956	12437283
chr1	12475933	12476329
chr1	12477965	12478771
chr1	12486501	12486822
chr1	12525435	12525757
chr1	12528180	12528767
chr1	12539964	12540487
chr1	12548965	12549213
chr1	12549828	12550178
chr1	12572470	12572807
chr1	12573758	12574301
chr1	12586955	12587290
chr1	12588252	12588550
chr1	12593509	12593994
chr1	12595122	12595383
chr1	12595784	12596902
chr1	12597853	12598079
chr1	12604320	12604740
chr1	12617741	12617990
chr1	12618246	12618572
chr1	12618901	12619363
chr1	14742298	14742509
chr1	15352453	15352758
chr1	15354124	15354481
chr1	15355975	15356625
chr1	15356812	15357450
chr1	15423152	15423645
chr1	15426842	15427115
chr1	15780701	15781053
chr1	15788193	15788477
chr1	15795082	15795521
chr1	15796800	15797166
chr1	15799044	15799877
chr1	15800132	15800945
chr1	15801054	15801481
chr1	15834927	15835176
chr1	16016005	16016307
chr1	16067202	16067431
chr1	16075939	16076312
chr1	16143825	16144250
chr1	16146341	16146619
chr1	16173155	16173363
chr1	16173569	16173920
chr1	16178684	16178979
chr1	16189037	16189372
chr1	16195533	16195807
chr1	16372594	16372880
chr1	16375562	16375822
chr1	16513863	16514465
chr1	16895991	16896393
chr1	16905020	16905523
chr1	17128351	17128815
chr1	17168028	17168255
chr1	17233096	17233344
chr1	17233723	17234135
chr1	17475864	17476318
chr1	18668764	18669080
chr1	18670170	18670607
chr1	19007411	19007704
chr1	19009937	19010260
chr1	19011101	19011487
chr1	19066315	19066602
chr1	19504876	19505179
chr1	19613466	19613739
chr1	19640057	19640326
chr1	20192521	20192752
chr1	20211497	20211969
chr1	20212520	20212763
chr1	20301991	20302415
chr1	20480462	20480704
chr1	20494880	20495168
chr1	20613451	20613717
chr1	20613877	20614208
chr1	20697009	20697247
chr1	20698432	20698887
chr1	20847510	20848035
chr1	20848319	20848631
chr1	20896722	20897327
chr1	21022197	21022584
chr1	21261814	21262167
chr1	21262457	21262790
chr1	21262843	21263049
chr1	21264809	21265370
chr1	21276339	21276794
chr1	21765005	21765210
chr1	21776243	21776502
chr1	21927539	21928103
chr1	21931089	21931491
chr1	21973271	21973582
chr1	22746087	22746596
chr1	22747462	22747696
chr1	22750389	22750694
chr1	23010822	23011092
chr1	23019213	23019455
chr1	23188253	23189350
chr1	23195057	23195432
chr1	23196725	23197269
chr1	23198386	23198786
chr1	23555012	23555276
chr1	23555527	23557332
chr1	23558134	23558377
chr1	23558954	23560101
chr1	23561984	23562678
chr1	23576422	23577674
chr1	23578426	23578833
chr1	23585375	23586274
chr1	23586642	23587044
chr1	23591434	23591994
chr1	23593529	23594337
chr1	23608824	23609108
chr1	23951582	23952181
chr1	23955291	23955491
chr1	23984287	23985007
chr1	24018518	24019251
chr1	24047292	24047529
chr1	24070822	24071025
chr1	24266500	24266755
chr1	24289969	24290361
chr1	24291163	24291457
chr1	24294279	24294681
chr1	24294743	24295163
chr1	24363010	24363275
chr1	24365286	24365671
chr1	24374774	24375490
chr1	24683581	24684081
chr1	24735441	24735814
chr1	24793810	24794184
chr1	25584878	25585078
chr1	25880737	25880937
chr1	25890356	25890793
chr1	25892499	25892811
chr1	25998253	25998453
chr1	26036616	26036816
chr1	26075925	26076216
chr1	26620345	26621335
chr1	26693005	26693276
chr1	26695479	26695818
chr1	26705655	26706181
chr1	26733936	26734300
chr1	26812753	26812989
chr1	26848966	26849765
chr1	26961717	26962252
chr1	26977776	26978068
chr1	26990552	26991087
chr1	26991252	26991781
chr1	26993654	26993876
chr1	26998919	26999212
chr1	26999396	26999864
chr1	27005701	27005920
chr1	27011083	27011352
chr1	27145895	27146201
chr1	27155071	27155308
chr1	27299497	27299984
chr1	27540274	27540689
chr1	27542050	27543019
chr1	28314014	28314214
chr1	28328875	28329077
chr1	28505911	28506214
chr1	28642920	28643225
chr1	28648368	28648977
chr1	28736653	28736924
chr1	31065451	31065651
chr1	31483466	31483800
chr1	31910972	31911285
chr1	31944339	31944640
chr1	31954729	31954931
chr1	32501932	32502293
chr1	32702944	32703413
chr1	32703800	32704079
chr1	32761589	32761791
chr1	32817275	32817511
chr1	33127171	33127503
chr1	33342345	33342618
chr1	35268610	35268810
chr1	35556170	35556485
chr1	36149659	36149992
chr1	36199890	36200540
chr1	36203613	36204583
chr1	36248363	36248602
chr1	36248724	36248966
chr1	36464241	36464544
chr1	36486991	36487361
chr1	37454887	37455590
chr1	37461346	37462111
chr1	37469404	37469695
chr1	37471720	37472181
chr1	37479630	37480130
chr1	37484790	37485024
chr1	37499060	37499566
chr1	37507838	37508232
chr1	37534355	37534876
chr1	37862415	37862833
chr1	37989970	37990269
chr1	39178606	39179073
chr1	39183764	39183976
chr1	40866427	40866845
chr1	40868312	40868587
chr1	40875613	40876063
chr1	40944298	40944749
chr1	40944886	40945286
chr1	40967547	40968250
chr1	40976647	40977661
chr1	41003763	41003965
chr1	41109301	41109605
chr1	41109667	41110163
chr1	41150834	41151438
chr1	41152410	41153171
chr1	41155935	41156217
chr1	41485740	41486015
chr1	41486208	41486628
chr1	41488231	41488512
chr1	41492487	41492749
chr1	41493084	41493410
chr1	41496269	41496726
chr1	41498696	41499195
chr1	41863016	41863256
chr1	41895563	41895802
chr1	41902150	41902523
chr1	42165899	42166129
chr1	42922639	42922921
chr1	42922999	42923234
chr1	42936306	42936855
chr1	42937233	42937527
chr1	42940906	42941504
chr1	42946571	42946903
chr1	42947225	42947502
chr1	43206479	43206706
chr1	43206792	43207628
chr1	43241413	43241657
chr1	43472906	43473106
chr1	43476036	43476396
chr1	43523176	43523385
chr1	43783606	43784314
chr1	44327709	44328335
chr1	44537651	44537879
chr1	44552852	44553225
chr1	44557843	44558109
chr1	44721495	44722103
chr1	44730613	44731423
chr1	44819452	44820227
chr1	45521682	45522137
chr1	45688029	45688239
chr1	45892264	45892672
chr1	45954637	45954885
chr1	46340692	46341236
chr1	46806701	46806980
chr1	47478071	47478535
chr1	47894640	47894908
chr1	48047161	48047463
chr1	48049825	48050129
chr1	48878529	48878894
chr1	48918125	48918541
chr1	48939081	48939440
chr1	51306936	51307171
chr1	51622280	51622749
chr1	51637131	51637333
chr1	51661081	51661332
chr1	51690160	51690534
chr1	51690645	51691073
chr1	51897714	51897979
chr1	52482669	52482904
chr1	52637044	52637412
chr1	52658811	52659053
chr1	52662664	52663104
chr1	52665608	52666111
chr1	52669554	52670142
chr1	52670594	52670918
chr1	52708392	52708654
chr1	52737712	52738032
chr1	54882659	54882895
chr1	54883879	54884110
chr1	54987523	54987723
chr1	55310603	55310879
chr1	55428858	55429704
chr1	55443574	55443910
chr1	55447504	55447704
chr1	55506906	55507324
chr1	55580668	55581253
chr1	55632075	55632485
chr1	55718770	55719197
chr1	56414843	56415054
chr1	56446562	56447146
chr1	58783917	58784117
chr1	58848801	58849210
chr1	58881619	58881833
chr1	58883436	58883645
chr1	58929638	58930376
chr1	58932672	58933304
chr1	59151077	59151450
chr1	61055248	61055467
chr1	61081892	61082285
chr1	61120913	61121342
chr1	61141619	61142042
chr1	61182046	61182427
chr1	61287166	61287389
chr1	61287811	61288060
chr1	61293195	61293590
chr1	61299575	61299782
chr1	61301766	61302037
chr1	61337934	61338455
chr1	61338580	61338811
chr1	61436802	61437058
chr1	61441233	61441446
chr1	61441700	61442193
chr1	61450363	61450909
chr1	61452672	61453652
chr1	61481080	61481871
chr1	61491580	61491797
chr1	61496428	61496890
chr1	62436825	62437025
chr1	62621910	62622210
chr1	63674469	63674986
chr1	63691867	63692293
chr1	63698344	63698607
chr1	63701235	63701470
chr1	63731330	63732060
chr1	63916491	63916731
chr1	63920441	63921017
chr1	63928773	63928990
chr1	63931540	63931854
chr1	64031262	64031595
chr1	64039610	64039850
chr1	64042668	64042998
chr1	64897965	64899075
chr1	64901037	64901296
chr1	64910514	64911167
chr1	64915637	64916279
chr1	64917257	64917872
chr1	64933310	64933682
chr1	64955006	64955581
chr1	64955989	64956251
chr1	64956302	64956596
chr1	65158790	65159076
chr1	65425643	65426204
chr1	65429845	65430059
chr1	65484382	65484756
chr1	65485649	65485908
chr1	65979112	65979505
chr1	66177517	66177812
chr1	66182456	66183119
chr1	66244553	66244768
chr1	66250645	66250845
chr1	66262199	66262573
chr1	66271172	66271642
chr1	66271810	66272113
chr1	66286387	66286753
chr1	67570537	67570777
chr1	67668725	67669009
chr1	67686644	67686936
chr1	67700769	67701006
chr1	67724909	67725152
chr1	67725335	67725561
chr1	67735965	67736309
chr1	67736373	67736749
chr1	67741144	67741469
chr1	67747556	67748280
chr1	67748653	67749176
chr1	67749519	67750481
chr1	67752234	67752629
chr1	67760338	67760554
chr1	67792063	67792360
chr1	67850745	67850945
chr1	67880101	67880634
chr1	67882786	67883040
chr1	67883157	67883484
chr1	67896855	67897265
chr1	67898466	67898676
chr1	67978972	67979569
chr1	67987389	67987816
chr1	68384515	68384741
chr1	70205543	70205767
chr1	71081168	71081368
chr1	74731318	74731778
chr1	75953536	75953779
chr1	75965116	75965343
chr1	75985986	75986201
chr1	77039703	77040397
chr1	77322012	77322511
chr1	77342821	77343067
chr1	77533963	77534179
chr1	77538973	77539204
chr1	77833011	77833300
chr1	77874987	77875213
chr1	78004084	78004699
chr1	78095735	78095955
chr1	78102105	78102433
chr1	79859616	79859816
chr1	84247300	84247865
chr1	84253937	84254308
chr1	84365672	84366221
chr1	85313904	85314110
chr1	85329066	85329288
chr1	85330294	85330534
chr1	85372778	85372978
chr1	85580493	85580696
chr1	85607083	85607652
chr1	85629104	85629489
chr1	85629680	85629951
chr1	86774404	86774755
chr1	86788263	86788663
chr1	86788738	86789090
chr1	86793175	86793403
chr1	87796554	87797253
chr1	87805622	87805886
chr1	87805996	87806441
chr1	87940409	87940846
chr1	87956089	87956512
chr1	89865914	89866323
chr1	89872117	89872373
chr1	89890083	89890591
chr1	89894217	89894509
chr1	89906111	89906402
chr1	89906666	89907084
chr1	89910816	89911199
chr1	89938272	89938563
chr1	89942882	89943363
chr1	89957272	89957482
chr1	89974659	89975023
chr1	89975149	89975490
chr1	91016206	91016492
chr1	91557041	91557261
chr1	91608897	91609343
chr1	91611523	91611742
chr1	91725881	91726240
chr1	91736991	91737313
chr1	91844943	91845413
chr1	91891535	91891836
chr1	91900576	91900803
chr1	92831913	92832125
chr1	93079054	93079363
chr1	93584998	93585518
chr1	93605901	93606239
chr1	93617384	93618514
chr1	93625569	93625903
chr1	93629082	93629641
chr1	93664553	93665605
chr1	93670178	93670502
chr1	93672128	93672442
chr1	93681847	93682047
chr1	93692236	93692974
chr1	93693071	93693641
chr1	93701578	93702374
chr1	93703674	93703976
chr1	93738110	93738380
chr1	93779502	93780214
chr1	93798389	93798714
chr1	93964763	93964991
chr1	94031196	94031545
chr1	94039764	94040458
chr1	94045613	94045939
chr1	94325280	94325547
chr1	94325660	94326233
chr1	94384103	94384365
chr1	94702485	94702745
chr1	94739655	94739886
chr1	94743945	94744378
chr1	94753208	94753628
chr1	94942182	94942687
chr1	95087046	95087523
chr1	95096212	95096717
chr1	95115777	95116137
chr1	95169585	95169949
chr1	95207332	95207597
chr1	97094198	97094652
chr1	97904657	97904918
chr1	98086750	98087060
chr1	98323906	98324518
chr1	99599684	99600025
chr1	101004153	101004409
chr1	107683134	107683334
chr1	108828624	108828913
chr1	109274772	109275031
chr1	109548449	109548679
chr1	109927966	109928326
chr1	109947887	109948293
chr1	109959926	109960200
chr1	109960464	109960721
chr1	109975714	109976023
chr1	110407611	110407837
chr1	112705383	112705599
chr1	113905145	113905404
chr1	115168738	115169058
chr1	115179585	115179876
chr1	115190069	115190418
chr1	116109541	116109923
chr1	116372948	116373164
chr1	116376336	116376829
chr1	116377953	116378222
chr1	116508981	116509261
chr1	117846913	117847509
chr1	119542529	119542786
chr1	144412449	144412853
chr1	144546399	144546667
chr1	144551649	144551959
chr1	145280982	145281444
chr1	145465410	145465749
chr1	145706213	145706546
chr1	145711192	145711625
chr1	145782424	145782726
chr1	145891973	145892496
chr1	146007272	146007499
chr1	146035552	146035846
chr1	146039333	146039550
chr1	146049951	146050411
chr1	146051821	146052389
chr1	146376804	146377271
chr1	146387315	146387725
chr1	147084528	147084858
chr1	147172604	147172850
chr1	148038549	148038898
chr1	148263320	148263740
chr1	148264744	148265088
chr1	148334443	148334933
chr1	148388391	148388701
chr1	148388800	148389094
chr1	148402631	148402883
chr1	148424222	148424551
chr1	148522489	148522956
chr1	149636723	149637021
chr1	149885565	149886293
chr1	149886479	149888552
chr1	150235896	150236175
chr1	150281664	150282012
chr1	150361413	150361654
chr1	150561118	150561662
chr1	150561993	150562357
chr1	150563803	150564229
chr1	150568077	150568576
chr1	150579414	150579681
chr1	150597167	150597367
chr1	150604745	150605106
chr1	150611536	150612010
chr1	150613366	150613982
chr1	151070434	151070675
chr1	151190111	151190382
chr1	151195187	151195606
chr1	151235352	151235848
chr1	151238483	151238698
chr1	151548892	151549123
chr1	151596519	151596882
chr1	151611361	151611606
chr1	151909475	151909814
chr1	151935176	151935380
chr1	151970698	151971026
chr1	151972910	151973385
chr1	151975205	151975648
chr1	151976942	151977142
chr1	151977455	151978100
chr1	151988222	151989094
chr1	151989475	151989948
chr1	151992184	151992937
chr1	151993792	151994381
chr1	151994849	151995273
chr1	151998970	151999240
chr1	152047793	152048117
chr1	152048172	152048883
chr1	152167810	152168156
chr1	152168497	152168767
chr1	152501636	152502108
chr1	152502829	152503091
chr1	152525128	152525763
chr1	152539900	152540217
chr1	153549284	153549649
chr1	153565680	153565946
chr1	153566503	153567079
chr1	153567686	153567952
chr1	153568597	153568802
chr1	153608807	153609080
chr1	153633877	153634200
chr1	154220560	154220935
chr1	154405224	154405439
chr1	154418162	154418764
chr1	154419670	154419870
chr1	154420225	154420456
chr1	154427638	154427838
chr1	154970639	154970971
chr1	154971304	154971698
chr1	154972613	154973014
chr1	155000703	155001350
chr1	155001520	155001869
chr1	155001942	155002142
chr1	155003786	155004237
chr1	155005042	155005296
chr1	155005617	155005911
chr1	155017146	155017826
chr1	155025182	155025401
chr1	155038564	155039157
chr1	155193465	155193675
chr1	155193820	155194064
chr1	155209233	155209452
chr1	155244718	155244970
chr1	156106304	156106576
chr1	156112395	156112634
chr1	156114100	156114379
chr1	156123745	156123993
chr1	156130320	156130569
chr1	156456551	156456777
chr1	156457324	156457787
chr1	156464009	156464322
chr1	156464381	156464667
chr1	156504975	156505599
chr1	156510811	156511015
chr1	156616465	156616834
chr1	156660133	156660496
chr1	156746882	156747123
chr1	156751710	156751910
chr1	156896715	156896995
chr1	157284568	157284769
chr1	157966032	157966291
chr1	159473484	159473718
chr1	159492873	159493171
chr1	159598182	159598705
chr1	159752155	159752431
chr1	159924524	159924827
chr1	160124618	160125113
chr1	160132078	160132318
chr1	160933634	160933916
chr1	160934241	160934573
chr1	160945595	160945874
chr1	160945946	160946248
chr1	160949651	160949877
chr1	161008935	161009135
chr1	161013816	161014146
chr1	161083575	161083826
chr1	161428003	161428210
chr1	161766034	161766349
chr1	161885203	161885491
chr1	162381522	162381722
chr1	162388579	162388817
chr1	163321671	163321987
chr1	163897455	163897723
chr1	164648741	164649203
chr1	164748145	164748995
chr1	164767443	164767734
chr1	164780934	164781196
chr1	165116742	165117206
chr1	165645884	165646100
chr1	165854126	165854577
chr1	165856980	165857577
chr1	165911137	165911421
chr1	166876386	166876618
chr1	167136223	167136561
chr1	167714447	167714788
chr1	167715424	167715703
chr1	167796957	167797368
chr1	167926574	167926938
chr1	168301691	168302190
chr1	168551743	168552109
chr1	168636652	168637058
chr1	168709142	168709379
chr1	168709816	168710444
chr1	169060093	169060328
chr1	169103505	169103851
chr1	169109069	169109286
chr1	169109812	169110125
chr1	169113633	169113944
chr1	169146472	169147140
chr1	169148531	169149011
chr1	169161146	169161455
chr1	169485700	169486435
chr1	171210395	171210595
chr1	171913454	171913750
chr1	172322266	172322925
chr1	172356598	172357013
chr1	172359018	172359349
chr1	172359786	172360019
chr1	172399431	172399652
chr1	172745850	172746835
chr1	172826100	172826517
chr1	172917911	172918323
chr1	172929111	172929328
chr1	172933053	172933253
chr1	172933844	172934555
chr1	172975988	172976814
chr1	173527184	173527429
chr1	173868229	173868449
chr1	177209429	177209697
chr1	177228533	177228880
chr1	178126690	178127107
chr1	178238689	178239069
chr1	178241209	178241409
chr1	179060901	179061212
chr1	179882597	179882838
chr1	180560410	180561171
chr1	180586595	180587156
chr1	180593378	180593771
chr1	180598489	180598997
chr1	180599502	180599925
chr1	180827280	180827541
chr1	181022826	181023102
chr1	181112480	181112824
chr1	181127192	181127392
chr1	182290064	182290455
chr1	182969160	182969572
chr1	183060488	183060737
chr1	183163440	183163757
chr1	183180698	183181025
chr1	183699587	183700045
chr1	183916107	183916375
chr1	184593621	184594008
chr1	184606855	184607207
chr1	184612247	184612473
chr1	184622295	184622678
chr1	184623963	184624316
chr1	184632865	184633124
chr1	184792578	184792804
chr1	185440850	185441230
chr1	185441634	185441951
chr1	185453801	185454156
chr1	185484140	185484424
chr1	185585758	185586170
chr1	185646236	185646793
chr1	186492401	186493396
chr1	186495109	186495413
chr1	186498676	186499436
chr1	186535787	186536167
chr1	186680405	186680657
chr1	186715834	186716314
chr1	186822378	186822761
chr1	186848526	186848923
chr1	186849111	186849721
chr1	186880903	186881211
chr1	186882324	186882559
chr1	188237672	188237874
chr1	188238089	188238398
chr1	192485806	192486078
chr1	192491836	192492093
chr1	192496303	192496842
chr1	192531084	192531435
chr1	192809071	192809275
chr1	192826775	192827593
chr1	192861776	192862266
chr1	192904417	192905468
chr1	192907597	192907994
chr1	193059339	193059606
chr1	193121692	193122078
chr1	193701018	193701218
chr1	193707329	193707610
chr1	195664650	195664876
chr1	197320977	197321365
chr1	199759462	199759714
chr1	199778317	199778627
chr1	199784174	199784402
chr1	199794645	199795021
chr1	199855574	199855927
chr1	199857119	199857593
chr1	199976495	199976822
chr1	200022057	200022493
chr1	200131625	200131997
chr1	200150658	200151148
chr1	200314312	200314771
chr1	200317055	200317730
chr1	200365703	200366942
chr1	200371851	200372538
chr1	200373774	200374220
chr1	200374645	200374899
chr1	200376582	200376947
chr1	200379220	200379849
chr1	200389215	200389463
chr1	200404948	200405861
chr1	200415726	200416473
chr1	200483493	200483891
chr1	200669753	200669954
chr1	200893478	200894005
chr1	200896243	200897127
chr1	200905529	200906067
chr1	200907597	200907880
chr1	200909741	200910304
chr1	201300023	201300277
chr1	201358639	201358842
chr1	201448103	201448701
chr1	201448994	201449291
chr1	201461213	201461434
chr1	201593348	201593874
chr1	201597708	201598321
chr1	201602893	201603115
chr1	201603888	201604089
chr1	201625177	201625557
chr1	201713529	201713791
chr1	201714583	201714867
chr1	201916717	201916985
chr1	202017865	202018157
chr1	202018361	202019263
chr1	202034724	202035467
chr1	202047121	202047325
chr1	202056886	202057317
chr1	202058028	202058799
chr1	202112842	202113209
chr1	202118810	202119170
chr1	202217737	202217989
chr1	202284031	202284283
chr1	202380059	202380270
chr1	202380680	202380886
chr1	202589291	202589558
chr1	202808407	202808607
chr1	203328733	203329127
chr1	203331317	203331548
chr1	203536936	203537333
chr1	203558331	203558761
chr1	204080493	204080696
chr1	204150152	204150543
chr1	204294392	204294674
chr1	204319510	204319873
chr1	204379008	204379298
chr1	204411690	204412047
chr1	204417077	204418011
chr1	204422868	204423177
chr1	204425751	204426314
chr1	204432795	204433121
chr1	204516256	204516553
chr1	204573497	204573933
chr1	205122225	205122427
chr1	205274148	205274757
chr1	205284732	205285089
chr1	205294340	205295013
chr1	205298372	205299199
chr1	205300829	205301834
chr1	205302056	205302513
chr1	205478098	205478308
chr1	205616653	205617009
chr1	205933882	205934082
chr1	205939687	205939964
chr1	205976197	205976484
chr1	206612323	206612628
chr1	206699717	206699991
chr1	206704756	206705101
chr1	206708944	206709309
chr1	206709734	206710025
chr1	206710170	206710564
chr1	206714758	206714999
chr1	206723759	206724153
chr1	206724269	206724543
chr1	206748602	206749047
chr1	206842889	206843112
chr1	206892690	206892929
chr1	207004738	207005286
chr1	207007266	207007766
chr1	207020031	207020501
chr1	207025301	207025984
chr1	207027123	207027645
chr1	207030736	207030954
chr1	207309846	207310046
chr1	207738157	207738431
chr1	207818947	207819193
chr1	207823901	207824156
chr1	207826845	207827131
chr1	208178057	208178533
chr1	208184333	208184671
chr1	208203453	208203715
chr1	209095976	209096410
chr1	209409827	209410087
chr1	209527343	209527754
chr1	209528060	209528329
chr1	209530838	209531430
chr1	209532957	209533188
chr1	209688776	209689004
chr1	210373806	210374668
chr1	210419253	210419734
chr1	210438942	210439573
chr1	210597967	210598635
chr1	211198185	211198565
chr1	211258939	211259292
chr1	211735755	211735998
chr1	211737336	211737629
chr1	211917968	211918314
chr1	211920312	211920538
chr1	211928351	211928641
chr1	211944885	211945116
chr1	212596212	212596621
chr1	212608474	212608782
chr1	212667481	212667765
chr1	212791735	212791979
chr1	212817852	212818218
chr1	212853733	212854072
chr1	212915284	212916159
chr1	214213172	214213415
chr1	214216738	214217035
chr1	214439477	214439743
chr1	214558038	214558318
chr1	214566618	214567035
chr1	214568387	214568753
chr1	214573484	214573793
chr1	215568195	215568577
chr1	217660424	217660631
chr1	218285116	218285433
chr1	218336571	218336771
chr1	218366491	218366946
chr1	218367135	218367606
chr1	218377119	218377660
chr1	218380432	218380920
chr1	218397864	218398318
chr1	218480214	218481036
chr1	218489005	218489335
chr1	218496504	218497056
chr1	218498489	218499259
chr1	218537612	218537855
chr1	218656398	218656648
chr1	218660741	218660941
chr1	218664840	218665061
chr1	218705833	218706548
chr1	218823269	218823597
chr1	218828314	218828606
chr1	218865591	218865928
chr1	219089028	219089318
chr1	219279415	219279650
chr1	219310298	219310608
chr1	220962178	220962446
chr1	221089410	221089708
chr1	221117572	221117779
chr1	221118530	221118878
chr1	221621050	221621289
chr1	221718512	221718786
chr1	221839841	221840291
chr1	221846002	221846360
chr1	222777522	222777774
chr1	222948368	222948568
chr1	223109788	223110122
chr1	223654065	223654682
chr1	223655268	223655594
chr1	223700281	223701727
chr1	223707098	223707594
chr1	223718880	223719185
chr1	223719686	223720031
chr1	223720960	223721345
chr1	223737542	223737959
chr1	223748096	223748349
chr1	223831822	223832219
chr1	225454164	225454498
chr1	225653243	225653490
chr1	225655454	225656174
chr1	225657442	225657884
chr1	225700174	225700729
chr1	225735489	225736849
chr1	225737226	225737498
chr1	225817705	225817998
chr1	225999320	225999528
chr1	227344368	227344656
chr1	227357147	227357748
chr1	227428893	227429168
chr1	228837942	228838833
chr1	228850516	228850771
chr1	228853767	228853996
chr1	228860785	228861569
chr1	228903103	228903371
chr1	229070207	229070546
chr1	229094884	229095286
chr1	229208652	229209180
chr1	229221176	229221543
chr1	229221607	229221853
chr1	229229816	229230242
chr1	229231375	229231792
chr1	229273867	229274182
chr1	229844818	229845184
chr1	229979964	229980395
chr1	230084546	230084956
chr1	230101545	230101745
chr1	230104548	230105421
chr1	230105871	230106151
chr1	230186051	230186477
chr1	231049427	231049756
chr1	231139128	231139328
chr1	231139965	231140252
chr1	231194825	231195320
chr1	231393661	231393994
chr1	231395795	231396032
chr1	231422696	231422902
chr1	231423747	231424038
chr1	231511988	231512830
chr1	231577104	231577587
chr1	231587612	231587925
chr1	232142477	232142734
chr1	232143084	232143414
chr1	232288091	232288436
chr1	232557729	232557937
chr1	233112794	233113312
chr1	233113494	233113826
chr1	233537345	233537600
chr1	233668915	233669184
chr1	233673466	233673704
chr1	233673849	233674389
chr1	233704784	233705218
chr1	233909247	233909540
chr1	234139977	234140607
chr1	234186108	234186381
chr1	234369809	234370069
chr1	234372059	234372298
chr1	234373609	234373811
chr1	234599715	234599991
chr1	234602676	234603099
chr1	234612510	234613187
chr1	234613612	234613849
chr1	234643134	234643590
chr1	234719563	234719907
chr1	234724065	234724547
chr1	234772407	234772722
chr1	234817000	234817208
chr1	234925733	234926326
chr1	234957346	234957724
chr1	234960570	234961096
chr1	234962123	234962323
chr1	234963352	234963869
chr1	234975028	234975674
chr1	234978663	234979210
chr1	234980587	234981385
chr1	234986976	234987780
chr1	234997112	234997800
chr1	235035143	235035606
chr1	235067396	235068733
chr1	235070106	235070566
chr1	235073340	235074033
chr1	235074563	235074860
chr1	235075355	235076037
chr1	235079568	235079796
chr1	235083747	235083957
chr1	235161131	235161412
chr1	235404240	235404525
chr1	235409015	235409250
chr1	235708515	235708891
chr1	235910486	235910834
chr1	235917528	235917818
chr1	235920027	235920403
chr1	236421061	236421354
chr1	236429700	236429997
chr1	236905212	236905486
chr1	240312850	240313240
chr1	240399456	240399781
chr1	241610171	241610492
chr1	241611183	241611427
chr1	241615456	241615786
chr1	241619911	241620160
chr1	241641140	241642045
chr1	241707129	241707384
chr1	242225769	242226042
chr1	242530713	242531130
chr1	242546952	242547265
chr1	242835747	242836088
chr1	244163926	244164272
chr1	244272976	244273186
chr1	244273824	244274520
chr1	244280914	244281117
chr1	244302957	244303182
chr1	244835403	244835607
chr1	244970876	244971105
chr1	246583671	246583901
chr1	246617795	246618187
chr1	248874161	248874361
chr10	256227	256503
chr10	264205	264547
chr10	265026	265483
chr10	267116	267598
chr10	274537	274963
chr10	338492	338797
chr10	370404	370819
chr10	373024	373359
chr10	373583	373981
chr10	454880	455371
chr10	3045546	3046182
chr10	3071526	3071742
chr10	3086748	3087076
chr10	3090890	3091967
chr10	3095136	3096460
chr10	3099295	3099602
chr10	3106954	3108001
chr10	3225525	3225877
chr10	3227046	3227601
chr10	3453020	3453370
chr10	3467348	3467836
chr10	3468323	3468588
chr10	3469010	3469488
chr10	3498935	3499280
chr10	3500189	3500914
chr10	3740366	3740856
chr10	3755102	3755303
chr10	3775313	3775766
chr10	3776792	3777072
chr10	3782881	3783199
chr10	3783345	3783555
chr10	3783844	3784152
chr10	3784926	3785603
chr10	3785927	3786208
chr10	3803263	3803564
chr10	3805229	3805553
chr10	3805834	3806192
chr10	3806547	3806911
chr10	3810017	3810659
chr10	3811271	3811840
chr10	3825231	3825594
chr10	3828535	3828935
chr10	3851757	3852986
chr10	3860926	3861493
chr10	3879683	3879938
chr10	3886253	3887708
chr10	3887762	3888573
chr10	3889791	3890547
chr10	3895037	3895647
chr10	3898880	3899273
chr10	3902248	3902448
chr10	3962917	3963300
chr10	4058724	4059145
chr10	4061452	4061855
chr10	4062097	4062432
chr10	4344492	4344870
chr10	4662913	4664136
chr10	4665233	4665529
chr10	4670787	4671011
chr10	4671530	4671902
chr10	4677548	4678615
chr10	4686762	4686962
chr10	4725952	4726544
chr10	4735197	4735576
chr10	4736782	4737097
chr10	4770659	4771200
chr10	4775787	4776239
chr10	4847606	4848073
chr10	4939829	4940056
chr10	4947676	4948053
chr10	4956987	4957349
chr10	4981866	4982369
chr10	4984220	4984505
chr10	4984947	4985684
chr10	4985908	4986181
chr10	4994232	4994432
chr10	4998669	4998969
chr10	5000231	5000565
chr10	5001097	5001354
chr10	5001440	5002508
chr10	5002644	5003240
chr10	5003676	5004369
chr10	5006428	5006749
chr10	5008967	5009856
chr10	5018748	5019282
chr10	5020124	5020724
chr10	5021917	5022307
chr10	5025225	5025944
chr10	5033223	5033836
chr10	5070682	5072715
chr10	5078812	5079496
chr10	5079822	5080361
chr10	5090626	5091008
chr10	5092809	5095051
chr10	5095183	5096044
chr10	5147171	5147743
chr10	5148148	5148769
chr10	5195892	5196315
chr10	5283120	5283947
chr10	5284463	5284841
chr10	5291449	5292277
chr10	5297493	5297844
chr10	5449934	5450134
chr10	5547007	5547271
chr10	5548930	5549156
chr10	5631977	5632314
chr10	6202781	6203191
chr10	6239125	6239574
chr10	6240522	6240724
chr10	6255428	6255900
chr10	6275266	6275664
chr10	6279372	6280055
chr10	6287261	6287874
chr10	6290637	6291662
chr10	6297423	6298500
chr10	6299232	6299728
chr10	6353467	6354050
chr10	6363502	6363755
chr10	6365454	6365703
chr10	6399254	6400261
chr10	6401508	6402082
chr10	6737239	6737472
chr10	6779044	6779417
chr10	7233518	7233743
chr10	7311237	7311815
chr10	7354653	7355135
chr10	7696615	7696946
chr10	7700657	7700996
chr10	8076021	8076265
chr10	8366086	8366750
chr10	8380205	8380467
chr10	8702595	8703137
chr10	11793987	11794295
chr10	11825788	11826053
chr10	11875783	11876217
chr10	11898252	11898707
chr10	12246741	12247149
chr10	12247281	12247677
chr10	12270835	12271263
chr10	12333646	12334015
chr10	12405533	12405778
chr10	12531331	12531533
chr10	12720384	12720713
chr10	14572004	14572458
chr10	14578515	14578967
chr10	14612343	14612554
chr10	14658355	14658618
chr10	14687337	14687590
chr10	14713233	14713452
chr10	14742710	14743041
chr10	14782662	14782985
chr10	16381101	16381434
chr10	17201571	17201846
chr10	17228437	17228751
chr10	18610547	18610836
chr10	21002098	21002475
chr10	21134701	21135421
chr10	21184260	21184619
chr10	21185085	21185398
chr10	21194418	21195055
chr10	21285686	21286385
chr10	21292644	21293646
chr10	21304276	21304537
chr10	21315799	21316228
chr10	21319418	21319794
chr10	21330111	21330311
chr10	21335057	21335298
chr10	21336425	21337276
chr10	21350436	21350665
chr10	21363716	21364055
chr10	21364347	21364845
chr10	21366010	21366256
chr10	21495758	21496056
chr10	22246521	22247363
chr10	24849559	24849798
chr10	25060071	25060349
chr10	25062262	25062802
chr10	26365669	26366011
chr10	26407458	26407770
chr10	26483626	26483920
chr10	26486946	26487916
chr10	26492650	26492864
chr10	26555955	26556371
chr10	28884263	28884550
chr10	28913741	28914035
chr10	28939351	28939618
chr10	28939745	28940247
chr10	29120259	29120465
chr10	29304801	29305134
chr10	29659019	29659320
chr10	29784444	29784695
chr10	29804149	29804510
chr10	29811885	29812393
chr10	29946850	29947168
chr10	29947426	29948001
chr10	29949474	29949722
chr10	30055340	30055741
chr10	30510611	30511180
chr10	30522567	30523059
chr10	30532704	30533109
chr10	30536458	30537054
chr10	30538140	30538515
chr10	30540345	30540659
chr10	30542408	30542827
chr10	30557902	30558207
chr10	30682386	30682592
chr10	31881539	31881797
chr10	31940873	31941224
chr10	31947548	31947858
chr10	32298126	32298407
chr10	32372202	32372771
chr10	32413466	32413889
chr10	32932372	32932787
chr10	32948485	32948918
chr10	32951382	32951588
chr10	32951663	32951976
chr10	32952649	32955384
chr10	32956441	32956802
chr10	32957195	32957451
chr10	32958283	32958964
chr10	32959118	32959677
chr10	32959887	32960471
chr10	32961944	32962583
chr10	32962858	32963456
chr10	32972494	32972830
chr10	32972941	32973220
chr10	32980423	32981066
chr10	32981700	32982740
chr10	32983260	32983898
chr10	32985614	32986383
chr10	32997982	32998781
chr10	33000289	33000606
chr10	33005025	33006388
chr10	33008879	33009342
chr10	33009950	33010813
chr10	33032502	33032981
chr10	33064805	33065025
chr10	33066940	33067232
chr10	33114747	33114990
chr10	33129294	33129870
chr10	33133933	33134396
chr10	33155775	33156639
chr10	33193995	33194640
chr10	33196770	33197192
chr10	33216631	33217076
chr10	33237816	33238291
chr10	33238751	33239015
chr10	33263426	33264034
chr10	33264116	33264614
chr10	33273257	33273815
chr10	33291288	33291566
chr10	33334640	33335340
chr10	33335597	33336574
chr10	33876642	33876903
chr10	34254565	34254963
chr10	34280501	34281033
chr10	34319642	34319853
chr10	34405873	34406132
chr10	34420295	34420694
chr10	34423056	34423402
chr10	34423803	34424060
chr10	34426207	34426875
chr10	34427131	34427743
chr10	34538284	34538716
chr10	34556645	34556903
chr10	34584219	34584744
chr10	34621295	34621665
chr10	34626290	34626570
chr10	34697612	34697848
chr10	34699054	34699290
chr10	35267629	35267862
chr10	35331992	35332464
chr10	35424676	35424934
chr10	35495381	35495975
chr10	36183082	36183319
chr10	36280561	36281351
chr10	36281742	36282356
chr10	37218959	37219442
chr10	37225064	37225485
chr10	37489037	37489543
chr10	37732730	37733086
chr10	42782607	42782892
chr10	43330514	43330804
chr10	43336795	43337390
chr10	43338298	43338524
chr10	43340624	43341165
chr10	43397194	43397471
chr10	44964159	44964487
chr10	45160348	45160674
chr10	46284448	46284669
chr10	46523108	46525737
chr10	46526511	46527124
chr10	46529107	46529379
chr10	46530129	46530835
chr10	46539519	46541984
chr10	46542045	46542245
chr10	46543162	46543637
chr10	46558691	46558988
chr10	47406880	47407106
chr10	47412995	47413206
chr10	47991934	47992154
chr10	49363037	49363313
chr10	49552211	49552502
chr10	50393047	50393569
chr10	50393754	50394149
chr10	50395303	50395665
chr10	50396960	50397247
chr10	50402797	50403492
chr10	50511865	50512162
chr10	52314111	52314767
chr10	52318818	52319605
chr10	52332954	52333254
chr10	52443361	52444235
chr10	52451846	52452262
chr10	52452573	52453090
chr10	52459139	52459434
chr10	52472412	52472788
chr10	52518705	52518929
chr10	52541232	52541516
chr10	52566823	52567181
chr10	57472897	57473169
chr10	57696612	57696921
chr10	57703603	57704095
chr10	58237544	58237845
chr10	58255956	58256429
chr10	58468539	58469067
chr10	58513707	58513969
chr10	58516174	58516579
chr10	58555489	58556244
chr10	58621790	58622168
chr10	58625137	58625456
chr10	58637374	58637692
chr10	58638472	58638782
chr10	58641001	58641436
chr10	58641829	58642070
chr10	58662350	58662937
chr10	58853321	58853680
chr10	58856509	58857227
chr10	59971980	59972231
chr10	59991719	59992032
chr10	60123219	60123510
chr10	60171378	60171828
chr10	60901983	60902286
chr10	60955906	60956535
chr10	61063046	61063333
chr10	61628208	61628545
chr10	61628806	61629185
chr10	62231426	62231648
chr10	62433256	62433490
chr10	63629550	63629808
chr10	63630403	63630727
chr10	63630946	63631212
chr10	63702224	63702456
chr10	63707330	63707682
chr10	63712120	63712581
chr10	63713441	63713670
chr10	67815537	67815888
chr10	67818302	67818651
chr10	67819885	67820154
chr10	68083923	68084227
chr10	68087393	68087716
chr10	68087882	68088270
chr10	68097277	68097495
chr10	68105746	68106211
chr10	68125840	68126040
chr10	68136504	68136761
chr10	68153521	68154035
chr10	68331796	68332143
chr10	68527418	68527708
chr10	68647964	68648309
chr10	69061388	69061916
chr10	69087640	69088259
chr10	69360841	69361041
chr10	69445220	69445420
chr10	69446662	69446922
chr10	70364432	70364694
chr10	71243759	71244190
chr10	71340058	71340496
chr10	71343031	71343674
chr10	71349456	71349724
chr10	71765498	71765762
chr10	71766599	71767481
chr10	71860435	71860815
chr10	71868228	71868522
chr10	71871330	71871660
chr10	71974489	71974925
chr10	71990725	71991097
chr10	72081913	72082152
chr10	72096534	72096798
chr10	72097626	72098257
chr10	72170240	72170718
chr10	72171102	72171492
chr10	72173759	72174150
chr10	72223021	72223691
chr10	72243634	72245155
chr10	72248348	72249271
chr10	72254872	72255670
chr10	72256009	72256370
chr10	72259903	72261312
chr10	72272613	72273226
chr10	72273380	72274495
chr10	72274822	72275181
chr10	72276182	72276407
chr10	72276657	72277394
chr10	72278474	72278730
chr10	72292202	72292463
chr10	72297083	72297646
chr10	72297814	72298582
chr10	72308528	72308870
chr10	72309445	72309667
chr10	72319188	72320136
chr10	72320617	72321123
chr10	72363884	72364098
chr10	72638804	72639016
chr10	72676500	72676711
chr10	72688212	72688459
chr10	73096726	73097021
chr10	73117909	73118353
chr10	73730349	73730683
chr10	73887750	73888042
chr10	73906624	73907031
chr10	73966114	73966526
chr10	74048557	74048762
chr10	74055924	74057274
chr10	74072419	74073009
chr10	74075599	74075894
chr10	74825933	74826144
chr10	75127254	75127987
chr10	75191703	75192508
chr10	75210145	75210354
chr10	75210536	75210785
chr10	75225509	75225860
chr10	75235959	75236184
chr10	75294762	75295035
chr10	75773554	75773812
chr10	76033547	76033900
chr10	76087133	76087361
chr10	76583658	76584142
chr10	77164007	77164266
chr10	77179336	77179648
chr10	77255088	77255364
chr10	77287662	77288061
chr10	77290822	77291043
chr10	77350757	77351008
chr10	77355988	77356195
chr10	77498893	77499155
chr10	77507389	77507664
chr10	77531349	77531690
chr10	77555817	77556114
chr10	77564851	77565056
chr10	77586993	77587233
chr10	77737621	77737874
chr10	77869927	77870379
chr10	77872346	77872564
chr10	77881706	77882023
chr10	77909815	77910031
chr10	77911669	77911990
chr10	78256084	78256466
chr10	78263619	78263861
chr10	78459056	78459282
chr10	78520961	78521290
chr10	79084238	79084439
chr10	79093871	79094274
chr10	79127251	79127498
chr10	79151765	79152036
chr10	79157611	79157873
chr10	79184246	79184491
chr10	80049021	80049263
chr10	80467946	80468210
chr10	80472378	80472686
chr10	80491603	80492052
chr10	80495058	80495513
chr10	80498827	80499160
chr10	80505543	80505843
chr10	80506143	80506619
chr10	80507550	80507856
chr10	80508622	80508966
chr10	80509642	80510119
chr10	84345366	84345566
chr10	84354754	84354980
chr10	86440799	86441500
chr10	87586204	87586455
chr10	87842193	87842603
chr10	87845948	87846295
chr10	87862225	87862529
chr10	88110443	88110665
chr10	88428531	88428801
chr10	88457730	88457989
chr10	88651298	88651498
chr10	88882644	88882916
chr10	88890978	88891379
chr10	89398028	89398331
chr10	89475497	89475990
chr10	89476798	89477180
chr10	89481661	89482033
chr10	89519605	89519827
chr10	89522466	89522949
chr10	89553201	89553695
chr10	90179698	90180072
chr10	90921018	90921764
chr10	90930373	90930822
chr10	90931133	90931642
chr10	90960337	90960910
chr10	90968768	90969017
chr10	90969960	90970290
chr10	91144859	91145330
chr10	91163797	91164373
chr10	91589341	91589622
chr10	91590452	91590833
chr10	91591413	91591681
chr10	91642828	91643405
chr10	91652439	91652738
chr10	92697682	92698220
chr10	92822138	92822433
chr10	92826548	92827159
chr10	93288869	93289287
chr10	93435190	93435422
chr10	93436583	93436902
chr10	93437062	93437600
chr10	93458745	93459187
chr10	93462765	93463232
chr10	93465758	93466765
chr10	93468557	93468903
chr10	93470875	93471619
chr10	93475274	93475553
chr10	93475750	93476261
chr10	93702531	93702778
chr10	93954812	93955243
chr10	94038024	94038409
chr10	94042492	94042901
chr10	94062637	94062991
chr10	94092871	94093121
chr10	94122899	94123214
chr10	94680562	94680874
chr10	94747900	94748195
chr10	94902659	94902962
chr10	95229693	95230007
chr10	95260622	95260848
chr10	95266761	95267143
chr10	95273298	95274009
chr10	95277698	95278612
chr10	95289117	95289358
chr10	95289675	95289957
chr10	95300394	95300621
chr10	96090115	96090381
chr10	96864194	96864394
chr10	97297876	97298359
chr10	97327929	97328158
chr10	97572291	97572653
chr10	97574603	97575254
chr10	97596081	97596440
chr10	97596573	97597113
chr10	97608967	97609732
chr10	97687335	97687688
chr10	97718714	97719090
chr10	97724322	97724862
chr10	97726879	97727231
chr10	97762929	97763254
chr10	97840199	97840421
chr10	97882509	97882792
chr10	98460896	98461135
chr10	99337472	99337838
chr10	99338950	99339395
chr10	99344853	99345106
chr10	99368483	99368712
chr10	99775734	99776378
chr10	99779621	99780193
chr10	99780378	99780591
chr10	99782385	99782851
chr10	99785151	99785383
chr10	99788554	99788936
chr10	99872914	99873126
chr10	99927031	99927336
chr10	99966332	99966667
chr10	99994254	99994488
chr10	100300225	100300510
chr10	100347095	100347295
chr10	100364825	100365144
chr10	100373198	100374375
chr10	100420586	100420889
chr10	100697108	100697402
chr10	101818408	101818780
chr10	102302736	102303009
chr10	102420979	102421193
chr10	102669523	102669771
chr10	103184114	103184418
chr10	103231233	103231657
chr10	103233092	103233398
chr10	103238898	103239307
chr10	103241321	103242036
chr10	103504363	103504638
chr10	103890215	103890504
chr10	103908287	103908706
chr10	104109888	104110269
chr10	104117898	104118417
chr10	104300037	104300396
chr10	104319287	104319548
chr10	104329258	104329777
chr10	104330385	104330830
chr10	104331226	104331856
chr10	104809614	104809986
chr10	110323547	110323790
chr10	110326728	110326957
chr10	110353375	110353672
chr10	110364630	110365004
chr10	110395636	110396261
chr10	110398453	110399926
chr10	110400247	110400477
chr10	110410362	110410862
chr10	110414429	110415104
chr10	110425699	110427457
chr10	110429224	110429602
chr10	110487504	110487931
chr10	110488169	110488635
chr10	110491363	110491626
chr10	110492328	110492780
chr10	110497778	110497978
chr10	110501320	110501555
chr10	110530223	110530594
chr10	110632672	110633018
chr10	110641150	110641866
chr10	112332506	112332848
chr10	112360581	112360807
chr10	112360950	112361204
chr10	112361912	112362170
chr10	112585145	112585715
chr10	112631641	112631991
chr10	112811853	112812240
chr10	112903984	112904377
chr10	112906907	112907244
chr10	112915562	112915801
chr10	112951750	112952118
chr10	112959300	112959652
chr10	112970382	112970630
chr10	113056471	113056782
chr10	113070960	113071205
chr10	113073575	113074287
chr10	113087451	113087711
chr10	113093575	113093836
chr10	113112623	113112842
chr10	114306710	114306910
chr10	114320622	114320951
chr10	114571674	114571946
chr10	114607322	114608048
chr10	114623942	114624223
chr10	114634770	114635042
chr10	114648465	114648725
chr10	114681525	114681725
chr10	114822922	114823185
chr10	114826094	114826359
chr10	116056900	116057243
chr10	117342759	117342985
chr10	117360982	117361452
chr10	117364336	117364581
chr10	117365452	117366035
chr10	117373346	117373558
chr10	117439399	117439690
chr10	117442076	117442594
chr10	118959032	118959325
chr10	119006932	119007168
chr10	119284902	119285127
chr10	119298792	119299018
chr10	119306095	119306296
chr10	119655637	119656050
chr10	119658259	119658688
chr10	119667682	119668075
chr10	119680822	119681022
chr10	119849435	119849778
chr10	120851144	120851368
chr10	121910779	121911037
chr10	121927599	121927814
chr10	121928100	121928341
chr10	121930605	121930907
chr10	121935730	121936212
chr10	121942693	121943131
chr10	122063151	122063701
chr10	122069935	122070318
chr10	122072312	122072603
chr10	122101769	122103180
chr10	122112459	122112843
chr10	122121053	122121389
chr10	122141033	122141536
chr10	122264063	122264282
chr10	122307876	122308156
chr10	124525120	124525424
chr10	124709870	124710112
chr10	125123527	125124148
chr10	125973332	125973539
chr10	126062537	126062779
chr10	126247405	126247825
chr10	126460185	126460389
chr10	127228270	127228585
chr10	129550066	129550501
chr10	131997647	131998090
chr10	132418239	132418448
chr11	506958	507158
chr11	588010	588397
chr11	689611	689934
chr11	696484	696684
chr11	707180	707490
chr11	834977	835331
chr11	843923	844477
chr11	952397	952700
chr11	1772204	1772910
chr11	1827172	1827567
chr11	1829096	1829346
chr11	2400318	2400547
chr11	2779114	2779521
chr11	2825526	2825785
chr11	3124378	3124706
chr11	3895049	3895287
chr11	3959622	3959858
chr11	7605552	7605910
chr11	8604290	8604590
chr11	8739320	8739581
chr11	8906705	8906973
chr11	9364240	9364561
chr11	9527510	9527951
chr11	9566007	9566404
chr11	9568945	9569530
chr11	9573428	9573641
chr11	9613165	9613460
chr11	9759654	9759981
chr11	9862021	9862583
chr11	9905938	9907178
chr11	9910211	9910484
chr11	9954252	9954576
chr11	10293371	10293759
chr11	10304505	10305248
chr11	10307454	10308327
chr11	10309387	10309803
chr11	10326451	10326738
chr11	10366603	10366846
chr11	10394552	10395158
chr11	10406965	10407552
chr11	10490557	10490883
chr11	10541040	10541251
chr11	10655400	10655666
chr11	10659523	10660079
chr11	10893753	10894079
chr11	10899868	10900088
chr11	11441188	11441630
chr11	11451700	11451923
chr11	11584574	11584881
chr11	11622862	11623176
chr11	11813408	11813624
chr11	11992229	11992760
chr11	11993847	11994228
chr11	12043975	12044421
chr11	12050599	12050807
chr11	12066042	12067539
chr11	12070237	12070904
chr11	12075857	12077275
chr11	12079819	12080642
chr11	12085479	12087317
chr11	12138479	12138721
chr11	12167092	12167383
chr11	12182691	12182898
chr11	12200316	12200624
chr11	12232844	12233125
chr11	12233298	12233884
chr11	12234249	12234490
chr11	12412500	12412759
chr11	12497500	12497722
chr11	12502969	12503519
chr11	12674239	12674498
chr11	12677049	12677597
chr11	12683816	12684355
chr11	12692686	12693085
chr11	12802554	12803321
chr11	12853555	12854272
chr11	12871885	12872205
chr11	13140338	13140735
chr11	13336532	13336841
chr11	13339850	13340072
chr11	14318658	14318929
chr11	14520289	14520508
chr11	15662307	15662615
chr11	15665321	15665984
chr11	16924019	16924333
chr11	16925698	16926007
chr11	17012623	17013643
chr11	17015351	17015602
chr11	17020672	17021243
chr11	17034699	17034960
chr11	17209257	17209605
chr11	17405625	17406039
chr11	17411132	17411440
chr11	17468147	17468391
chr11	18383649	18384045
chr11	18384238	18384786
chr11	18393864	18394769
chr11	19370481	19370758
chr11	19595977	19596190
chr11	19628118	19628379
chr11	19715468	19715761
chr11	19723672	19723883
chr11	19725707	19725948
chr11	19952290	19952636
chr11	19953398	19953731
chr11	19978847	19979102
chr11	19983202	19983432
chr11	19988670	19988918
chr11	19994789	19995635
chr11	20002689	20003293
chr11	20011296	20011761
chr11	20035626	20036782
chr11	20041485	20041910
chr11	20110936	20111758
chr11	20112170	20112446
chr11	20112548	20112800
chr11	20367653	20367975
chr11	20368456	20368706
chr11	21561701	21561967
chr11	27381298	27381565
chr11	27394623	27395083
chr11	27395514	27396184
chr11	27401717	27401930
chr11	27423189	27423421
chr11	27456153	27456502
chr11	27464427	27464746
chr11	27718323	27718778
chr11	27972596	27972896
chr11	27995136	27995414
chr11	28044361	28044567
chr11	28049390	28049613
chr11	28342677	28342975
chr11	28566660	28566950
chr11	28615675	28616005
chr11	28701767	28701992
chr11	28743364	28743639
chr11	28757043	28757295
chr11	28757759	28758252
chr11	28833635	28834190
chr11	28836111	28836954
chr11	28859352	28859647
chr11	28860755	28861322
chr11	29093452	29093818
chr11	29094451	29094960
chr11	29119675	29120420
chr11	29129848	29130146
chr11	29173574	29174045
chr11	30984479	30984724
chr11	31069308	31069789
chr11	31069848	31070221
chr11	31645790	31646007
chr11	31684446	31684666
chr11	32113291	32113533
chr11	32310357	32310571
chr11	32312440	32312678
chr11	33044052	33044906
chr11	33045834	33046313
chr11	33047572	33047788
chr11	33049962	33050359
chr11	33061208	33061886
chr11	33634522	33634764
chr11	33690336	33691471
chr11	33692227	33692548
chr11	33701417	33702227
chr11	33707978	33708236
[truncated: 11,137 more rows]

## Sheet: MED1_DEX_rep2
seqnames	start	end
chr1	943211	943413
chr1	4380658	4381021
chr1	6259610	6259910
chr1	6385749	6385981
chr1	7265798	7266224
chr1	7648970	7649251
chr1	8004498	8005839
chr1	8019985	8020335
chr1	8026064	8026433
chr1	8026628	8028536
chr1	8031206	8031526
chr1	8047095	8048240
chr1	8048916	8049286
chr1	8056070	8056331
chr1	8061268	8061680
chr1	8070739	8071429
chr1	8075374	8075881
chr1	8076913	8077597
chr1	8078004	8078546
chr1	8083727	8084536
chr1	8094690	8095330
chr1	8096139	8096413
chr1	8096582	8097030
chr1	8097373	8097828
chr1	8120664	8121571
chr1	8137777	8138110
chr1	8154649	8155086
chr1	8155442	8155872
chr1	8169606	8170208
chr1	8174261	8175277
chr1	8181713	8183217
chr1	8184170	8184890
chr1	8189781	8190517
chr1	8194196	8195384
chr1	8197555	8198483
chr1	8201242	8203095
chr1	8204277	8204863
chr1	8211722	8212665
chr1	8213785	8214003
chr1	8218756	8219011
chr1	8238106	8239248
chr1	8258699	8260182
chr1	8314297	8314578
chr1	8343244	8344193
chr1	8348534	8349049
chr1	8396889	8397706
chr1	8412612	8412837
chr1	8712786	8713093
chr1	8880082	8880305
chr1	8890247	8890586
chr1	9078576	9078873
chr1	9290121	9290381
chr1	9331674	9332017
chr1	9384818	9385064
chr1	9436172	9436726
chr1	9438479	9439162
chr1	10380665	10381068
chr1	10381447	10381717
chr1	10387315	10388723
chr1	10415313	10415739
chr1	11907945	11908387
chr1	11909661	11910127
chr1	12381279	12381479
chr1	12475998	12476287
chr1	12478183	12478543
chr1	12525455	12525703
chr1	12528357	12528700
chr1	12595885	12596223
chr1	12604357	12604727
chr1	15356129	15356552
chr1	15356865	15357193
chr1	15796840	15797167
chr1	15799103	15799781
chr1	15800081	15801089
chr1	16067237	16067460
chr1	16143484	16143696
chr1	16143889	16144200
chr1	16145174	16145408
chr1	16513793	16514417
chr1	16545904	16546133
chr1	16896047	16896326
chr1	16905055	16905349
chr1	18668778	18669039
chr1	18670177	18670527
chr1	19504903	19505106
chr1	20211563	20211842
chr1	20302033	20302384
chr1	20847529	20848082
chr1	20896750	20897344
chr1	21022268	21022774
chr1	21261759	21262182
chr1	21276431	21276698
chr1	21623659	21623860
chr1	21931186	21931435
chr1	23010787	23011044
chr1	23188220	23189332
chr1	23559415	23559676
chr1	23562098	23562654
chr1	23577246	23577555
chr1	23585503	23586030
chr1	23593642	23594252
chr1	23951640	23952038
chr1	23984317	23984913
chr1	24294347	24294661
chr1	24294802	24295165
chr1	24374849	24375119
chr1	24793761	24794221
chr1	25681852	25682183
chr1	26620526	26621197
chr1	26812734	26812990
chr1	26849312	26849746
chr1	26961744	26962253
chr1	26990466	26990944
chr1	26999405	26999783
chr1	28437974	28438396
chr1	28648400	28648867
chr1	31483428	31483732
chr1	31911008	31911272
chr1	32501995	32502202
chr1	36200073	36200459
chr1	36203576	36204526
chr1	36248399	36248871
chr1	36487042	36487245
chr1	37454980	37455585
chr1	37461380	37462211
chr1	37471611	37472236
chr1	37479683	37480102
chr1	37499055	37499718
chr1	37507899	37508211
chr1	37534292	37534954
chr1	37810983	37811310
chr1	37862414	37862815
chr1	39934310	39934756
chr1	39944750	39944992
chr1	40866519	40866761
chr1	40868360	40868714
chr1	40875801	40876046
chr1	40944401	40945175
chr1	40967755	40968090
chr1	40976850	40977259
chr1	41109300	41109618
chr1	41109796	41110419
chr1	41151013	41151223
chr1	41152479	41153212
chr1	41155914	41156143
chr1	41496307	41496609
chr1	42340204	42340429
chr1	42936407	42936836
chr1	42937289	42937536
chr1	43206983	43207252
chr1	43476108	43476316
chr1	43757643	43758074
chr1	43783580	43784231
chr1	44327997	44328197
chr1	44721673	44722063
chr1	44730868	44731372
chr1	44819684	44820158
chr1	46806717	46807039
chr1	46942232	46942437
chr1	47031075	47031321
chr1	47478086	47478354
chr1	47525398	47525732
chr1	47894636	47894929
chr1	47906052	47906368
chr1	48047169	48047450
chr1	48067044	48067362
chr1	48878528	48879063
chr1	48918037	48918482
chr1	51306860	51307269
chr1	51622280	51622711
chr1	51690088	51691132
chr1	51737489	51737731
chr1	52658817	52659017
chr1	52662598	52663123
chr1	52665620	52665975
chr1	52669542	52670090
chr1	54882595	54882873
chr1	54883905	54884108
chr1	55321857	55322102
chr1	55429038	55429540
chr1	55447548	55447798
chr1	55580748	55581262
chr1	55632130	55632514
chr1	56446671	56447113
chr1	56688618	56688856
chr1	58930048	58930263
chr1	61055249	61055538
chr1	61081946	61082326
chr1	61120820	61121500
chr1	61132812	61133211
chr1	61133350	61133579
chr1	61139408	61139764
chr1	61141596	61142084
chr1	61181977	61182461
chr1	61253948	61254265
chr1	61299569	61299842
chr1	61301749	61302000
chr1	61338029	61338786
chr1	61441661	61442156
chr1	61453017	61453482
chr1	61480988	61481323
chr1	61481594	61481802
chr1	61496457	61496857
chr1	62621979	62622188
chr1	63674592	63674792
chr1	63691935	63692447
chr1	63701225	63701547
chr1	63731640	63732036
chr1	63898896	63899103
chr1	63916423	63916831
chr1	63920566	63920775
chr1	64898007	64898958
chr1	64910530	64911088
chr1	64915696	64916251
chr1	64917351	64917808
chr1	64954965	64955469
chr1	64987412	64987676
chr1	65425753	65426093
chr1	65979143	65979532
chr1	66182574	66183067
chr1	66262293	66262522
chr1	66271197	66271738
chr1	66286452	66286724
chr1	66350087	66350338
chr1	66520085	66520288
chr1	67668711	67668944
chr1	67686622	67686869
chr1	67725195	67725669
chr1	67726354	67726554
chr1	67735957	67736373
chr1	67741155	67741355
chr1	67747754	67748206
chr1	67748636	67749202
chr1	67749810	67750354
chr1	67880215	67880522
chr1	67979249	67979671
chr1	74730128	74730344
chr1	74731285	74731644
chr1	75964439	75964737
chr1	76006322	76006567
chr1	77039677	77040355
chr1	77342860	77343099
chr1	77533905	77534301
chr1	77833014	77833225
chr1	78004285	78004510
chr1	79138396	79138686
chr1	79193086	79193670
chr1	79859503	79859810
chr1	80392536	80392833
chr1	84247490	84247826
chr1	84253973	84254217
chr1	84365718	84366069
chr1	85607326	85607585
chr1	85629619	85629915
chr1	85850242	85850535
chr1	86765118	86765319
chr1	86774399	86774834
chr1	86788215	86789077
chr1	86793097	86793329
chr1	87423898	87424115
chr1	87796473	87797180
chr1	87805987	87806417
chr1	87940457	87940775
chr1	89866080	89866333
chr1	89890205	89890418
chr1	89906169	89906380
chr1	89942849	89943485
chr1	91120413	91120695
chr1	91608944	91609239
chr1	91725938	91726219
chr1	91845021	91845437
chr1	91900618	91900874
chr1	93554115	93554587
chr1	93585165	93585370
chr1	93618098	93618435
chr1	93701834	93702112
chr1	93779575	93780093
chr1	94031189	94031410
chr1	94036803	94037058
chr1	94039684	94039887
chr1	94325461	94325778
chr1	94383954	94384296
chr1	94545125	94545396
chr1	94743922	94744305
chr1	94753347	94753667
chr1	94863919	94864186
chr1	94875780	94876014
chr1	94942208	94942608
chr1	95095761	95096803
chr1	95115735	95116219
chr1	95167486	95167686
chr1	96866015	96866215
chr1	97277926	97278617
chr1	97904645	97904880
chr1	101004070	101004484
chr1	108583718	108584031
chr1	109928043	109928249
chr1	109948030	109948582
chr1	109960105	109960382
chr1	111656194	111656417
chr1	113307583	113308085
chr1	115168723	115169026
chr1	116109665	116110003
chr1	116376387	116376762
chr1	116377993	116378297
chr1	117147038	117147249
chr1	117147937	117148365
chr1	117846903	117847527
chr1	119374420	119374751
chr1	119390500	119390758
chr1	119542456	119543141
chr1	120973131	120973368
chr1	143756106	143756453
chr1	144412493	144412820
chr1	144523919	144524165
chr1	144546302	144546728
chr1	144551754	144551975
chr1	144560780	144560998
chr1	145280973	145281440
chr1	145465471	145465843
chr1	145892014	145892420
chr1	146007274	146007531
chr1	146043881	146044152
chr1	146049977	146050400
chr1	146051919	146052396
chr1	146376716	146377294
chr1	146387230	146387698
chr1	146409835	146410236
chr1	148038497	148039006
chr1	148263367	148263609
chr1	148424212	148424592
chr1	148522532	148522933
chr1	149636620	149636943
chr1	149886561	149887102
chr1	150561260	150561716
chr1	150564201	150564452
chr1	150568082	150568543
chr1	150604780	150605083
chr1	150611452	150611971
chr1	150613191	150613900
chr1	151195241	151195536
chr1	151611323	151611545
chr1	151972923	151973311
chr1	151977615	151978007
chr1	151988426	151988967
chr1	151992428	151992740
chr1	152162832	152163300
chr1	152167824	152168924
chr1	152182823	152183225
chr1	152539879	152540193
chr1	153566449	153567050
chr1	154418221	154418691
chr1	154971261	154971875
chr1	154972613	154972977
chr1	155003789	155004245
chr1	155005645	155005868
chr1	155017251	155017773
chr1	155038510	155039064
chr1	156616475	156616813
chr1	157284067	157284897
chr1	157419881	157420300
chr1	159282133	159282527
chr1	159294370	159294636
chr1	159581473	159581761
chr1	159598133	159598675
chr1	159752043	159752700
chr1	160124651	160125161
chr1	161766039	161766346
chr1	161885193	161885458
chr1	162382355	162382601
chr1	164748075	164748971
chr1	164767450	164767697
chr1	167926650	167926901
chr1	168301819	168302255
chr1	168491838	168492235
chr1	168551669	168552024
chr1	168557350	168557735
chr1	168636523	168637104
chr1	168709773	168710404
chr1	168811270	168811500
chr1	168834547	168834760
chr1	169451564	169451764
chr1	169485723	169486358
chr1	169568471	169568826
chr1	169570167	169570466
chr1	171210389	171210704
chr1	171817725	171817929
chr1	171912947	171913214
chr1	172351773	172352005
chr1	172356563	172357004
chr1	172358397	172359177
chr1	172359570	172359938
chr1	172360454	172360654
chr1	172461111	172461311
chr1	172746050	172746894
chr1	172826090	172826554
chr1	172895771	172896175
chr1	172917984	172918293
chr1	172933859	172934401
chr1	172975976	172976907
chr1	172980449	172980772
chr1	173269466	173269761
chr1	173527121	173527554
chr1	176241448	176241730
chr1	177969101	177969415
chr1	178238764	178239118
chr1	178241151	178241390
chr1	179310870	179311133
chr1	180598506	180598884
chr1	180599547	180599780
chr1	180827282	180827487
chr1	182173891	182174223
chr1	182217954	182218278
chr1	183060545	183060817
chr1	183163413	183163627
chr1	183699635	183700097
chr1	184593597	184594055
chr1	185585858	185586133
chr1	185926649	185927093
chr1	186492480	186493422
chr1	186535773	186536036
chr1	186715788	186716814
chr1	186848440	186848984
chr1	186849148	186849839
chr1	186880990	186881246
chr1	188237667	188237877
chr1	189607238	189607579
chr1	192485784	192486073
chr1	192496370	192496782
chr1	192530229	192530454
chr1	192531056	192531346
chr1	192702165	192702483
chr1	192805891	192806092
chr1	192861749	192862257
chr1	192904383	192905436
chr1	192907573	192908164
chr1	193558568	193558986
chr1	193707289	193707549
chr1	195664703	195664915
chr1	197995034	197995630
chr1	198881190	198881516
chr1	199684803	199685157
chr1	199774717	199775082
chr1	199778217	199778703
chr1	199784202	199784504
chr1	199794267	199795102
chr1	199857184	199857523
chr1	199976516	199976847
chr1	200022138	200022418
chr1	200076319	200076571
chr1	200131595	200132041
chr1	200150541	200151223
chr1	200184204	200184540
chr1	200314427	200314877
chr1	200365611	200366745
chr1	200371852	200372475
chr1	200373910	200374315
chr1	200379255	200379799
chr1	200404848	200406217
chr1	200415694	200416547
chr1	200893607	200893885
chr1	200896374	200897017
chr1	201593421	201593796
chr1	201597966	201598261
chr1	202018683	202019086
chr1	202034980	202035348
chr1	202058254	202058658
chr1	202216724	202217037
chr1	202217720	202217956
chr1	202380008	202380482
chr1	203536992	203537228
chr1	203538066	203538301
chr1	204150176	204150533
chr1	204319466	204319891
chr1	204417114	204417849
chr1	204506440	204506652
chr1	204506867	204507231
chr1	205122148	205122473
chr1	205274276	205274529
chr1	205298357	205299083
chr1	205300927	205301772
chr1	205302110	205302331
chr1	205616589	205617042
chr1	205933721	205933970
chr1	205939719	205939983
chr1	206699705	206700004
chr1	206704738	206705137
chr1	206708921	206709366
chr1	206709835	206710451
chr1	206748561	206748909
chr1	206892610	206893084
chr1	207004690	207005145
chr1	207007458	207007702
chr1	207020081	207020361
chr1	207025561	207025843
chr1	207027197	207027430
chr1	207239982	207240182
chr1	207309740	207310237
chr1	207738073	207738600
chr1	208177975	208178546
chr1	208184272	208184687
chr1	209080424	209080851
chr1	209095868	209096416
chr1	209266719	209267056
chr1	209527257	209527788
chr1	209527932	209528434
chr1	209530709	209531540
chr1	209532884	209533239
chr1	209544136	209544417
chr1	209688674	209688965
chr1	209746678	209746903
chr1	209873564	209873789
chr1	210373752	210374737
chr1	210419419	210419735
chr1	211198227	211198568
chr1	211259057	211259277
chr1	211917993	211918274
chr1	212488624	212488840
chr1	212596259	212596525
chr1	212915400	212915929
chr1	214439511	214439712
chr1	215568210	215568525
chr1	218336369	218336884
chr1	218380630	218380849
chr1	218480270	218481093
chr1	218496508	218497046
chr1	218497963	218498361
chr1	218498576	218499388
chr1	218537530	218537946
chr1	218650584	218650879
chr1	218656361	218656600
chr1	218705724	218706520
chr1	218711914	218712581
chr1	218823224	218823827
chr1	218828229	218828588
chr1	218865538	218865968
chr1	218931463	218931710
chr1	219161440	219161678
chr1	219237329	219237560
chr1	219279331	219279701
chr1	219310097	219310832
chr1	219312984	219313393
chr1	219518549	219518917
chr1	219521346	219521686
chr1	219555454	219556345
chr1	219659379	219660123
chr1	220962126	220962574
chr1	221097616	221098039
chr1	221117537	221117747
chr1	221118530	221118805
chr1	221487750	221488147
chr1	221621069	221621290
chr1	221709056	221709310
chr1	221718579	221718870
chr1	221839834	221840206
chr1	221846021	221846424
chr1	221869047	221869247
chr1	222777405	222778235
chr1	223109688	223110216
chr1	223250354	223250678
chr1	223654085	223654492
chr1	223655260	223655523
chr1	223700362	223701269
chr1	223707191	223707545
chr1	223737599	223737919
chr1	223832011	223832379
chr1	225454117	225454482
chr1	225655540	225656015
chr1	225700179	225700782
chr1	225735529	225736003
chr1	225736351	225736746
chr1	225737165	225737487
chr1	227269077	227269303
chr1	227344012	227344649
chr1	227357274	227357705
chr1	227372750	227372976
chr1	228838037	228838783
chr1	228853789	228854011
chr1	228860827	228861522
chr1	228903111	228903347
chr1	228964112	228964490
chr1	229064487	229064695
chr1	229208484	229209219
chr1	229221119	229221982
chr1	229229775	229230221
chr1	229231316	229231728
chr1	229253278	229253513
chr1	229844826	229845190
chr1	229979907	229980484
chr1	230104773	230105061
chr1	230185969	230186471
chr1	231049444	231049717
chr1	231194866	231195267
chr1	231337813	231338024
chr1	231357999	231358211
chr1	231393749	231393979
chr1	231423668	231424001
chr1	231512023	231512803
chr1	231577051	231577411
chr1	231828253	231828471
chr1	232288042	232288483
chr1	232704755	232705224
chr1	232707214	232707499
chr1	233112895	233113841
chr1	233673990	233674429
chr1	233704858	233705262
chr1	234564693	234565025
chr1	234602729	234603194
chr1	234608203	234608403
chr1	234610144	234610382
chr1	234612480	234613805
chr1	234631620	234632007
chr1	234639325	234639588
chr1	234643080	234643686
chr1	234719624	234719841
chr1	234721427	234721737
chr1	234724034	234724496
chr1	234817016	234817866
chr1	234925869	234926113
chr1	234957269	234957803
chr1	234960669	234961445
chr1	234962033	234962455
chr1	234963302	234963964
chr1	234974886	234975660
chr1	234978545	234979236
chr1	234980711	234981359
chr1	234987044	234987829
chr1	234997048	234997772
chr1	235035186	235035572
chr1	235067468	235068646
chr1	235070042	235070488
chr1	235073361	235074047
chr1	235074591	235074797
chr1	235075104	235076002
chr1	235408947	235409294
chr1	236429582	236429928
chr1	236905196	236905430
chr1	239893148	239893687
chr1	240191031	240191293
chr1	240312973	240313251
chr1	241641130	241642077
chr1	242225706	242225989
chr1	242237062	242237407
chr1	242239358	242239978
chr1	242240156	242240548
chr1	242530674	242531150
chr1	242546938	242547350
chr1	242835796	242836026
chr1	244323016	244323216
chr1	246583615	246583921
chr1	246617855	246618200
chr10	264272	265449
chr10	454952	455361
chr10	3091268	3091848
chr10	3095302	3096033
chr10	3107210	3107891
chr10	3365713	3366042
chr10	3453013	3453417
chr10	3472708	3472979
chr10	3500311	3500998
chr10	3754839	3755270
chr10	3782914	3783366
chr10	3783836	3784112
chr10	3785130	3786225
chr10	3803164	3803598
chr10	3805194	3806103
chr10	3806553	3806923
chr10	3810089	3810720
chr10	3811322	3811710
chr10	3828720	3829035
chr10	3851578	3853031
chr10	3861053	3861392
chr10	3879643	3879866
chr10	3886427	3887492
chr10	3887664	3888595
chr10	3889807	3890434
chr10	3895065	3895534
chr10	4058692	4059139
chr10	4061496	4061932
chr10	4062134	4062459
chr10	4266343	4266790
chr10	4344492	4344954
chr10	4352741	4352944
chr10	4353895	4354266
chr10	4662847	4664285
chr10	4665221	4665563
chr10	4677351	4678760
chr10	4725950	4726500
chr10	4735115	4735536
chr10	4736809	4737009
chr10	4767115	4767364
chr10	4770761	4771345
chr10	4847638	4848013
chr10	4902505	4902712
chr10	4931649	4932199
chr10	4941549	4942048
chr10	4947086	4948148
chr10	4956934	4957450
chr10	4962894	4963558
chr10	4981993	4982245
chr10	4997153	4997405
chr10	4997790	4997990
chr10	4998607	4998828
chr10	5000849	5003181
chr10	5003665	5004634
chr10	5006208	5006834
chr10	5008259	5009842
chr10	5018772	5021314
chr10	5021787	5022036
chr10	5024792	5026080
chr10	5026340	5026717
chr10	5033249	5033904
chr10	5043571	5044148
chr10	5070562	5072727
chr10	5078781	5079608
chr10	5079870	5080273
chr10	5089769	5091191
chr10	5092687	5097033
chr10	5098561	5098811
chr10	5147049	5147782
chr10	5147994	5148949
chr10	5196061	5196478
chr10	5283157	5283867
chr10	5284331	5285123
chr10	5291449	5292165
chr10	5297434	5297971
chr10	5545957	5546183
chr10	5631896	5632683
chr10	6279481	6279777
chr10	6287468	6287805
chr10	6291134	6291519
chr10	6297562	6298416
chr10	6299260	6299575
chr10	6353519	6353907
chr10	6363492	6363816
chr10	6365466	6365669
chr10	6779115	6779363
chr10	7233371	7234007
chr10	7354690	7354993
chr10	7466216	7466416
chr10	7696646	7696984
chr10	7700492	7701135
chr10	7706997	7707449
chr10	7892267	7892479
chr10	8702626	8703290
chr10	11898321	11898541
chr10	12246770	12247682
chr10	12270873	12271134
chr10	12333814	12334050
chr10	12720448	12720648
chr10	14571964	14572454
chr10	14578477	14578968
chr10	14612235	14612538
chr10	14653743	14654212
chr10	14658304	14658574
chr10	14687422	14687638
chr10	14742649	14743125
chr10	14782730	14782976
chr10	15200783	15201008
chr10	16381111	16381481
chr10	20623051	20623265
chr10	21002062	21002434
chr10	21097456	21097970
chr10	21134811	21135471
chr10	21166636	21166932
chr10	21184295	21184662
chr10	21194491	21195099
chr10	21292817	21293600
chr10	21304289	21304532
chr10	21336534	21337255
chr10	21363712	21364026
chr10	21364479	21364803
chr10	22086795	22087073
chr10	22246935	22247245
chr10	26487476	26487858
chr10	26555994	26556373
chr10	28884376	28884742
chr10	28913931	28914211
chr10	28939399	28940845
chr10	28949033	28949425
chr10	28984461	28984714
chr10	29064377	29064630
chr10	29304886	29305148
chr10	29784408	29784807
chr10	29803723	29804464
chr10	29811802	29812489
chr10	29946816	29947289
chr10	29947654	29947987
chr10	30055402	30055710
chr10	30536552	30536933
chr10	30542337	30542833
chr10	31940871	31941259
chr10	31947337	31947827
chr10	32372309	32372703
chr10	32932452	32932781
chr10	32940879	32941083
chr10	32948555	32948940
chr10	32950700	32950965
chr10	32951342	32951571
chr10	32952746	32954201
chr10	32958350	32958585
chr10	32961921	32962435
chr10	32963226	32963468
chr10	32980605	32980940
chr10	32982157	32982623
chr10	32985657	32986351
chr10	32998307	32998638
chr10	33000355	33000582
chr10	33005222	33006043
chr10	33008850	33009248
chr10	33009776	33010747
chr10	33066971	33067220
chr10	33114727	33115009
chr10	33133727	33134311
chr10	33155937	33156704
chr10	33193475	33193682
chr10	33193982	33194624
chr10	33216719	33217119
chr10	33264217	33264546
chr10	33306767	33306991
chr10	33335830	33336526
chr10	33747064	33747305
chr10	33749094	33749382
chr10	33876641	33876864
chr10	34137996	34138275
chr10	34254639	34254973
chr10	34280468	34280998
chr10	34290573	34291069
chr10	34319595	34319860
chr10	34423088	34423297
chr10	34426646	34426851
chr10	34427135	34427591
chr10	34494030	34494276
chr10	34538352	34538760
chr10	34580766	34580966
chr10	34584098	34584795
chr10	35332086	35332499
chr10	35453889	35454116
chr10	35495298	35495940
chr10	36280951	36281308
chr10	36281756	36281973
chr10	36282153	36282390
chr10	37219060	37219526
chr10	37489111	37489531
chr10	37535587	37536139
chr10	37732813	37733069
chr10	43337133	43337354
chr10	44964230	44964517
chr10	46356272	46356666
chr10	46396603	46396918
chr10	46523248	46525597
chr10	46526529	46527042
chr10	46530115	46530829
chr10	46539637	46540458
chr10	46541082	46541692
chr10	46543307	46543589
chr10	46639942	46640384
chr10	47701140	47701789
chr10	47991849	47992119
chr10	49552234	49552461
chr10	50393302	50394194
chr10	50395280	50395678
chr10	50403086	50403405
chr10	52318937	52319598
chr10	52443289	52444217
chr10	52451745	52452285
chr10	52452502	52453156
chr10	52472463	52472727
chr10	52518663	52518890
chr10	52541246	52541537
chr10	52566748	52567153
chr10	57696692	57697216
chr10	57703517	57704204
chr10	57992791	57993025
chr10	58023381	58023967
chr10	58237565	58237832
chr10	58244678	58244956
chr10	58255894	58256820
chr10	58438544	58438847
chr10	58468461	58469102
chr10	58516178	58516460
chr10	58555383	58556408
chr10	58621736	58622234
chr10	58637317	58637744
chr10	58640987	58641629
chr10	58641803	58642016
chr10	58662088	58663044
chr10	58678759	58679085
chr10	58853338	58853583
chr10	58856526	58856876
chr10	58994217	58994449
chr10	58994629	58994874
chr10	59971942	59972263
chr10	59991682	59992175
chr10	60008766	60009060
chr10	60123073	60123602
chr10	60171357	60171847
chr10	60282804	60283172
chr10	60283314	60283702
chr10	60662791	60663054
chr10	60817250	60817485
chr10	60902024	60902228
chr10	60955744	60956523
chr10	60964211	60964826
chr10	60974758	60975002
chr10	61063020	61063405
chr10	61066769	61067325
chr10	61628691	61629250
chr10	61636082	61636335
chr10	61705131	61705447
chr10	61837288	61837628
chr10	61992635	61993043
chr10	62037904	62038254
chr10	62038592	62039171
chr10	62048177	62048437
chr10	62051106	62051460
chr10	62093996	62094269
chr10	62095274	62096222
chr10	62096695	62096985
chr10	62243286	62243561
chr10	63707266	63707692
chr10	63712055	63712563
chr10	67492349	67492625
chr10	67803600	67804001
chr10	67815603	67816023
chr10	67818357	67818753
chr10	67819889	67820136
chr10	68084058	68084258
chr10	68153576	68154032
chr10	68648013	68648214
chr10	69061411	69061862
chr10	69087619	69088292
chr10	69446726	69446958
chr10	70228008	70228239
chr10	71340131	71340355
chr10	71343177	71343531
chr10	71765549	71765784
chr10	71766720	71767163
chr10	71990773	71991048
chr10	72097771	72098275
chr10	72171233	72171447
chr10	72173345	72173608
chr10	72173934	72174135
chr10	72223133	72223607
chr10	72243574	72244916
chr10	72248480	72249322
chr10	72254716	72255615
chr10	72255821	72256528
chr10	72260057	72261251
chr10	72263588	72263912
chr10	72272075	72274218
chr10	72276019	72276271
chr10	72276647	72277159
chr10	72297302	72297534
chr10	72319431	72319913
chr10	72320731	72321203
chr10	73117934	73118317
chr10	73576316	73576539
chr10	73586682	73586933
chr10	74055868	74056938
chr10	74072529	74073062
chr10	74593453	74593807
chr10	75111382	75111584
chr10	75127507	75127985
chr10	75191719	75192504
chr10	75225530	75225741
chr10	76583599	76584165
chr10	77255040	77255367
chr10	77498258	77498574
chr10	77498916	77499197
chr10	77531355	77531717
chr10	77555617	77556090
chr10	77586925	77587355
chr10	77737598	77737896
chr10	77870033	77870351
chr10	77881685	77882046
chr10	77909208	77909722
chr10	77911719	77912020
chr10	78459068	78459345
chr10	79093804	79094230
chr10	80048987	80049301
chr10	80491631	80491999
chr10	80495084	80495579
chr10	80506068	80506604
chr10	80508686	80508992
chr10	80509757	80510098
chr10	80530425	80530655
chr10	84632865	84633205
chr10	85621584	85621899
chr10	86665010	86665254
chr10	87162833	87163376
chr10	87586026	87586456
chr10	87588305	87588689
chr10	87591098	87591440
chr10	87647930	87648300
chr10	87961435	87961642
chr10	88428498	88428890
chr10	88457620	88457970
chr10	88840141	88840658
chr10	88882660	88883053
chr10	89374231	89374474
chr10	89475574	89475921
chr10	89476898	89477155
chr10	89481500	89482110
chr10	89522469	89522873
chr10	89553219	89553675
chr10	90179624	90180003
chr10	90921175	90921698
chr10	90960351	90960898
chr10	90970024	90970229
chr10	91144775	91145294
chr10	91163878	91164226
chr10	91608724	91609101
chr10	91642968	91643266
chr10	91901868	91902110
chr10	92697637	92698111
chr10	92822093	92822420
chr10	92972265	92972468
chr10	93436679	93437433
chr10	93462943	93463147
chr10	93470763	93471579
chr10	93475257	93475538
chr10	93475735	93476154
chr10	94042516	94042916
chr10	94062701	94063055
chr10	94092723	94093248
chr10	94122911	94123174
chr10	94680349	94681009
chr10	94747933	94748297
chr10	94902614	94903047
chr10	95229768	95230038
chr10	95266789	95267055
chr10	95273249	95274031
chr10	95277692	95278663
chr10	95289165	95289376
chr10	95289656	95289945
chr10	95308846	95309072
chr10	95350335	95350535
chr10	95474372	95474669
chr10	96863874	96864479
chr10	97297685	97298404
chr10	97574693	97575089
chr10	97596653	97597009
chr10	97687430	97687640
chr10	97688289	97688494
chr10	97718750	97719101
chr10	97724294	97724897
chr10	99775822	99776232
chr10	99779433	99779668
chr10	99782426	99782805
chr10	99788573	99788900
chr10	99927075	99927368
chr10	100373794	100374255
chr10	100696994	100697390
chr10	103111155	103111442
chr10	103231154	103231562
chr10	103908349	103908676
chr10	104109791	104110310
chr10	104329282	104329596
chr10	104331321	104331843
chr10	104809645	104809955
chr10	110076992	110077218
chr10	110311553	110311771
chr10	110364660	110364923
chr10	110395868	110396191
chr10	110398561	110398985
chr10	110399124	110399903
chr10	110410424	110410713
chr10	110414549	110415084
chr10	110425760	110427312
chr10	110429199	110429589
chr10	110632642	110633023
chr10	110641188	110641864
chr10	110840293	110840499
chr10	110886069	110886277
chr10	111137116	111137763
chr10	112332518	112333002
chr10	112360633	112361277
chr10	112394530	112394869
chr10	112585159	112585678
chr10	112631609	112632088
chr10	112811801	112812189
chr10	112915534	112915797
chr10	112959268	112959657
chr10	113073700	113074250
chr10	113093476	113093746
chr10	113112520	113112904
chr10	114607343	114607991
chr10	114779809	114780137
chr10	116038385	116038594
chr10	116044773	116045005
chr10	116056839	116057322
chr10	117360811	117361506
chr10	117364092	117364598
chr10	117365513	117366096
chr10	117439461	117439681
chr10	117442115	117442524
chr10	118621391	118621685
chr10	118870627	118870957
chr10	119006917	119007189
chr10	119849551	119849754
chr10	121910703	121911068
chr10	121930531	121931001
chr10	121935680	121936174
chr10	121942696	121943261
chr10	122063145	122063678
chr10	122101689	122103103
chr10	122121127	122121347
chr10	122264102	122264331
chr10	122307923	122308149
chr10	122469064	122469328
chr10	124470719	124471094
chr10	125123597	125123884
chr10	126134301	126134666
chr10	131997624	131998019
chr10	132482172	132482544
chr11	1219902	1220162
chr11	1771978	1772967
chr11	2213275	2213475
chr11	2779158	2779482
chr11	9527485	9527901
chr11	9568956	9569293
chr11	9759714	9759973
chr11	9905924	9906836
chr11	9954277	9954538
chr11	9969165	9969503
chr11	10307934	10308253
chr11	10309368	10309799
chr11	10394678	10395022
chr11	10407000	10407499
chr11	10468874	10469106
chr11	10659635	10659981
chr11	11622883	11623313
chr11	11992287	11992693
chr11	11993788	11994155
chr11	12066226	12066631
chr11	12066783	12067296
chr11	12070151	12070840
chr11	12076239	12077144
chr11	12079921	12080545
chr11	12085768	12086364
chr11	12086578	12087059
chr11	12167104	12167326
chr11	12233335	12233879
chr11	12234249	12234548
chr11	12412551	12412755
chr11	12683581	12684401
chr11	12692767	12693092
chr11	12853585	12854248
chr11	13126540	13126751
chr11	13339762	13340076
chr11	14337129	14337352
chr11	15662261	15662701
chr11	15665355	15665999
chr11	15675668	15675971
chr11	16226230	16226595
chr11	17012782	17013153
chr11	17405648	17405997
chr11	17467847	17468463
chr11	18384264	18384786
chr11	18393986	18394662
chr11	19951623	19952596
chr11	19978621	19979117
chr11	19981353	19981644
chr11	19983024	19983562
chr11	19994674	19995590
chr11	20002715	20002953
chr11	20011041	20012025
chr11	20035526	20036965
chr11	20111275	20111640
chr11	20367675	20367902
chr11	21564943	21565210
chr11	27312244	27312540
chr11	27324261	27324470
chr11	27380862	27381704
chr11	27381987	27382210
chr11	27394573	27396361
chr11	27401315	27402259
chr11	27423226	27423491
chr11	27456250	27456511
chr11	27464497	27464713
chr11	27995150	27995433
chr11	28342699	28343746
chr11	28615262	28616441
chr11	28701650	28702422
chr11	28713963	28714279
chr11	28742999	28743717
chr11	28833816	28834100
chr11	28835803	28837072
chr11	28859116	28859801
chr11	28860555	28861422
chr11	29093419	29093738
chr11	29094264	29095075
chr11	29119648	29120504
chr11	29129750	29130228
chr11	29282184	29282584
chr11	32113310	32113552
chr11	32310351	32310579
chr11	33044449	33044657
chr11	33045829	33046145
chr11	33050018	33050306
chr11	33690357	33690769
chr11	33701505	33702142
chr11	33723212	33723578
chr11	34243510	34244036
chr11	34316836	34317157
chr11	34318502	34319016
chr11	34339380	34339613
chr11	34427131	34427543
chr11	34586374	34586643
chr11	34599495	34599866
chr11	34600289	34601054
chr11	34639667	34640837
chr11	34641393	34641804
chr11	34645134	34645666
chr11	34653807	34655753
chr11	34665052	34665408
chr11	34667742	34668441
chr11	34681210	34681435
chr11	34685343	34685645
chr11	34750116	34750610
chr11	34825579	34825980
chr11	35003709	35004060
chr11	35009344	35010127
chr11	35165683	35165889
chr11	35168576	35169036
chr11	35360129	35360420
chr11	35364098	35364369
chr11	35391088	35391357
chr11	35579623	35579982
chr11	35907916	35908541
chr11	36149742	36149944
chr11	36297307	36297548
chr11	43920749	43921105
chr11	44659473	44659885
chr11	46554194	46554838
chr11	46977794	46978425
chr11	47189461	47189804
chr11	47408324	47408542
chr11	47858168	47858409
chr11	47912962	47913171
chr11	47947168	47947441
chr11	47991457	47991871
chr11	47993408	47994119
chr11	47998831	47999431
chr11	56841376	56841778
chr11	56849294	56849562
chr11	56906634	56907513
chr11	56909967	56910654
chr11	56932872	56933281
chr11	57072435	57073182
chr11	57083585	57084223
chr11	59556385	59556610
chr11	59561004	59561433
chr11	61821046	61821364
chr11	61961180	61962120
chr11	61963047	61964032
chr11	61967344	61967940
chr11	61970184	61970434
chr11	61971289	61973226
chr11	62001864	62002235
chr11	62012493	62013877
chr11	62025456	62026084
chr11	62054400	62054862
chr11	62508256	62508832
chr11	62553872	62554174
chr11	62841379	62841989
chr11	62881590	62881826
chr11	63567232	63567827
chr11	63858738	63858953
chr11	65275411	65275637
chr11	65381918	65382128
chr11	65382339	65383109
chr11	65417628	65419586
chr11	65419728	65420532
chr11	65420870	65423399
chr11	65423597	65424048
chr11	65425228	65425528
chr11	65426822	65427173
chr11	65471467	65472762
chr11	65477326	65477755
chr11	65485383	65485771
chr11	65488667	65489089
chr11	65489287	65489552
chr11	65491510	65493162
chr11	65497157	65497913
chr11	65498537	65499976
chr11	65500236	65500448
chr11	65500770	65501043
chr11	65501637	65501894
chr11	65507503	65508419
chr11	66112750	66113409
chr11	66113906	66114333
chr11	66119500	66119918
chr11	66189401	66189650
chr11	66768875	66769154
chr11	66886855	66887296
chr11	66892080	66892504
chr11	66970808	66971153
chr11	67374190	67374546
chr11	68010156	68010455
chr11	68010686	68010960
chr11	68012257	68012457
chr11	68013168	68013591
chr11	68014291	68014585
chr11	68146050	68146493
chr11	68857589	68857806
chr11	69122637	69123390
chr11	69145011	69145341
chr11	69274665	69275023
chr11	69278028	69278470
chr11	69280834	69281422
chr11	69297287	69297720
chr11	69301622	69302243
chr11	69497206	69497469
chr11	69653999	69654394
chr11	69654598	69655277
chr11	71241253	71241576
chr11	71253417	71253701
chr11	72975875	72976158
chr11	73072810	73073253
chr11	74071078	74071386
chr11	74138117	74138926
chr11	74255880	74256089
chr11	74268239	74269824
chr11	74278040	74279259
chr11	74283795	74284279
chr11	74288142	74288749
chr11	74371702	74371934
chr11	74418565	74418843
chr11	75342842	75343331
chr11	75345108	75345546
chr11	75365925	75366209
chr11	75372244	75372979
chr11	76030286	76030652
chr11	76769146	76771529
chr11	76771703	76773190
chr11	76774018	76774393
chr11	76782792	76783452
chr11	76793409	76793976
chr11	76801823	76802321
chr11	76803043	76803317
chr11	77020130	77020420
chr11	77061234	77061539
chr11	78290269	78290576
chr11	79243490	79243739
chr11	85316924	85317291
chr11	85788237	85788670
chr11	86160561	86160907
chr11	86484159	86484658
chr11	86508700	86509004
chr11	86524066	86524541
chr11	86559570	86559905
chr11	86578100	86578484
chr11	86719832	86720120
chr11	86736011	86736382
chr11	86740679	86740896
chr11	86741856	86742161
chr11	86743306	86743866
chr11	86795938	86796190
chr11	86818534	86818737
chr11	88104537	88104750
chr11	88357527	88357967
chr11	88538180	88538462
chr11	88554939	88555356
chr11	91104331	91104679
chr11	91163649	91164110
chr11	91396250	91397363
chr11	91481822	91482073
chr11	91608689	91609073
chr11	91981975	91982297
chr11	92295310	92295581
chr11	93000566	93000850
chr11	93744888	93745331
chr11	94449418	94449860
chr11	95398878	95399122
chr11	95512795	95513001
chr11	95925085	95925285
chr11	95977456	95978192
chr11	96157039	96157576
chr11	96212619	96212875
chr11	96263302	96263609
chr11	99693970	99694349
chr11	101866754	101866984
chr11	101870535	101870833
chr11	102007442	102008108
chr11	102120020	102120926
chr11	102177960	102178645
chr11	102306054	102306960
chr11	102312786	102313149
chr11	102317289	102317605
chr11	102320706	102321014
chr11	102599803	102600239
chr11	103625209	103625758
chr11	105046967	105047510
chr11	106961461	106961795
chr11	107705110	107705343
chr11	108929270	108929519
chr11	109999997	110000312
chr11	110148743	110149165
chr11	110185189	110185596
chr11	110194337	110194658
chr11	110196015	110197018
chr11	110356792	110357037
chr11	110357264	110357776
chr11	110373309	110373726
chr11	111308061	111308701
chr11	111310105	111310440
chr11	111441553	111441755
chr11	111924622	111924879
chr11	112157214	112157667
chr11	114154371	114155025
chr11	114159996	114160359
chr11	114162599	114163479
chr11	114163947	114164295
chr11	114171382	114171655
chr11	114179117	114179765
chr11	114294619	114295438
chr11	114296094	114296984
chr11	114308626	114309240
chr11	114315469	114316483
chr11	115222413	115222665
chr11	115226636	115226901
chr11	116813819	116814108
chr11	117071397	117071666
chr11	117072621	117072870
chr11	118907278	118907593
chr11	118911920	118912540
chr11	118916619	118918569
chr11	118918873	118920411
chr11	118920574	118921623
chr11	118921985	118922307
chr11	118928276	118928599
chr11	120124981	120125279
chr11	120381381	120381651
chr11	122162069	122162468
chr11	122180405	122180645
chr11	122186549	122186814
chr11	122210043	122210628
chr11	122601796	122602074
chr11	123122196	123122965
chr11	123145234	123145525
chr11	123454014	123454513
chr11	123588298	123588574
chr11	128207848	128208306
chr11	128208494	128208769
chr11	128210627	128210929
chr11	128496778	128497254
chr11	130636696	130637449
chr11	130638692	130639035
chr11	130653029	130653264
chr11	131000421	131000696
chr12	632217	632665
chr12	1217250	1217472
chr12	1220211	1220419
chr12	1659946	1660626
chr12	6372755	6373351
chr12	6376121	6376547
chr12	6430680	6430917
chr12	6943611	6944073
chr12	7079297	7079554
chr12	7109125	7109334
chr12	7896812	7897071
chr12	7907104	7907407
chr12	8618052	8619747
chr12	8681262	8681686
chr12	10385335	10385646
chr12	10392522	10392869
chr12	12221589	12221893
chr12	12376780	12377045
chr12	12397883	12398822
chr12	12403009	12404521
chr12	12405829	12406438
chr12	12439599	12439977
chr12	12449451	12450662
chr12	12582709	12583436
chr12	12585155	12585372
chr12	12872131	12872573
chr12	12883333	12883937
chr12	12927468	12927787
chr12	13098127	13098810
chr12	13102011	13102549
chr12	13135917	13136211
chr12	13223133	13223431
chr12	13347313	13347513
chr12	13887952	13888266
chr12	13950441	13950950
chr12	13953794	13954294
chr12	14771024	14771303
chr12	14836257	14836719
chr12	15274745	15274991
chr12	15627677	15627932
chr12	15628491	15630074
chr12	15662279	15663217
chr12	15664405	15664796
chr12	15698378	15698752
chr12	15700542	15700875
chr12	15701715	15701924
chr12	15712711	15712917
chr12	15728281	15728571
chr12	15732446	15732947
chr12	15780492	15780831
chr12	15823576	15823844
chr12	16030748	16031109
chr12	16238572	16239243
chr12	16265967	16266528
chr12	16348938	16349419
chr12	16350695	16351006
chr12	16436194	16436505
chr12	16955357	16955615
chr12	18849154	18849456
chr12	19097064	19097277
chr12	19744668	19745209
chr12	19967608	19967816
chr12	19970159	19970556
chr12	19971407	19971903
chr12	19988230	19988625
chr12	19992340	19992719
chr12	20212693	20212942
chr12	20420761	20420995
chr12	20421565	20421789
chr12	20465733	20466386
chr12	20490198	20490503
chr12	20494757	20495200
chr12	20508209	20508804
chr12	20527374	20528811
chr12	20629359	20629794
chr12	20822326	20822733
chr12	20830235	20830922
chr12	20883296	20883780
chr12	20885201	20885448
chr12	21526138	21526342
chr12	21559464	21560808
chr12	21562678	21563426
chr12	21565914	21566765
chr12	21613969	21614451
chr12	21642554	21643006
chr12	21644661	21645526
chr12	21666759	21667089
chr12	22229863	22230415
chr12	22598099	22598550
chr12	22598851	22599157
chr12	25347904	25348457
chr12	25585177	25585508
chr12	25852797	25853126
chr12	26274793	26275009
chr12	26769268	26769506
chr12	27176917	27177130
chr12	27179953	27180153
chr12	27539229	27539434
chr12	27703854	27704251
chr12	27747664	27748417
chr12	28021796	28022020
chr12	28570186	28570386
chr12	28603831	28604054
chr12	28780138	28780345
chr12	31518824	31519069
chr12	31644563	31644902
chr12	31749141	31749630
chr12	31780166	31780479
chr12	31835481	31835720
chr12	32435899	32436361
chr12	32437030	32437508
chr12	32447868	32448160
chr12	32453792	32454562
chr12	32455593	32455981
chr12	32457317	32457797
chr12	32532492	32532775
chr12	32533950	32534483
chr12	32917153	32917566
chr12	32920486	32920883
chr12	38892174	38892490
chr12	39067917	39068187
chr12	39237062	39237473
chr12	39592537	39592777
chr12	39605602	39605863
chr12	40287387	40287735
chr12	40668071	40668307
chr12	40718664	40719194
chr12	41743907	41744111
chr12	41992157	41992399
chr12	42156195	42156804
chr12	42757046	42757310
chr12	42961449	42961833
chr12	43277819	43278254
chr12	46268928	46269309
chr12	46383543	46384035
chr12	46386465	46387016
chr12	46389106	46389689
chr12	46430306	46430902
chr12	46445430	46445904
chr12	46468284	46468503
chr12	46473000	46474117
chr12	46483585	46484041
chr12	46492342	46495028
chr12	46549796	46550231
chr12	46553323	46553738
chr12	46556020	46556487
chr12	46562190	46562620
chr12	46562821	46563250
chr12	46661402	46661666
chr12	46674123	46674525
chr12	46774086	46774400
chr12	46840049	46840454
chr12	47032678	47033735
chr12	47038109	47039386
chr12	47039749	47040016
chr12	47081017	47081472
chr12	47082654	47083653
chr12	47084983	47086466
chr12	47087653	47088614
chr12	47094767	47095166
chr12	47095798	47096194
chr12	47212280	47213008
chr12	47220786	47220988
chr12	47221490	47221872
chr12	47223950	47224180
chr12	47271300	47271676
chr12	47346674	47346936
chr12	47377260	47377966
chr12	47820544	47820830
chr12	50326743	50326962
chr12	50786910	50787141
chr12	52126456	52127053
chr12	52143721	52143991
chr12	52147017	52149191
chr12	52152028	52152702
chr12	52164684	52164887
chr12	52203182	52203502
chr12	52215532	52215959
chr12	52230345	52230701
chr12	52231004	52231290
chr12	52231585	52232302
chr12	52232925	52233490
chr12	52243108	52243435
chr12	52244001	52244261
chr12	52277743	52278140
chr12	52278952	52279419
chr12	52279772	52281633
chr12	52282054	52282332
chr12	52284993	52285581
chr12	52494539	52494886
chr12	52873715	52874222
chr12	52874401	52874665
chr12	52895176	52895687
chr12	52903992	52904217
chr12	52904710	52905370
chr12	52908079	52908464
chr12	52925117	52927938
chr12	52932271	52932709
chr12	52942600	52943079
chr12	52945513	52946357
chr12	52948763	52949406
chr12	52949668	52949897
chr12	52953936	52954466
chr12	52969690	52970600
chr12	52971551	52972419
chr12	52974594	52975073
chr12	53049609	53049878
chr12	53561564	53561953
chr12	53770239	53770606
chr12	53798465	53799205
chr12	53825414	53825631
chr12	53867433	53867953
chr12	56941370	56941625
chr12	58310423	58311350
chr12	58336852	58337278
chr12	58425514	58425728
chr12	58750418	58750693
chr12	58765855	58766242
chr12	58877245	58877465
chr12	59041447	59041674
chr12	62518999	62519337
chr12	62602379	62602755
chr12	62724959	62725385
chr12	62729800	62730428
chr12	62731760	62732598
chr12	62750871	62751543
chr12	62760709	62761238
chr12	62785936	62786242
chr12	62919980	62920194
chr12	63207157	63207405
chr12	63294322	63294533
chr12	63862272	63862541
chr12	63889545	63890121
chr12	63901088	63902017
chr12	63917833	63918417
chr12	63918832	63919096
chr12	63955829	63956096
chr12	65536856	65537082
chr12	65630570	65630830
chr12	65631595	65632248
chr12	65634971	65635181
chr12	65648718	65649573
chr12	65656991	65657218
chr12	65892038	65892291
chr12	67748520	67748790
chr12	68787466	68787842
chr12	74043340	74043696
chr12	74317149	74317661
chr12	74402351	74402766
chr12	74945666	74946099
chr12	74963781	74964228
chr12	75178031	75178279
chr12	75511581	75511823
chr12	75623897	75624141
chr12	75690608	75691070
chr12	75705919	75706676
chr12	75722724	75722931
chr12	75766854	75767117
chr12	75908759	75909402
chr12	75940431	75940794
chr12	75944137	75944588
chr12	75951982	75952301
chr12	75953987	75954281
chr12	75977683	75978457
chr12	75988987	75989335
chr12	75990189	75990941
chr12	76026643	76027144
chr12	76259797	76260183
chr12	76266725	76267094
chr12	76455685	76455950
chr12	76611639	76611960
chr12	77847974	77848285
chr12	78398920	78399236
chr12	78887085	78887393
chr12	79299275	79299973
chr12	79300153	79300547
chr12	79326661	79327056
chr12	79327508	79328039
chr12	79424178	79424643
chr12	79547082	79547631
chr12	79548036	79548277
chr12	79629605	79629868
chr12	80627841	80628092
chr12	82650618	82650997
chr12	82651488	82651884
chr12	82682840	82683158
chr12	83805974	83806254
chr12	85765233	85766041
chr12	85814140	85814476
chr12	85821767	85822115
chr12	85836232	85836831
chr12	85867224	85867425
chr12	86712409	86712802
chr12	87248067	87248294
chr12	87440071	87440350
chr12	87756141	87756368
chr12	87778999	87779356
chr12	87813482	87813751
chr12	87820920	87821223
chr12	88247205	88247542
chr12	88299680	88300059
chr12	88308919	88309265
chr12	88541411	88542014
chr12	88546755	88547128
chr12	88552789	88553241
chr12	88553681	88554629
chr12	88723346	88723565
chr12	88836200	88836400
chr12	89162615	89163134
chr12	89180034	89180367
chr12	89181588	89181817
chr12	89183993	89184465
chr12	89212320	89212591
chr12	89352527	89352782
chr12	89390002	89390441
chr12	89390856	89391067
chr12	89470790	89471050
chr12	89501899	89502120
chr12	89506047	89506319
chr12	89507004	89508301
chr12	89525973	89526173
chr12	89756628	89756966
chr12	89769257	89769529
chr12	89894339	89894698
chr12	89947833	89948365
chr12	89949346	89950003
chr12	89951246	89951634
chr12	90712712	90713178
chr12	91718377	91718642
chr12	91926892	91927133
chr12	92030689	92031002
chr12	92034858	92035238
chr12	92063605	92064064
chr12	92065100	92065408
chr12	92070150	92071579
chr12	92078117	92078538
chr12	92080157	92080934
chr12	92099013	92099595
chr12	92108736	92109030
chr12	92593936	92594439
chr12	92602483	92603330
chr12	92957054	92957451
chr12	93090299	93090596
chr12	93200372	93200597
chr12	93524439	93524690
chr12	93784568	93784847
chr12	93785265	93785510
chr12	93954280	93955189
chr12	94173065	94173328
chr12	94953917	94954621
chr12	95201047	95201774
chr12	95317982	95318580
chr12	95326537	95326797
chr12	95649443	95649643
chr12	95653938	95654516
chr12	95802442	95803299
chr12	95805702	95806730
chr12	95829483	95829752
chr12	95996287	95996509
chr12	97567847	97568047
chr12	97568483	97569168
chr12	98221348	98221552
chr12	100426758	100427146
chr12	101604224	101604530
chr12	101608336	101609094
chr12	101615888	101616609
chr12	103851168	103851555
chr12	103859046	103859619
chr12	104177567	104178161
chr12	104219186	104220496
chr12	104286317	104286746
chr12	104286907	104287431
chr12	104671687	104672106
chr12	104864742	104864942
chr12	104969569	104969805
chr12	105281217	105281454
chr12	105292730	105293058
chr12	105318348	105318679
chr12	105960377	105960603
chr12	106288462	106288702
chr12	107336176	107336455
chr12	107344308	107344973
chr12	107348634	107350214
chr12	107351670	107353270
chr12	107379618	107379882
chr12	107380035	107380779
chr12	107396903	107397299
chr12	107480734	107481139
chr12	107515554	107515809
chr12	110038961	110039472
chr12	110108935	110109679
chr12	110247188	110247774
chr12	110269591	110269831
chr12	110270229	110270823
chr12	110543622	110543855
chr12	110917566	110917892
chr12	110934481	110934737
chr12	111063740	111064112
chr12	111067521	111067941
chr12	111773818	111774231
chr12	113215035	113215311
chr12	113413606	113414075
chr12	113418017	113418603
chr12	114611584	114611931
chr12	114625495	114625919
chr12	114655846	114656791
chr12	114662438	114662927
chr12	114914315	114914604
chr12	114933486	114934097
chr12	115004686	115005137
chr12	115817280	115817999
chr12	115830122	115830421
chr12	115835434	115835870
chr12	115838142	115838668
chr12	115840019	115840794
chr12	116376667	116377244
chr12	116381880	116382179
chr12	116406616	116406821
chr12	116426297	116426613
chr12	116856125	116856329
chr12	117130168	117130437
chr12	117142997	117143594
chr12	117803053	117803385
chr12	119716552	119716920
chr12	120055256	120056049
chr12	120079544	120079834
chr12	120119667	120119935
chr12	120262594	120262915
chr12	120291485	120292140
chr12	120292958	120293439
chr12	121748543	121749202
chr12	122072617	122072981
chr12	122090864	122091473
chr12	122406691	122406963
chr12	124369182	124369943
chr12	124381779	124382089
chr12	124422653	124423351
chr12	124609103	124609423
chr12	124720891	124721091
chr12	124747466	124747848
chr12	124904615	124905099
chr12	124914568	124915398
chr12	124916366	124917855
chr12	124924143	124924442
chr12	124927824	124928694
chr12	124939737	124939964
chr12	127125786	127126459
chr12	131249567	131249789
chr12	131860755	131861113
chr12	132493613	132493858
chr13	20419750	20420189
chr13	23778956	23779182
chr13	27851156	27851469
chr13	29923939	29924306
chr13	30002643	30002902
chr13	30125592	30126153
chr13	30713167	30713628
chr13	30743317	30744068
chr13	30744314	30744652
chr13	32852672	32852872
chr13	32984872	32985257
chr13	33119841	33120265
chr13	33125901	33126544
chr13	33258807	33259038
chr13	33279131	33280311
chr13	33299845	33300098
chr13	33642481	33643055
chr13	34156953	34157292
chr13	34162011	34162429
chr13	34174545	34175188
chr13	34201423	34201872
chr13	34371476	34372237
chr13	34469265	34469619
chr13	40114634	40114888
chr13	40115932	40116483
chr13	40175578	40175903
chr13	40181447	40181855
chr13	40221325	40221753
chr13	40236103	40237111
chr13	40402533	40402906
chr13	40406674	40407149
chr13	40503989	40504212
chr13	41610272	41610935
chr13	41622037	41622388
chr13	41639821	41640429
chr13	41645285	41645715
chr13	41648158	41648882
chr13	41694787	41695402
chr13	41696354	41697099
chr13	41720599	41721388
chr13	41780770	41781021
chr13	41827828	41828162
chr13	42110590	42110955
chr13	42720353	42720969
chr13	42891706	42891948
chr13	42892780	42893640
chr13	42996446	42996978
chr13	43004781	43005959
chr13	43041232	43041513
chr13	43045132	43046127
chr13	43054874	43055196
chr13	43058218	43058628
chr13	43269171	43269550
chr13	43805102	43805472
chr13	44108399	44108707
chr13	44159476	44159974
chr13	44232029	44232455
chr13	44237216	44237740
chr13	44278081	44278436
chr13	44306429	44306935
chr13	44309769	44310242
chr13	44310896	44311650
chr13	44815694	44815932
chr13	44853608	44855037
chr13	44870562	44870935
chr13	44921776	44922195
chr13	44967977	44968332
chr13	46101850	46102192
chr13	46104862	46105168
chr13	46120225	46120520
chr13	46530415	46530758
chr13	46595666	46595890
chr13	46607714	46608184
chr13	46614606	46614972
chr13	46655418	46656000
chr13	48783221	48783662
chr13	48819254	48819563
chr13	48892178	48892841
chr13	48949770	48949970
chr13	48954152	48954401
chr13	49097315	49097891
chr13	49098185	49098561
chr13	49858388	49858964
chr13	50244943	50245555
chr13	50354096	50354317
chr13	50519881	50520195
chr13	51524393	51524606
chr13	51529163	51529418
chr13	51591009	51591219
chr13	66312637	66313911
chr13	66657190	66657554
chr13	66933470	66934317
chr13	67119617	67119926
chr13	67120992	67121569
chr13	67127163	67127451
chr13	67187037	67187354
chr13	73040478	73041555
[truncated: 6,190 more rows]

## Sheet: BRD4_CTRL_rep1
seqnames	start	end
chr1	921073	921455
chr1	924677	925236
chr1	925360	925645
chr1	938185	938811
chr1	939693	940815
chr1	940964	941203
chr1	941279	942365
chr1	942526	942953
chr1	943036	943523
chr1	944341	944679
chr1	1000068	1001112
chr1	1002004	1002214
chr1	1020868	1021414
chr1	1079559	1079764
chr1	1231639	1232177
chr1	1232344	1232544
chr1	1273665	1274147
chr1	1344865	1345527
chr1	1348002	1348202
chr1	1349086	1349323
chr1	1374975	1375396
chr1	1398985	1399631
chr1	1399704	1400008
chr1	1406964	1407477
chr1	1511678	1512158
chr1	1574264	1574698
chr1	1574773	1575158
chr1	1615576	1615808
chr1	1724257	1724551
chr1	1746307	1746507
chr1	1778243	1778671
chr1	1889951	1890731
chr1	1890889	1891183
chr1	2049486	2049715
chr1	2212465	2213212
chr1	2227385	2227683
chr1	2230315	2230675
chr1	2391497	2391878
chr1	2413206	2413460
chr1	2451658	2452126
chr1	2546255	2546462
chr1	3313196	3313483
chr1	3542968	3543261
chr1	3543438	3543640
chr1	3548245	3548477
chr1	3796344	3796831
chr1	3900127	3900599
chr1	3900650	3900977
chr1	4267526	4267726
chr1	4380520	4381126
chr1	4652641	4652927
chr1	5992738	5993227
chr1	6198901	6199101
chr1	6199298	6199877
chr1	6205923	6206365
chr1	6235598	6235956
chr1	6490585	6490941
chr1	6554258	6554763
chr1	6613034	6613239
chr1	6613442	6613720
chr1	6701576	6702204
chr1	6784320	6784647
chr1	6784710	6784973
chr1	6795732	6795964
chr1	7218331	7218612
chr1	7223535	7223891
chr1	7262664	7263046
chr1	7265651	7266800
chr1	7282043	7282268
chr1	7298063	7300462
chr1	7300668	7302061
chr1	7302278	7302478
chr1	7302881	7303278
chr1	7303898	7304242
chr1	7333658	7334082
chr1	7334833	7335875
chr1	7401582	7402789
chr1	7469361	7469607
chr1	7470815	7471771
chr1	7474873	7475117
chr1	7475172	7475378
chr1	7478781	7479131
chr1	7538137	7538337
chr1	7549220	7549610
chr1	7680314	7680729
chr1	7770982	7771309
chr1	7894458	7894830
chr1	7954021	7954379
chr1	7961402	7961946
chr1	8004332	8005904
chr1	8026090	8027189
chr1	8027267	8027942
chr1	8040555	8040981
chr1	8047757	8048063
chr1	8056020	8056294
chr1	8061165	8061838
chr1	8061898	8062454
chr1	8077139	8077567
chr1	8078343	8078611
chr1	8083969	8084207
chr1	8094805	8095364
chr1	8096230	8097016
chr1	8097306	8097945
chr1	8116925	8117216
chr1	8117934	8118413
chr1	8120948	8121287
chr1	8121378	8121802
chr1	8154715	8154925
chr1	8169639	8170183
chr1	8174312	8174580
chr1	8182027	8183097
chr1	8194383	8195143
chr1	8197548	8198254
chr1	8201368	8201650
chr1	8202162	8202546
chr1	8211808	8212429
chr1	8238000	8238479
chr1	8238731	8239163
chr1	8259755	8259975
chr1	8314310	8314649
chr1	8317896	8318135
chr1	8343345	8344177
chr1	8702964	8703656
chr1	8712014	8713129
chr1	8817497	8817736
chr1	8873587	8873914
chr1	8877773	8879669
chr1	8879823	8880615
chr1	8883399	8883937
chr1	8889214	8889453
chr1	8889717	8890593
chr1	8903597	8903799
chr1	8903963	8904369
chr1	8908336	8909170
chr1	8986324	8986575
chr1	9110669	9110966
chr1	9163532	9164376
chr1	9181962	9182728
chr1	9182980	9183191
chr1	9234739	9235203
chr1	9290201	9290403
chr1	9292841	9293041
chr1	9294009	9294263
chr1	9300046	9300669
chr1	9398151	9398475
chr1	9401763	9402213
chr1	9413090	9413687
chr1	9429084	9429319
chr1	9438568	9438883
chr1	9627043	9627353
chr1	9824327	9824670
chr1	9825633	9825867
chr1	9943240	9943580
chr1	10032427	10032724
chr1	10380593	10381221
chr1	10386820	10389240
chr1	10398530	10399806
chr1	10400213	10400601
chr1	10400671	10401156
chr1	10402831	10403140
chr1	10414511	10414807
chr1	10415043	10415742
chr1	10416977	10417234
chr1	10422117	10422417
chr1	10428096	10428364
chr1	10430242	10430623
chr1	10472327	10472794
chr1	10474781	10475126
chr1	10599108	10599457
chr1	10599544	10599922
chr1	10796550	10796857
chr1	11012188	11013061
chr1	11059840	11060499
chr1	11262695	11262896
chr1	11273180	11273461
chr1	11650566	11650785
chr1	11736098	11736402
chr1	11806090	11806554
chr1	11907929	11909096
chr1	11909484	11910043
chr1	11934361	11934633
chr1	11934732	11934932
chr1	12355889	12356435
chr1	12381231	12381714
chr1	12433274	12434187
chr1	12437017	12437282
chr1	12477743	12478980
chr1	12480639	12481359
chr1	12486508	12486809
chr1	12525221	12526040
chr1	12528064	12528986
chr1	12539848	12540736
chr1	12548812	12550333
chr1	12572636	12572918
chr1	12573866	12574292
chr1	12588168	12588653
chr1	12593626	12594078
chr1	12594370	12594678
chr1	12594919	12597138
chr1	12597846	12598066
chr1	12601268	12601578
chr1	12602163	12602810
chr1	12604338	12604742
chr1	12615645	12620211
chr1	12636627	12636833
chr1	13699956	13700466
chr1	13749021	13749376
chr1	14742280	14742558
chr1	15154052	15154364
chr1	15158869	15159273
chr1	15168563	15168915
chr1	15189783	15190288
chr1	15200450	15201026
chr1	15201666	15202360
chr1	15284965	15285417
chr1	15290395	15290698
chr1	15323648	15323884
chr1	15352232	15352789
chr1	15353853	15354546
chr1	15355452	15357442
chr1	15357500	15357722
chr1	15409347	15409676
chr1	15409843	15410165
chr1	15416020	15416330
chr1	15417560	15417807
chr1	15426860	15427254
chr1	15429825	15430103
chr1	15433082	15433375
chr1	15526645	15526987
chr1	15584588	15584924
chr1	15617340	15617738
chr1	15684134	15684390
chr1	15758564	15758982
chr1	15780594	15781223
chr1	15788141	15788541
chr1	15795026	15795614
chr1	15796470	15797181
chr1	15797612	15797899
chr1	15798899	15799760
chr1	15799964	15801581
chr1	15801716	15801935
chr1	15834428	15836392
chr1	15952866	15953099
chr1	16073715	16073915
chr1	16076017	16076374
chr1	16121080	16121290
chr1	16139594	16139921
chr1	16143392	16144441
chr1	16144853	16145881
chr1	16146006	16146738
chr1	16147116	16147355
chr1	16152519	16152729
chr1	16154442	16155265
chr1	16155509	16156263
chr1	16164277	16164882
chr1	16172920	16174005
chr1	16174382	16174845
chr1	16175335	16176268
chr1	16176350	16176607
chr1	16177915	16178195
chr1	16178447	16179245
chr1	16180987	16181290
chr1	16181684	16182878
chr1	16183180	16183435
chr1	16187647	16188095
chr1	16189073	16189393
chr1	16207083	16207346
chr1	16352452	16352812
chr1	16366883	16367452
chr1	16367530	16367749
chr1	16372620	16372922
chr1	16373058	16373269
chr1	16375592	16375921
chr1	16440457	16440821
chr1	16513945	16514310
chr1	16613331	16613545
chr1	16628398	16628598
chr1	16644572	16644997
chr1	16678172	16678396
chr1	16889474	16889827
chr1	16896000	16896612
chr1	16904960	16905449
chr1	17125762	17126226
chr1	17128249	17128879
chr1	17128984	17129323
chr1	17167845	17168995
chr1	17189966	17190450
chr1	17232196	17232530
chr1	17232706	17234240
chr1	17235354	17235554
chr1	17236292	17236529
chr1	17236738	17237698
chr1	17237813	17238013
chr1	17239451	17239651
chr1	17250631	17250909
chr1	17274246	17274561
chr1	17276433	17276743
chr1	17287427	17287787
chr1	17437695	17438762
chr1	17439526	17440021
chr1	17539867	17540196
chr1	17765527	17765820
chr1	17766247	17766485
chr1	17768546	17768905
chr1	17769118	17769318
chr1	17866555	17866802
chr1	17874306	17874513
chr1	18480901	18481272
chr1	18668789	18669092
chr1	18913148	18913351
chr1	18949672	18949872
chr1	19007325	19007889
chr1	19009490	19010942
chr1	19010994	19011632
chr1	19012338	19012815
chr1	19013699	19014329
chr1	19080076	19080358
chr1	19081499	19081813
chr1	19096303	19096538
chr1	19210110	19210412
chr1	19251472	19251919
chr1	19311887	19312378
chr1	19484975	19485175
chr1	19485291	19485568
chr1	19485790	19486151
chr1	19596940	19597216
chr1	19799552	19799998
chr1	20211049	20212098
chr1	20212906	20213121
chr1	20476120	20477065
chr1	20480307	20480681
chr1	20481403	20481632
chr1	20483892	20484154
chr1	20485201	20485412
chr1	20485659	20485967
chr1	20486224	20486941
chr1	20507955	20508306
chr1	20603813	20604628
chr1	20604695	20605021
chr1	20612242	20612786
chr1	20613354	20614298
chr1	20633145	20633548
chr1	20661394	20661668
chr1	20696357	20697165
chr1	20732319	20732525
chr1	20733032	20733407
chr1	20786285	20786537
chr1	20787015	20787863
chr1	20847565	20848185
chr1	20848236	20848652
chr1	20896742	20897436
chr1	21022254	21022592
chr1	21176135	21176465
chr1	21176630	21176970
chr1	21195209	21195429
chr1	21261508	21262337
chr1	21262532	21263197
chr1	21264623	21265433
chr1	21289977	21290531
chr1	21324581	21325119
chr1	21345702	21346014
chr1	21623737	21624031
chr1	21782828	21783636
chr1	21927509	21927883
chr1	21931109	21931722
chr1	21935583	21936145
chr1	21937141	21937886
chr1	22025276	22025651
chr1	22052428	22052864
chr1	22414246	22414498
chr1	22451808	22452111
chr1	22710831	22711031
chr1	22735202	22735563
chr1	22738506	22738826
chr1	22739684	22740256
chr1	22745674	22746607
chr1	22746785	22747049
chr1	22747167	22747895
chr1	22750189	22750938
chr1	23019215	23019706
chr1	23100105	23100531
chr1	23101536	23101736
chr1	23168698	23168926
chr1	23177827	23178123
chr1	23188059	23189488
chr1	23194434	23194644
chr1	23194783	23195438
chr1	23196693	23197400
chr1	23198313	23198809
chr1	23216714	23217107
chr1	23217373	23217677
chr1	23343782	23344501
chr1	23344565	23344921
chr1	23403889	23404164
chr1	23530974	23531406
chr1	23531483	23531797
chr1	23539864	23540082
chr1	23544912	23545185
chr1	23554206	23560784
chr1	23561199	23561399
chr1	23561778	23562852
chr1	23567768	23568696
chr1	23568758	23569155
chr1	23575494	23575776
chr1	23576095	23577812
chr1	23578225	23578770
chr1	23585215	23586281
chr1	23586454	23587044
chr1	23587157	23587357
chr1	23591379	23592489
chr1	23592665	23592875
chr1	23592996	23594325
chr1	23598325	23598582
chr1	23634933	23635252
chr1	23635381	23635715
chr1	23637374	23637727
chr1	23691679	23692082
chr1	23743488	23743707
chr1	23790944	23791165
chr1	23799545	23800244
chr1	23800334	23801056
chr1	23825271	23825492
chr1	23951601	23952128
chr1	23953120	23953322
chr1	23959125	23960001
chr1	23979870	23980744
chr1	24018617	24019403
chr1	24022779	24022998
chr1	24046319	24046667
chr1	24108299	24108499
chr1	24109031	24109264
chr1	24191926	24192247
chr1	24201840	24202195
chr1	24283842	24284132
chr1	24290083	24290283
chr1	24294260	24295149
chr1	24415467	24415791
chr1	24502584	24502961
chr1	24642668	24642964
chr1	24683690	24683989
chr1	24713248	24713663
chr1	24744866	24745083
chr1	24745297	24745619
chr1	25232286	25232535
chr1	25338460	25338681
chr1	25820096	25820399
chr1	25859256	25859794
chr1	25875462	25875856
chr1	25890566	25890997
chr1	25892161	25892802
chr1	25998198	25998491
chr1	26110716	26111253
chr1	26111430	26111919
chr1	26145184	26145384
chr1	26169803	26170095
chr1	26306628	26306940
chr1	26350625	26351078
chr1	26351632	26351847
chr1	26351934	26352195
chr1	26404597	26404921
chr1	26431976	26432465
chr1	26471919	26472327
chr1	26472394	26472796
chr1	26500329	26501217
chr1	26501386	26501651
chr1	26620268	26621658
chr1	26692207	26692753
chr1	26692870	26693536
chr1	26695217	26696255
chr1	26696558	26697277
chr1	26697489	26697707
chr1	26705824	26706051
chr1	26771742	26772038
chr1	26787646	26788283
chr1	26849191	26849689
chr1	26864116	26864431
chr1	26864723	26865616
chr1	26900276	26900625
chr1	26921577	26922054
chr1	26990549	26991782
chr1	26992938	26993240
chr1	26993620	26993934
chr1	26999420	26999876
chr1	27002090	27002300
chr1	27011071	27011421
chr1	27154951	27155338
chr1	27192083	27192331
chr1	27234272	27234480
chr1	27321885	27322539
chr1	27366272	27366473
chr1	27490032	27490249
chr1	27538895	27539115
chr1	27539886	27540783
chr1	27542089	27542305
chr1	27542410	27543095
chr1	27556802	27557027
chr1	27725415	27725717
chr1	27773254	27773466
chr1	27830631	27831157
chr1	27959731	27959931
chr1	28259888	28260088
chr1	28328838	28329125
chr1	28351604	28351825
chr1	28369601	28370108
chr1	28505932	28506251
chr1	28506380	28507170
chr1	28507318	28507609
chr1	28509430	28509751
chr1	28510268	28510671
chr1	28518229	28519052
chr1	28552831	28553251
chr1	28581686	28582063
chr1	28642878	28643541
chr1	28648306	28649341
chr1	28668492	28668802
chr1	28736399	28737225
chr1	28884958	28885279
chr1	29124384	29124790
chr1	29145878	29146079
chr1	29181430	29182306
chr1	29230907	29231164
chr1	29236369	29236612
chr1	29271821	29272107
chr1	31065451	31066139
chr1	31155275	31155605
chr1	31170806	31171091
chr1	31181448	31181799
chr1	31296583	31297133
chr1	31413295	31413499
chr1	31444960	31445308
chr1	31573927	31574261
chr1	31575899	31576179
chr1	31666481	31666813
chr1	31689766	31690144
chr1	31700997	31701586
chr1	31712667	31712875
chr1	31715418	31715670
chr1	31762728	31763023
chr1	31816035	31816235
chr1	31937846	31938066
chr1	31938261	31938786
chr1	31939647	31940144
chr1	31944013	31944884
chr1	31954639	31955380
chr1	31955932	31956541
chr1	32013867	32014360
chr1	32072883	32073167
chr1	32107852	32108113
chr1	32133531	32133784
chr1	32179502	32180047
chr1	32241063	32241491
chr1	32291848	32292048
chr1	32292179	32292799
chr1	32321818	32322093
chr1	32351601	32351801
chr1	32394203	32394457
chr1	32500505	32500912
chr1	32539239	32539548
chr1	32651062	32651520
chr1	32702062	32702601
chr1	32702693	32704291
chr1	32712244	32712705
chr1	32724521	32724963
chr1	32725056	32725658
chr1	32729819	32730488
chr1	32741461	32742010
chr1	32742402	32742667
chr1	32759486	32759847
chr1	32759942	32760497
chr1	32761244	32761885
chr1	32817159	32818474
chr1	32963815	32964048
chr1	33127132	33127451
chr1	33255998	33256198
chr1	33256354	33257090
chr1	33342319	33342611
chr1	34859630	34859885
chr1	34985225	34985529
chr1	35079119	35079640
chr1	35192016	35192454
chr1	35192519	35192790
chr1	35192873	35193178
chr1	35268687	35268959
chr1	35557794	35558062
chr1	35718694	35719043
chr1	35931029	35931367
chr1	36088630	36089215
chr1	36149394	36150141
chr1	36156596	36157031
chr1	36223852	36224052
chr1	36224256	36224962
chr1	36248230	36248525
chr1	36352555	36352755
chr1	36373972	36374190
chr1	36374573	36374779
chr1	36374848	36375091
chr1	36385744	36385944
chr1	36386302	36386851
chr1	36397635	36398071
chr1	36464188	36464588
chr1	36486933	36487326
chr1	37454901	37455506
chr1	37461527	37461938
chr1	37471754	37472203
chr1	37473401	37473725
chr1	37476600	37476932
chr1	37477378	37477606
chr1	37479591	37480043
chr1	37514723	37514969
chr1	37595731	37595970
chr1	37692024	37692520
chr1	37807644	37807867
chr1	37807932	37808197
chr1	37860060	37860294
chr1	37989922	37990383
chr1	38012347	38012599
chr1	38859657	38859908
chr1	38990600	38991520
chr1	39104639	39104881
chr1	39104946	39105212
chr1	39105337	39105611
chr1	39105814	39106331
chr1	39178427	39179600
chr1	39183663	39184367
chr1	39185518	39186221
chr1	39192131	39192511
chr1	39204632	39205001
chr1	39392159	39392392
chr1	39395620	39395895
chr1	39398543	39398947
chr1	39559402	39559858
chr1	39738564	39739091
chr1	39954794	39955000
chr1	40039584	40039925
chr1	40039985	40040942
chr1	40096908	40097282
chr1	40161159	40161553
chr1	40257756	40258306
chr1	40449858	40450125
chr1	40691568	40692765
chr1	40860603	40860908
chr1	40862212	40862414
chr1	40862570	40862882
chr1	40866441	40866744
chr1	40868363	40868586
chr1	40875570	40876195
chr1	40877691	40878266
chr1	40897605	40897821
chr1	40898534	40898777
chr1	40939758	40940116
chr1	40944275	40944737
chr1	40948839	40949222
chr1	40952545	40952821
chr1	40955322	40955591
chr1	40966338	40966776
chr1	40967286	40968685
chr1	40976139	40976418
chr1	40976543	40978092
chr1	40978840	40980491
chr1	40980649	40981135
chr1	41150878	41151323
chr1	41152243	41152443
chr1	41152538	41153045
chr1	41155954	41156208
chr1	41238458	41238765
chr1	41241287	41241610
chr1	41241832	41242669
chr1	41382438	41382649
chr1	41432673	41433035
chr1	41484413	41484651
chr1	41485657	41486085
chr1	41486234	41486717
chr1	41493115	41493390
chr1	41496207	41496656
chr1	41498889	41499120
chr1	41861984	41862624
chr1	41862969	41863274
chr1	41900657	41900884
chr1	41902121	41902572
chr1	41918074	41918274
chr1	42334972	42335573
chr1	42340192	42340414
chr1	42455841	42456660
chr1	42658204	42658601
chr1	42681749	42682237
chr1	42817119	42817384
chr1	42846778	42847058
chr1	42924063	42924795
chr1	42932170	42932370
chr1	42936360	42937709
chr1	42937796	42938339
chr1	42938944	42939500
chr1	42940907	42941536
chr1	42941727	42942289
chr1	42942501	42942701
chr1	42943137	42943658
chr1	42949548	42949796
chr1	42957961	42958401
chr1	42958627	42958974
chr1	42962676	42962971
chr1	42963595	42963806
chr1	42967124	42967495
chr1	43073694	43073894
chr1	43172053	43172356
chr1	43206769	43207790
chr1	43358523	43358766
chr1	43358928	43359180
chr1	43366790	43366990
chr1	43367096	43367560
chr1	43367784	43368760
chr1	43373120	43373495
chr1	43389572	43389998
chr1	43471985	43472783
chr1	43472880	43473276
chr1	43475458	43475950
chr1	43476044	43476478
chr1	43523052	43523625
chr1	43526039	43526484
chr1	43529194	43529458
chr1	43530712	43531052
chr1	43531137	43531343
chr1	43531507	43531885
chr1	43548323	43548603
chr1	43650205	43650632
chr1	43707165	43708008
chr1	43783593	43783970
chr1	43822080	43822328
chr1	43921915	43922115
chr1	43929604	43929821
chr1	43946703	43947077
chr1	43979513	43979923
chr1	44030218	44030710
chr1	44030784	44031050
chr1	44047823	44048023
chr1	44048791	44049046
chr1	44213298	44213595
chr1	44327755	44328235
chr1	44631644	44632567
chr1	44721518	44722083
chr1	44730852	44731437
chr1	44739454	44739693
chr1	44775079	44776039
chr1	44799789	44800271
chr1	44807071	44808296
chr1	44808453	44808938
chr1	44810203	44810405
chr1	44813758	44813958
chr1	44819676	44820483
chr1	44986423	44986840
chr1	45012014	45012290
chr1	45326612	45326812
chr1	45521490	45523087
chr1	45550525	45550923
chr1	45687364	45687687
chr1	45688009	45688407
chr1	45750386	45750610
chr1	45750707	45750972
chr1	45802737	45802996
chr1	45872185	45872477
chr1	46132552	46132899
chr1	46198149	46198472
chr1	46198567	46198767
chr1	46301747	46302349
chr1	46302523	46303420
chr1	46339724	46339924
chr1	46339991	46340191
chr1	46340448	46340944
chr1	46520565	46520861
chr1	46522421	46522673
chr1	46668167	46668585
chr1	46718978	46719271
chr1	47190381	47190727
chr1	47191198	47191985
chr1	47192933	47193186
chr1	47313991	47314659
chr1	47437724	47437997
chr1	47478110	47478438
chr1	47709683	47710142
chr1	50960109	50960369
chr1	50968369	50968741
chr1	50968821	50969040
chr1	50977175	50978512
chr1	51236104	51236453
chr1	51661090	51661568
chr1	51690220	51690500
chr1	51690630	51690947
chr1	51729461	51729764
chr1	51737446	51737714
chr1	51878516	51878801
chr1	51878854	51879449
chr1	51896957	51897200
chr1	51897607	51898064
chr1	51898132	51898932
chr1	51968701	51968950
chr1	51969368	51969811
chr1	51970442	51970739
chr1	51977316	51977533
chr1	52055133	52055665
chr1	52056152	52056533
chr1	52141802	52142131
chr1	52142440	52142763
chr1	52553161	52553438
chr1	52553545	52553927
chr1	52662750	52663025
chr1	52697978	52698437
chr1	52842612	52842965
chr1	52921528	52921783
chr1	53107684	53108162
chr1	53112509	53112747
chr1	53146147	53146699
chr1	53176730	53176998
chr1	53220099	53220911
chr1	53238454	53238752
chr1	53326404	53326680
chr1	53327206	53327468
chr1	54121584	54121836
chr1	54200134	54200340
chr1	54407680	54407883
chr1	54488113	54488782
chr1	54489228	54489660
chr1	54542223	54542739
chr1	54715657	54715939
chr1	54764122	54764480
chr1	55215111	55215764
chr1	55284897	55285166
chr1	55310445	55311108
chr1	55311189	55311395
chr1	55321983	55322282
chr1	55322898	55323160
chr1	55323345	55323595
chr1	55428099	55428312
chr1	55428785	55430290
chr1	55443356	55444025
chr1	55447472	55447838
chr1	55472893	55473157
chr1	55474200	55474449
chr1	55476498	55476731
chr1	55506828	55507467
chr1	55684133	55684636
chr1	55718802	55719449
chr1	55725358	55725724
chr1	55727143	55727378
chr1	56456801	56457006
chr1	56579209	56579458
chr1	56579543	56579802
chr1	56688507	56688968
chr1	58584519	58584802
chr1	58782378	58782591
chr1	58784000	58784778
chr1	58784971	58785598
chr1	58785653	58785928
chr1	58814931	58816043
chr1	58816190	58816874
chr1	58818243	58818458
chr1	58848720	58849338
chr1	58881493	58882109
chr1	58883208	58883741
chr1	58903678	58904285
chr1	58929468	58930281
chr1	58932618	58933393
chr1	58933487	58933963
chr1	59043775	59044098
chr1	59143028	59143530
chr1	59146661	59147453
chr1	59150792	59151023
chr1	59151101	59151549
chr1	59156832	59157190
chr1	59296354	59296666
chr1	59296895	59297253
chr1	59730882	59731149
chr1	61049932	61050247
chr1	61050784	61051193
chr1	61076855	61077560
chr1	61081912	61082304
chr1	61082367	61082782
chr1	61082958	61083269
chr1	61139449	61139726
chr1	61141655	61142036
chr1	61338038	61338551
chr1	61441177	61441530
chr1	61441630	61442342
chr1	61450422	61451141
chr1	61452522	61453914
chr1	61481221	61481916
chr1	61482217	61482477
chr1	61486774	61487126
chr1	61491436	61491995
chr1	61496244	61496861
chr1	61588736	61588976
chr1	61724911	61725248
chr1	61742218	61742648
chr1	62436112	62436383
chr1	62436754	62437568
chr1	62688149	62688552
chr1	63523114	63523540
chr1	63594221	63594442
chr1	63662146	63662347
chr1	63662757	63663710
chr1	63674580	63674789
chr1	63691968	63692244
chr1	63698158	63698868
chr1	63701132	63701636
chr1	63704414	63704725
chr1	63714337	63714551
chr1	63721593	63721793
chr1	63731093	63732084
chr1	63746253	63746487
chr1	63773726	63774194
chr1	63918009	63918246
chr1	63918460	63918917
chr1	63920352	63921005
chr1	64343939	64344150
chr1	64744506	64745042
chr1	64898026	64898967
chr1	64910544	64911147
chr1	64915761	64916275
chr1	64917269	64918174
chr1	65002897	65003172
chr1	65066895	65067095
chr1	65067641	65067993
chr1	65420670	65421028
chr1	65425734	65426126
chr1	65959885	65960383
chr1	65979166	65979604
chr1	66176017	66176442
chr1	66176824	66177066
chr1	66177566	66177975
chr1	66182450	66183248
chr1	66206796	66207190
chr1	66230718	66230958
chr1	66231034	66231537
chr1	66238122	66238411
chr1	66241965	66242165
chr1	66242499	66243012
chr1	66257273	66257473
chr1	66258398	66258724
chr1	66258876	66259110
chr1	66261243	66261480
chr1	66262136	66262870
chr1	66263859	66264059
chr1	66270213	66270491
chr1	66270543	66270773
chr1	66270926	66272552
chr1	66286058	66286725
chr1	66291138	66291362
chr1	66291536	66291779
chr1	66292990	66293197
chr1	66294653	66294975
chr1	66331561	66332893
chr1	66333539	66333799
chr1	66446422	66446661
chr1	66924836	66925370
chr1	66930293	66930660
chr1	67053574	67054387
chr1	67430288	67430631
chr1	67430683	67431106
chr1	67561684	67561916
chr1	67570383	67570948
chr1	67682667	67682921
chr1	67683432	67683632
chr1	67685131	67685563
chr1	67686622	67686983
chr1	67748721	67749232
chr1	67770904	67771351
chr1	67791614	67792426
chr1	67793587	67793880
chr1	67832074	67832391
chr1	67832686	67833274
chr1	67833362	67833797
chr1	67840542	67840812
chr1	67850700	67850956
chr1	67853690	67854042
chr1	67879964	67880634
chr1	67883173	67883475
chr1	67889978	67890189
chr1	67896720	67897703
chr1	67898199	67898815
chr1	67908282	67908566
chr1	67970147	67970347
chr1	67978887	67979701
chr1	67980121	67980425
chr1	67987069	67988387
chr1	68111927	68112138
chr1	70205424	70205688
chr1	70221175	70221766
chr1	70354466	70355008
chr1	71080828	71081461
chr1	74733069	74733339
chr1	75084205	75084498
chr1	75100334	75100760
chr1	75724191	75724623
chr1	75785851	75786395
chr1	77219296	77219562
chr1	77322019	77322702
chr1	77347657	77348165
chr1	77536681	77537235
chr1	77539578	77540208
chr1	77682526	77683100
chr1	77683262	77683745
chr1	77888293	77888866
chr1	77978657	77979616
chr1	78003988	78004799
chr1	78101575	78101775
chr1	79138237	79138437
chr1	81717280	81717488
chr1	84077667	84077936
chr1	84103343	84103575
chr1	84247394	84247820
chr1	84253867	84254316
chr1	84260742	84261228
chr1	84298474	84298739
chr1	84299040	84299359
chr1	84479109	84479504
chr1	84506291	84506549
chr1	84620671	84621103
chr1	85201131	85201392
chr1	85201465	85201783
chr1	85259446	85259787
chr1	85308194	85308423
chr1	85320377	85320855
chr1	85328962	85329356
chr1	85330223	85330441
chr1	85495628	85495851
chr1	85544737	85545007
chr1	85576329	85577360
chr1	85577961	85578211
chr1	85578519	85578798
chr1	85579658	85580015
chr1	85580388	85581114
chr1	85581334	85581553
chr1	85584146	85584597
chr1	85607053	85607823
chr1	85611884	85612253
chr1	85612764	85613036
chr1	85629592	85629918
chr1	85708314	85708801
chr1	86704395	86704595
chr1	86773408	86773667
chr1	86914005	86914335
chr1	87328388	87329080
chr1	87331413	87331689
chr1	87795316	87795610
chr1	87795982	87796337
chr1	87805875	87806469
chr1	87888493	87888833
chr1	87940557	87940821
chr1	87953767	87954083
chr1	87955828	87956633
chr1	88001534	88001760
chr1	88684317	88684540
chr1	88774206	88774447
chr1	88992523	88992728
chr1	89524162	89524773
chr1	89632898	89633182
chr1	89633255	89633732
chr1	89672195	89672489
chr1	89820694	89821182
chr1	89821278	89821856
chr1	89843224	89843652
chr1	89843736	89844052
chr1	89890035	89890647
chr1	89906561	89907303
chr1	89907618	89908021
chr1	89908911	89909440
chr1	89910646	89912047
chr1	89938139	89938349
chr1	89938523	89938744
chr1	89942760	89943841
chr1	89952803	89953523
chr1	89974289	89974493
chr1	89975022	89975459
chr1	89994696	89994896
chr1	89994952	89995648
chr1	91021806	91022427
chr1	91500582	91500860
chr1	91500925	91501713
chr1	91609532	91609982
chr1	91611403	91611870
chr1	91613613	91614062
chr1	91845125	91845335
chr1	91885726	91885926
chr1	91886033	91886307
chr1	91900590	91900900
chr1	92831853	92832443
chr1	93078996	93079361
chr1	93345566	93346050
chr1	93448124	93448371
chr1	93585018	93585485
chr1	93605805	93606122
chr1	93614684	93614884
chr1	93615658	93616020
chr1	93616855	93617081
chr1	93617388	93617954
chr1	93661934	93662417
chr1	93664393	93664632
chr1	93664700	93665074
chr1	93671948	93672468
chr1	93680800	93682240
chr1	93692112	93693867
chr1	93694123	93694335
chr1	93701375	93702703
chr1	93703699	93704078
chr1	93738023	93738726
chr1	93754470	93754808
chr1	93779489	93780223
chr1	93804453	93804719
chr1	93814049	93814281
chr1	93827912	93828245
chr1	93845580	93845972
chr1	93846177	93847977
chr1	93878943	93879429
chr1	93908802	93909847
chr1	93963522	93963823
chr1	93964603	93965283
chr1	94061561	94061809
chr1	94237681	94237958
chr1	94247377	94247989
chr1	94315764	94316146
chr1	94316214	94316585
chr1	94317260	94317535
chr1	94322683	94323212
chr1	94324141	94324381
chr1	94325254	94326260
chr1	94329973	94330256
chr1	94384077	94384360
chr1	94418078	94418659
chr1	94579990	94580243
chr1	94621551	94621769
chr1	94646398	94646740
chr1	94698649	94699618
chr1	94713795	94714035
chr1	94727964	94728289
chr1	94927052	94927613
chr1	94942093	94942509
chr1	95072795	95073091
chr1	95086779	95087502
chr1	95116755	95117010
chr1	95167341	95167685
chr1	95169066	95170108
chr1	95233697	95234446
chr1	96362638	96362879
chr1	96722272	96722546
chr1	97094209	97094687
chr1	97999361	97999647
chr1	98005348	98006021
chr1	98028500	98028772
chr1	98028873	98029263
chr1	98030470	98030919
chr1	98031014	98031415
chr1	98045368	98045737
chr1	98045958	98046219
chr1	98054094	98054470
chr1	98086728	98087234
chr1	98209954	98210448
chr1	98210745	98210945
chr1	98211128	98211437
chr1	98264111	98264326
chr1	98277156	98277549
chr1	98277821	98278453
chr1	98323475	98324371
chr1	98326061	98326475
chr1	98331263	98331566
chr1	99599550	99600079
chr1	99849806	99850313
chr1	99969789	99970155
chr1	100037842	100038517
chr1	100132805	100133242
chr1	100622141	100622358
chr1	100623297	100623641
chr1	100894783	100895127
chr1	101025609	101026143
chr1	103371366	103371583
chr1	107683121	107683980
chr1	107687877	107688098
chr1	107688409	107688629
chr1	108200059	108200512
chr1	108502220	108502519
chr1	108503046	108503601
chr1	108661025	108661561
chr1	108692038	108692540
chr1	108746269	108746903
chr1	109041844	109042079
chr1	109075920	109076159
chr1	109091095	109091461
chr1	109099941	109100594
chr1	109197368	109197742
chr1	109274583	109275450
chr1	109283222	109283573
chr1	109483847	109484386
chr1	109493976	109494409
chr1	109546414	109546646
chr1	109548387	109548623
chr1	109619340	109619936
chr1	109643314	109643646
chr1	109719367	109719610
chr1	109773739	109773944
chr1	109776929	109777281
chr1	109783325	109783736
chr1	109792044	109792882
chr1	109808255	109808686
chr1	109821281	109821777
chr1	109822212	109822413
chr1	109823813	109824725
chr1	109877165	109877875
chr1	109910454	109911081
chr1	109911252	109911720
chr1	109948105	109948305
chr1	109959602	109960836
chr1	109975760	109976079
chr1	109978919	109979599
chr1	109979669	109980184
chr1	109980646	109981008
chr1	109984446	109984960
chr1	110003926	110004305
chr1	110338054	110338717
chr1	110339419	110339718
chr1	110390095	110390295
chr1	110390798	110391300
chr1	110393899	110394130
chr1	110407463	110408042
chr1	110477187	110477402
chr1	110963239	110963525
chr1	110964121	110964356
chr1	111139933	111140447
chr1	111508161	111508469
chr1	111755641	111756158
chr1	112618896	112620087
chr1	112674470	112675708
chr1	112704933	112705200
chr1	112706950	112707160
chr1	112707227	112707491
chr1	112956017	112956622
chr1	112957487	112957740
chr1	113073361	113073624
chr1	113325083	113325366
chr1	113456928	113457268
chr1	113759168	113759647
chr1	113812005	113812432
chr1	113905094	113905465
chr1	113929303	113929809
chr1	114015117	114015435
chr1	114033369	114033569
chr1	114346584	114346842
chr1	114716643	114716917
chr1	114757566	114758234
chr1	114780503	114780881
chr1	115135109	115135483
chr1	115138924	115139294
chr1	115168493	115169131
chr1	115179138	115180074
chr1	115189385	115189653
chr1	115189743	115190494
chr1	115545727	115546066
chr1	116418485	116418789
chr1	116570517	116570717
chr1	116571013	116571277
chr1	116820479	116820740
chr1	116853746	116853958
chr1	117147043	117147316
chr1	117366605	117367042
chr1	117821949	117822166
chr1	118960561	118960989
chr1	119374449	119374874
chr1	120176441	120176715
chr1	143691457	143691687
chr1	144412499	144412877
chr1	144546336	144546727
chr1	144551590	144552130
chr1	145281015	145281411
chr1	145465414	145465745
chr1	145782414	145782672
chr1	145823793	145824396
chr1	145845633	145845898
chr1	145858859	145859158
chr1	145892177	145892417
chr1	145918479	145918771
chr1	145927349	145927995
chr1	145960505	145960765
chr1	146035593	146035864
chr1	146037938	146038172
chr1	146051860	146052362
chr1	146376818	146377247
chr1	146387350	146387708
chr1	147084555	147084900
chr1	147172194	147172987
chr1	147242487	147242890
chr1	147242981	147243246
chr1	147600190	147600390
chr1	148263341	148263818
chr1	148280357	148280704
chr1	148303465	148303746
chr1	148334463	148335046
chr1	148353490	148353690
chr1	148388347	148388826
chr1	148522502	148522950
chr1	149636701	149636951
chr1	149708604	149708820
chr1	149885610	149886291
chr1	149886460	149888848
chr1	149899527	149899808
chr1	149927551	149928145
chr1	149962154	149962440
chr1	150010624	150011000
chr1	150067077	150067907
chr1	150192083	150192363
chr1	150234464	150234814
chr1	150235089	150235434
chr1	150235852	150236203
chr1	150268813	150269185
chr1	150293633	150294053
chr1	150363564	150364973
chr1	150487112	150487454
chr1	150515775	150515975
chr1	150561388	150561834
chr1	150562038	150562357
chr1	150579341	150580017
chr1	150604751	150604981
chr1	150611573	150612167
chr1	150876162	150876373
chr1	150876791	150877069
chr1	150926172	150926522
chr1	150971293	150971620
chr1	150974298	150974612
chr1	150974933	150975138
chr1	150977324	150977636
chr1	150979533	150979742
chr1	151047734	151048658
chr1	151059316	151059806
chr1	151060229	151060535
chr1	151061055	151061469
chr1	151070346	151071011
chr1	151071125	151071390
chr1	151165913	151166191
chr1	151189899	151190427
chr1	151195275	151195607
chr1	151198282	151198690
chr1	151254588	151255014
chr1	151281831	151282056
chr1	151282156	151282583
chr1	151371460	151371740
chr1	151399406	151399819
chr1	151458085	151458715
chr1	151458880	151459624
chr1	151537186	151537405
chr1	151539588	151539826
chr1	151540192	151540494
chr1	151547059	151547844
chr1	151548763	151549191
chr1	151596537	151596900
chr1	151611892	151612439
chr1	151763422	151763693
chr1	151909209	151909885
chr1	151941370	151941582
chr1	151945910	151946159
chr1	151968071	151968373
chr1	151970650	151971047
chr1	151972849	151973383
chr1	151975194	151975630
chr1	151976865	151977152
chr1	151977786	151978002
chr1	151988280	151988970
chr1	151989220	151989460
chr1	151989527	151989916
chr1	151990829	151991766
chr1	151991849	151994542
chr1	151994912	151995313
chr1	151998911	151999356
chr1	152001764	152002021
chr1	152036262	152037176
chr1	152047787	152048917
chr1	152162825	152163269
chr1	152167842	152168218
chr1	152188973	152189439
chr1	152501197	152503304
chr1	152517089	152517892
chr1	152525214	152525742
chr1	153490359	153490559
chr1	153506854	153507500
chr1	153511000	153511254
chr1	153533132	153533488
chr1	153533666	153534065
chr1	153534206	153534439
chr1	153535734	153536644
chr1	153544827	153545527
chr1	153545745	153545974
chr1	153549281	153549735
chr1	153565582	153567228
chr1	153567540	153568297
chr1	153568450	153568854
chr1	153608517	153609418
chr1	153612065	153612345
chr1	153612948	153613198
chr1	153627053	153627696
chr1	153633987	153634630
chr1	153658525	153658782
chr1	153670793	153670995
chr1	153671158	153671402
chr1	153697216	153697604
chr1	153699126	153699345
chr1	153727889	153728241
chr1	153783425	153783891
chr1	153922399	153922766
chr1	153923145	153923458
chr1	153946522	153946861
chr1	153958271	153958504
chr1	153963378	153963624
chr1	153967183	153967499
chr1	153977232	153977666
chr1	153990628	153990979
chr1	154220337	154221737
chr1	154272317	154272743
chr1	154418244	154418625
chr1	154419535	154419760
chr1	154558445	154559211
chr1	154607772	154608160
chr1	154627707	154628221
chr1	154936519	154936820
chr1	154937053	154937253
chr1	154961620	154962366
chr1	154970525	154971419
chr1	154972518	154973224
chr1	154973540	154973936
chr1	154974050	154974401
chr1	154974683	154974922
chr1	154974976	154975318
chr1	155000675	155001288
chr1	155001579	155002243
chr1	155002781	155003551
chr1	155003614	155004342
chr1	155005004	155005273
chr1	155005589	155005949
chr1	155017234	155017850
chr1	155050448	155050839
chr1	155050964	155051197
chr1	155051317	155051556
chr1	155124494	155125156
chr1	155126467	155126925
chr1	155127204	155128114
chr1	155129920	155130212
chr1	155135573	155135851
chr1	155140361	155140719
chr1	155173151	155173525
chr1	155173591	155173956
chr1	155193113	155194007
chr1	155194316	155195105
chr1	155195418	155195624
chr1	155209032	155209423
chr1	155227002	155227206
chr1	155227319	155227527
chr1	155227765	155227987
chr1	155244472	155245005
chr1	155262152	155262523
chr1	155272940	155273634
chr1	155277262	155277616
chr1	155323278	155323533
chr1	155323621	155323836
chr1	155323901	155324191
chr1	155324276	155324502
chr1	155562399	155563158
chr1	155609776	155609977
chr1	155688538	155689120
chr1	155934205	155934841
chr1	155961932	155962334
chr1	155978006	155978764
chr1	156055046	156055265
chr1	156086252	156086559
chr1	156096699	156096948
chr1	156106262	156106661
chr1	156114109	156114956
chr1	156122668	156123161
chr1	156123610	156124158
chr1	156125986	156126740
chr1	156126801	156127335
chr1	156130093	156130503
chr1	156193617	156193879
chr1	156212913	156213293
chr1	156246136	156246336
chr1	156282609	156283172
chr1	156337885	156338269
chr1	156338551	156338765
chr1	156398397	156398743
chr1	156421662	156421872
chr1	156456448	156457887
chr1	156499252	156499511
chr1	156500575	156501657
chr1	156502762	156503742
chr1	156504575	156505657
chr1	156591420	156591676
chr1	156591755	156592059
chr1	156601247	156601628
chr1	156660008	156660573
chr1	156661257	156661699
chr1	156728352	156728847
chr1	156740793	156741503
chr1	156746719	156747779
chr1	156747838	156748098
chr1	156748476	156749176
chr1	156750954	156752194
chr1	156766859	156767129
chr1	156767329	156767982
chr1	156892271	156892595
chr1	156896582	156897786
chr1	156898150	156898417
chr1	156927876	156928114
chr1	157045515	157046330
chr1	157138234	157138905
chr1	157965729	157966477
chr1	157968309	157968753
chr1	157993065	157993866
chr1	158010438	158011131
chr1	158019493	158019954
chr1	159282172	159282433
chr1	159492600	159492884
chr1	159492945	159493306
chr1	159598107	159598642
chr1	159781004	159781374
chr1	159854143	159854376
chr1	159854643	159854997
chr1	159882074	159882274
chr1	159916188	159916688
chr1	159923764	159923997
chr1	159924409	159925534
chr1	160031914	160032175
chr1	160124560	160125126
chr1	160262233	160262570
chr1	160343071	160343639
chr1	160400312	160400571
chr1	161008951	161009164
chr1	161013699	161014075
chr1	161045744	161046050
chr1	161083420	161083865
chr1	161117872	161118080
chr1	161132360	161133323
chr1	161153714	161154358
chr1	161159335	161159750
chr1	161165897	161166108
chr1	161177305	161177745
chr1	161201973	161202511
chr1	161225879	161226217
chr1	161314234	161314586
chr1	161314797	161315017
chr1	161389658	161390058
chr1	161398195	161398471
chr1	161399159	161400068
chr1	161422032	161422235
chr1	161440525	161440790
chr1	161523772	161524033
chr1	161540071	161540389
chr1	161726197	161726508
chr1	161726679	161727424
chr1	161749607	161750013
chr1	161750088	161750378
chr1	161766143	161766460
chr1	162561069	162561443
chr1	162561537	162561747
chr1	163321648	163322054
chr1	163897408	163897813
chr1	164058169	164058514
chr1	164559083	164559700
chr1	164637762	164637993
chr1	164648588	164649106
chr1	164726350	164726595
chr1	164735671	164735949
chr1	164747549	164747855
chr1	164747969	164749086
chr1	164750097	164750319
chr1	164756762	164757047
chr1	164765698	164765929
chr1	164766076	164766364
chr1	164767294	164767860
chr1	164771534	164772251
chr1	164772500	164773026
chr1	164785617	164785955
chr1	164786587	164786858
chr1	164786910	164787668
chr1	165060388	165060712
chr1	165116732	165117165
chr1	165630562	165631333
chr1	165698388	165698619
chr1	165768743	165769273
chr1	165827498	165828585
chr1	165828822	165829114
chr1	166166838	166167222
chr1	166839165	166839722
chr1	166839783	166840154
chr1	166876004	166876457
chr1	167219729	167220518
chr1	167220709	167221043
chr1	167714377	167714841
chr1	167715411	167715663
chr1	167721670	167721921
chr1	167926575	167926847
chr1	167936305	167937200
chr1	168225773	168226187
chr1	168301655	168302311
chr1	168557412	168557620
chr1	168709265	168709802
chr1	168709897	168710456
chr1	168752143	168752538
chr1	168834629	168834829
chr1	169105697	169106900
chr1	169109301	169110236
chr1	169111161	169111361
chr1	169112284	169112558
chr1	169113561	169114100
chr1	169116024	169116364
chr1	169119371	169119650
chr1	169146492	169147143
chr1	169148390	169148806
chr1	169367865	169368304
chr1	169794529	169795271
chr1	169893558	169894137
chr1	170531681	170532225
chr1	171485475	171485776
chr1	171741899	171742408
chr1	171781660	171781880
chr1	171781963	171782180
chr1	171913475	171913711
chr1	172090307	172090509
chr1	172254920	172255232
chr1	172322081	172323199
chr1	172351724	172352008
chr1	172356594	172357018
chr1	172358487	172359393
chr1	172359713	172360029
chr1	172360543	172360778
chr1	172399171	172399726
chr1	172443891	172444201
chr1	172449142	172449448
chr1	172449977	172450222
chr1	172451052	172451410
chr1	172467136	172467382
chr1	172630201	172630466
chr1	172895864	172896075
chr1	172917990	172918244
chr1	172933743	172934518
chr1	172969655	172969886
chr1	172976429	172976778
chr1	173269488	173269735
chr1	173714710	173715141
chr1	173824325	173824788
chr1	173867689	173868734
chr1	174021674	174021933
chr1	174022047	174022682
chr1	174159495	174159695
chr1	174999152	174999823
chr1	175023237	175023670
chr1	176206734	176207522
chr1	177209471	177209671
chr1	177969114	177969601
chr1	177970007	177970331
chr1	178037507	178038498
chr1	178093484	178093852
chr1	178126853	178127219
chr1	178238677	178239168
chr1	178536754	178537087
chr1	178542014	178542225
chr1	178542277	178542744
chr1	178725577	178725783
chr1	179025594	179026029
chr1	179026080	179026820
chr1	179060329	179061356
chr1	179164459	179164782
chr1	179229448	179230013
chr1	179293754	179294001
chr1	179365687	179366031
chr1	179877719	179877935
chr1	179882006	179883001
chr1	180154455	180154659
chr1	180229975	180230326
chr1	180309631	180309836
chr1	180310240	180310473
chr1	180502469	180503091
chr1	180515967	180516172
chr1	180560962	180561247
chr1	180562871	180563256
chr1	180585535	180585789
chr1	180586755	180587188
chr1	180598394	180599020
chr1	181022590	181023206
chr1	181073593	181074072
chr1	181078293	181078694
chr1	181088627	181088829
chr1	181104857	181105480
chr1	181111657	181111887
chr1	181112426	181112934
chr1	181127104	181127402
chr1	181131374	181131582
chr1	181134892	181135726
chr1	181141585	181141873
chr1	182391512	182391791
chr1	182839358	182839868
chr1	182962621	182962870
chr1	183022380	183023393
chr1	183023561	183024071
chr1	183094069	183094274
chr1	183139651	183139916
chr1	183160001	183160292
chr1	183163204	183163845
chr1	183164427	183164701
chr1	183180336	183181116
chr1	183185964	183186262
chr1	183470950	183471217
chr1	183471387	183471647
chr1	183471871	183472840
chr1	183635491	183635868
chr1	183699560	183700088
chr1	183805019	183805289
chr1	184051526	184051964
chr1	184386699	184387002
chr1	184593565	184594055
chr1	184595534	184595902
chr1	184612175	184612459
chr1	184623805	184624375
chr1	184792494	184792816
chr1	185045277	185045751
chr1	185316874	185317793
chr1	185439767	185440077
chr1	185440804	185441216
chr1	185441633	185442001
chr1	185453676	185454485
chr1	185484114	185484555
chr1	185541991	185542278
chr1	185565320	185565720
chr1	185585601	185586229
chr1	185646114	185646750
chr1	186188104	186188459
chr1	186375823	186376026
chr1	186492713	186493348
chr1	186498604	186499389
chr1	186500960	186501173
chr1	186503205	186503518
chr1	186512078	186512371
chr1	186680149	186680985
chr1	186715634	186716874
chr1	186848504	186848884
chr1	186849141	186849688
chr1	187491514	187491714
chr1	189607106	189607449
chr1	189637112	189637345
chr1	190168171	190168463
chr1	192439373	192439619
chr1	192485839	192486039
chr1	192700949	192701184
chr1	192702275	192702513
chr1	192808503	192808869
chr1	192826778	192827020
chr1	192827207	192827554
chr1	193059181	193059659
chr1	193104970	193105737
chr1	193105894	193106122
chr1	193121586	193122123
chr1	193122200	193122468
chr1	193211564	193211765
chr1	193701033	193701348
chr1	193707326	193707547
chr1	196407839	196408095
chr1	196438424	196438805
chr1	197201043	197201694
chr1	197775022	197775683
chr1	197902497	197903105
chr1	197995195	197995489
chr1	198018771	198018978
chr1	198113456	198113658
chr1	198120874	198121429
chr1	198156205	198156417
chr1	198156852	198157535
chr1	198159081	198159504
chr1	198669090	198669354
chr1	198935586	198936073
chr1	199685296	199685681
chr1	199778370	199778604
chr1	199794207	199794581
chr1	199808042	199808916
chr1	199855507	199855963
chr1	199857116	199857324
chr1	200021574	200021940
chr1	200021991	200022759
chr1	200027161	200027797
chr1	200029101	200029387
chr1	200076206	200076502
chr1	200131618	200131930
chr1	200150648	200151090
chr1	200184246	200184513
chr1	200206846	200207067
chr1	200302182	200302421
chr1	200314169	200314819
chr1	200336496	200336734
chr1	200364141	200364447
chr1	200365618	200366919
chr1	200367994	200368494
chr1	200371577	200373107
chr1	200373965	200375007
chr1	200376560	200376932
chr1	200378712	200378939
chr1	200379003	200380891
chr1	200384932	200385145
chr1	200389139	200389749
chr1	200405263	200405613
chr1	200409809	200410096
chr1	200415839	200416409
chr1	200429177	200429564
chr1	200483470	200484013
chr1	200488377	200489006
chr1	200620441	200620838
chr1	200669442	200670520
chr1	200738937	200739639
chr1	200890694	200893010
chr1	200893145	200894187
chr1	200894557	200897244
chr1	200897378	200897589
chr1	200905633	200906051
chr1	200907511	200907902
chr1	201019299	201019603
chr1	201114343	201114629
chr1	201192074	201192274
chr1	201268628	201269064
chr1	201275074	201275877
chr1	201300166	201300377
chr1	201396856	201397539
chr1	201405405	201405760
chr1	201448125	201448484
chr1	201456912	201457400
chr1	201461168	201461586
chr1	201461825	201462271
chr1	201467955	201469539
chr1	201480342	201480812
chr1	201482076	201482326
chr1	201489200	201489773
chr1	201503296	201503867
chr1	201505381	201505728
chr1	201506530	201507534
chr1	201513040	201513254
chr1	201593271	201593837
chr1	201597636	201598602
chr1	201602695	201604128
chr1	201625053	201625528
chr1	201648487	201648772
chr1	201713440	201713909
chr1	201714527	201714969
chr1	201748476	201748728
chr1	201829069	201829427
chr1	201955442	201955733
chr1	201982594	201982905
chr1	201983063	201983427
chr1	202010167	202010946
chr1	202011788	202012364
chr1	202013096	202013299
chr1	202017027	202017557
chr1	202017669	202019457
chr1	202022939	202023506
chr1	202029210	202029634
chr1	202034421	202035508
chr1	202043369	202043638
chr1	202046828	202047442
chr1	202056593	202057612
chr1	202057991	202058937
chr1	202063029	202063535
chr1	202076803	202077245
chr1	202085423	202085669
chr1	202085869	202086352
chr1	202105588	202105927
chr1	202105991	202106716
chr1	202107296	202107935
chr1	202112680	202113417
chr1	202118912	202119307
chr1	202143793	202144714
chr1	202284017	202284347
chr1	202341621	202341888
chr1	202456559	202456777
chr1	202589112	202589540
chr1	202802958	202803224
chr1	202807470	202807868
chr1	202808228	202808653
chr1	202810706	202811014
chr1	202888446	202888775
chr1	202888880	202889179
chr1	202926805	202927561
chr1	203007218	203007431
chr1	203177477	203177930
chr1	203273083	203273348
chr1	203327539	203327863
chr1	203487473	203487740
chr1	203487832	203488052
chr1	203512820	203513246
chr1	203534649	203534849
chr1	203558318	203558641
chr1	203626591	203626889
chr1	203795372	203796244
chr1	203861362	203862061
chr1	203907043	203907264
chr1	204074662	204074917
chr1	204294440	204294703
chr1	204319535	204319841
chr1	204377358	204377785
chr1	204377880	204378422
chr1	204411508	204412026
chr1	204412077	204412328
chr1	204417006	204417965
chr1	204422780	204423189
chr1	204494390	204494790
chr1	204506269	204506681
chr1	204515920	204516827
chr1	204573529	204573867
chr1	204685345	204685632
chr1	205121931	205122501
chr1	205211338	205211892
chr1	205227906	205228161
chr1	205258819	205259019
chr1	205273501	205273965
chr1	205274022	205274790
chr1	205275466	205275781
chr1	205284315	205285292
chr1	205293851	205295255
chr1	205295318	205295544
chr1	205295735	205296077
chr1	205296851	205299892
chr1	205299980	205300417
chr1	205300870	205302186
chr1	205302267	205302485
chr1	205313708	205314161
chr1	205317283	205317818
chr1	205319520	205320065
chr1	205321116	205322040
chr1	205324855	205325218
chr1	205325447	205325701
chr1	205631296	205632216
chr1	205680096	205680466
chr1	205749542	205750318
chr1	205750401	205750757
chr1	205813041	205813241
chr1	205889766	205890125
chr1	205933369	205933649
chr1	205933718	205934161
chr1	205939900	205940163
chr1	206612263	206612746
chr1	206635837	206636079
chr1	206723756	206724181
chr1	207005032	207005343
chr1	207006988	207008032
chr1	207019962	207020879
chr1	207021620	207021841
chr1	207024914	207025393
chr1	207025464	207025936
chr1	207025999	207026519
chr1	207027107	207028034
chr1	207028989	207029226
chr1	207030573	207031044
chr1	207031553	207031786
chr1	207032601	207032902
chr1	207050779	207051317
chr1	207051389	207051628
chr1	207052784	207053249
chr1	207088151	207088492
chr1	207205122	207205350
chr1	207240733	207240974
chr1	207321099	207321881
chr1	207751900	207752125
chr1	207805782	207806107
chr1	207823830	207824249
chr1	207869055	207869306
chr1	207963117	207963770
chr1	208184338	208184929
chr1	208203539	208203773
chr1	209096176	209096434
chr1	209398630	209398853
chr1	209409793	209410103
chr1	209528072	209528368
chr1	209688754	209688991
chr1	209784448	209784875
chr1	209827751	209828120
chr1	210311082	210311388
chr1	210328715	210329415
chr1	210373855	210374488
chr1	210407296	210407496
chr1	210438492	210439831
chr1	210584481	210584908
chr1	210597346	210598778
chr1	211037150	211037630
chr1	211133717	211134555
chr1	211258435	211259736
chr1	211326461	211326843
chr1	211326921	211327227
chr1	211382733	211383156
chr1	211513993	211514298
chr1	211515054	211515758
chr1	211577775	211578063
chr1	211578921	211579280
chr1	211613324	211613670
chr1	211636576	211636795
chr1	211643776	211644200
chr1	211675829	211676162
chr1	211735772	211736053
chr1	211830195	211830977
chr1	211917879	211918409
chr1	211919967	211920908
chr1	211928218	211928666
chr1	211929170	211929402
chr1	211944786	211945200
[truncated: 25,051 more rows]

## Sheet: BRD4_CTRL_rep2
seqnames	start	end
chr1	267910	268135
chr1	778469	778980
chr1	827370	827662
chr1	869792	870163
chr1	904460	904774
chr1	920996	921379
chr1	923577	924272
chr1	924595	925619
chr1	938022	938927
chr1	939146	939440
chr1	939667	944001
chr1	944206	945043
chr1	959185	959461
chr1	966810	967033
chr1	976143	976398
chr1	976576	977019
chr1	999329	999616
chr1	999852	1001086
chr1	1001622	1001882
chr1	1019581	1020104
chr1	1020437	1021405
chr1	1024566	1024947
chr1	1059475	1059685
chr1	1063748	1064441
chr1	1079444	1080208
chr1	1157635	1158065
chr1	1231724	1232046
chr1	1232335	1232640
chr1	1273574	1274223
chr1	1307975	1308800
chr1	1344828	1345217
chr1	1349637	1349975
chr1	1375012	1375790
chr1	1399132	1399889
chr1	1406953	1407561
chr1	1511489	1512025
chr1	1574508	1575306
chr1	1615288	1615825
chr1	1658865	1659217
chr1	1685976	1686722
chr1	1692482	1692962
chr1	1724165	1724621
chr1	1746093	1746592
chr1	1758778	1759277
chr1	1778061	1778764
chr1	1889882	1890149
chr1	1890908	1891316
chr1	1908641	1909235
chr1	2194717	2194926
chr1	2195151	2195443
chr1	2208279	2208715
chr1	2212390	2213065
chr1	2227456	2227820
chr1	2234292	2234767
chr1	2314485	2315328
chr1	2381792	2381992
chr1	2390934	2391440
chr1	2391623	2392203
chr1	2412330	2412855
chr1	2451742	2451997
chr1	2494290	2494527
chr1	2546796	2547289
chr1	2547748	2548247
chr1	2585546	2585780
chr1	2642371	2643353
chr1	3312410	3312672
chr1	3312930	3313721
chr1	3624620	3624820
chr1	3796285	3796675
chr1	3900061	3901399
chr1	3942763	3943070
chr1	4652622	4652958
chr1	5404406	5404751
chr1	5597718	5597977
chr1	5598174	5598523
chr1	6198890	6199900
chr1	6205155	6206259
chr1	6235686	6236140
chr1	6385863	6386253
chr1	6393584	6394163
chr1	6554303	6554590
chr1	6579980	6580239
chr1	6601912	6602189
chr1	6602472	6602887
chr1	6613284	6613713
chr1	6624930	6625586
chr1	6701265	6702035
chr1	6784299	6785206
chr1	6785885	6786132
chr1	6962281	6962844
chr1	6963360	6963598
chr1	7265430	7267002
chr1	7267504	7267837
chr1	7298714	7300730
chr1	7300963	7301891
chr1	7333345	7333545
chr1	7334744	7335791
chr1	7401738	7402528
chr1	7402893	7403174
chr1	7404460	7404720
chr1	7470609	7471804
chr1	7475258	7475488
chr1	7478896	7479227
chr1	7510283	7510758
chr1	7549081	7549573
chr1	7667325	7667721
chr1	7680359	7680929
chr1	7783715	7784144
chr1	7954091	7954537
chr1	7961218	7961924
chr1	8004345	8006385
chr1	8025612	8027832
chr1	8040652	8040956
chr1	8048228	8048479
chr1	8059356	8059588
chr1	8061020	8061990
chr1	8062240	8062465
chr1	8076893	8077576
chr1	8078253	8078594
chr1	8083831	8084034
chr1	8094858	8095313
chr1	8116642	8117271
chr1	8117472	8117849
chr1	8121197	8121931
chr1	8130120	8130393
chr1	8154719	8154980
chr1	8169240	8170398
chr1	8173432	8173632
chr1	8174132	8175284
chr1	8181988	8182562
chr1	8182806	8183260
chr1	8183974	8184610
chr1	8192988	8193192
chr1	8193462	8193703
chr1	8194310	8195689
chr1	8197042	8198472
chr1	8202035	8202705
chr1	8204335	8204728
chr1	8211263	8212908
chr1	8224792	8225018
chr1	8238002	8238224
chr1	8238407	8239500
chr1	8259078	8260045
chr1	8314239	8314669
chr1	8317716	8318222
chr1	8343147	8344239
chr1	8348972	8349226
chr1	8423585	8423998
chr1	8703055	8703665
chr1	8817376	8818201
chr1	8873593	8873896
chr1	8877515	8879703
chr1	8880107	8881030
chr1	8883347	8883869
chr1	8890038	8891099
chr1	8903446	8904221
chr1	8905496	8905714
chr1	8986248	8986594
chr1	9015776	9016079
chr1	9110627	9111044
chr1	9128862	9129153
chr1	9129433	9129769
chr1	9145226	9145486
chr1	9153963	9154163
chr1	9163491	9164409
chr1	9181318	9181877
chr1	9182135	9182975
chr1	9234299	9234605
chr1	9234768	9235298
chr1	9280437	9280650
chr1	9290059	9290500
chr1	9292766	9293099
chr1	9300196	9300496
chr1	9315570	9316165
chr1	9401716	9402094
chr1	9413214	9413802
chr1	9428868	9429236
chr1	9438631	9438969
chr1	9495105	9495473
chr1	9588486	9588773
chr1	9626978	9627258
chr1	9687061	9687384
chr1	9689167	9689699
chr1	9823704	9824260
chr1	9825429	9825815
chr1	9867532	9868037
chr1	9943148	9943718
chr1	10032525	10033158
chr1	10209923	10211055
chr1	10377702	10377925
chr1	10378161	10379035
chr1	10380506	10381033
chr1	10387076	10388140
chr1	10388676	10389249
chr1	10397832	10398249
chr1	10398472	10399880
chr1	10413763	10414118
chr1	10414366	10415740
chr1	10430210	10430745
chr1	10474382	10475325
chr1	10694050	10694262
chr1	10796565	10796905
chr1	10866982	10867322
chr1	10901115	10901369
chr1	11012155	11013182
chr1	11059502	11059702
chr1	11060114	11060403
chr1	11099408	11100077
chr1	11262691	11262960
chr1	11273078	11273591
chr1	11650387	11650741
chr1	11654767	11655083
chr1	11736152	11737459
chr1	11805541	11806524
chr1	11908448	11909673
chr1	11967198	11967408
chr1	11980265	11980662
chr1	12229884	12230405
chr1	12355940	12356504
chr1	12381332	12381567
chr1	12433385	12433922
chr1	12478035	12478702
chr1	12480786	12481331
chr1	12486549	12486749
chr1	12525371	12526006
chr1	12528024	12529058
chr1	12529363	12529610
chr1	12539664	12540243
chr1	12549225	12550223
chr1	12567105	12567305
chr1	12570142	12570425
chr1	12573171	12573424
chr1	12573867	12574258
chr1	12574618	12574818
chr1	12588339	12588820
chr1	12593679	12594028
chr1	12594651	12597231
chr1	12597852	12598184
chr1	12602188	12602454
chr1	12603455	12603931
chr1	12604129	12604963
chr1	12608352	12608712
chr1	12615482	12619498
chr1	12619669	12620255
chr1	12636663	12636863
chr1	13699792	13700677
chr1	13749023	13749742
chr1	14924170	14924677
chr1	15154120	15154420
chr1	15158431	15158708
chr1	15189576	15190171
chr1	15200272	15200689
chr1	15284105	15284891
chr1	15285120	15285466
chr1	15290183	15290572
chr1	15352320	15352896
chr1	15354268	15354584
chr1	15356389	15357128
chr1	15357336	15357540
chr1	15409617	15409985
chr1	15415777	15415999
chr1	15417494	15417885
chr1	15426809	15427160
chr1	15524859	15525223
chr1	15526509	15527111
chr1	15584614	15585298
chr1	15617437	15617892
chr1	15758559	15759486
chr1	15780191	15780708
chr1	15780921	15781280
chr1	15788105	15788764
chr1	15795705	15795979
chr1	15796884	15801229
chr1	15833293	15833649
chr1	15834378	15836509
chr1	15847365	15847895
chr1	15849299	15850276
chr1	15975725	15976209
chr1	16012713	16013048
chr1	16073247	16073826
chr1	16075836	16076580
chr1	16082275	16082685
chr1	16121431	16121728
chr1	16143386	16146904
chr1	16147073	16147341
chr1	16154054	16155438
chr1	16155681	16156261
chr1	16164182	16164662
chr1	16167072	16167272
chr1	16167421	16168045
chr1	16172905	16174243
chr1	16174483	16174766
chr1	16175825	16176564
chr1	16178606	16179092
chr1	16181157	16182649
chr1	16187809	16188009
chr1	16188992	16189568
chr1	16206766	16207226
chr1	16237033	16237256
chr1	16352112	16352840
chr1	16366939	16367669
chr1	16372819	16373274
chr1	16440529	16441011
chr1	16499076	16499319
chr1	16513551	16514708
chr1	16534959	16535407
chr1	16544851	16545479
chr1	16545870	16546122
chr1	16613296	16613891
chr1	16620988	16621326
chr1	16644432	16645019
chr1	16678114	16678462
chr1	16766652	16767045
chr1	16770344	16770606
chr1	16861788	16862052
chr1	16872646	16872937
chr1	16889452	16889860
chr1	16895571	16896809
chr1	16903949	16904295
chr1	16904694	16905262
chr1	16914111	16914433
chr1	17053910	17054666
chr1	17125864	17126145
chr1	17135249	17135671
chr1	17190034	17190426
chr1	17208138	17208426
chr1	17231935	17232445
chr1	17232625	17233262
chr1	17233568	17234197
chr1	17236553	17237818
chr1	17250701	17250972
chr1	17276559	17276943
chr1	17287366	17287851
chr1	17437716	17438670
chr1	17439487	17440052
chr1	17440658	17441033
chr1	17441261	17441895
chr1	18597351	18597940
chr1	18631146	18631796
chr1	18668833	18669160
chr1	18676530	18676875
chr1	18902429	18902690
chr1	18956379	18957152
chr1	19007407	19008058
chr1	19009654	19011537
chr1	19012655	19012901
chr1	19081066	19081921
chr1	19096331	19096531
chr1	19210059	19210637
chr1	19251657	19252168
chr1	19311799	19312516
chr1	19485269	19486208
chr1	19596470	19597218
chr1	19799372	19800242
chr1	19882296	19882617
chr1	20211713	20211913
chr1	20212935	20213138
chr1	20411268	20411476
chr1	20473353	20473625
chr1	20476134	20477026
chr1	20480327	20480701
chr1	20481529	20481758
chr1	20483873	20484209
chr1	20485132	20485516
chr1	20485656	20487092
chr1	20508010	20508431
chr1	20589786	20589996
chr1	20590295	20590692
chr1	20613325	20614117
chr1	20633646	20633985
chr1	20661165	20661877
chr1	20696469	20697250
chr1	20698763	20698963
chr1	20731278	20731683
chr1	20732083	20732749
chr1	20732921	20733275
chr1	20786503	20787799
chr1	20847900	20848131
chr1	21175817	21176893
chr1	21261648	21263263
chr1	21264885	21265318
chr1	21290036	21290737
chr1	21318954	21319154
chr1	21319667	21319980
chr1	21324603	21324992
chr1	21329644	21329844
chr1	21334408	21334943
chr1	21337727	21338247
chr1	21338617	21339129
chr1	21345315	21346136
chr1	21622649	21622915
chr1	21623266	21624113
chr1	21631844	21632561
chr1	21633522	21633819
chr1	21633989	21635171
chr1	21638255	21639304
chr1	21651239	21652029
chr1	21783044	21783655
chr1	21927479	21927809
chr1	21931148	21932407
chr1	21937360	21938142
chr1	21956719	21957070
chr1	22025315	22025899
chr1	22052630	22052935
chr1	22257115	22257767
chr1	22259533	22260269
chr1	22348180	22348637
chr1	22412983	22413365
chr1	22414106	22414785
chr1	22451660	22452298
chr1	22710207	22710917
chr1	22735248	22735620
chr1	22745826	22746861
chr1	22747012	22747782
chr1	22750166	22750689
chr1	22976606	22977025
chr1	23019116	23019891
chr1	23184772	23184972
chr1	23187757	23189767
chr1	23195436	23195807
chr1	23196713	23197835
chr1	23198217	23198461
chr1	23216794	23217432
chr1	23343739	23344957
chr1	23368509	23369173
chr1	23497000	23497577
chr1	23539873	23540095
chr1	23554389	23555397
chr1	23555578	23557456
chr1	23557607	23557920
chr1	23558122	23560157
chr1	23562089	23562681
chr1	23568055	23568581
chr1	23568941	23569266
chr1	23576932	23577798
chr1	23585117	23586983
chr1	23590972	23594233
chr1	23598148	23598724
chr1	23634496	23635584
chr1	23637451	23637719
chr1	23691614	23692054
chr1	23743287	23743837
chr1	23778298	23778801
chr1	23790170	23790482
chr1	23790834	23791334
chr1	23799467	23801055
chr1	23825164	23825859
chr1	23868137	23868366
chr1	23959110	23960256
chr1	23979784	23980641
chr1	24018340	24019212
chr1	24019428	24019723
chr1	24108040	24108658
chr1	24142855	24143088
chr1	24187114	24187724
chr1	24192048	24192365
chr1	24201987	24202462
chr1	24216500	24216776
chr1	24266456	24266741
chr1	24283988	24284271
chr1	24289816	24290339
chr1	24294160	24295379
chr1	24413478	24413711
chr1	24415318	24415798
chr1	24502174	24502855
chr1	24559170	24559504
chr1	24562761	24563031
chr1	24568079	24568399
chr1	24642587	24643066
chr1	24643303	24643719
chr1	24705152	24705387
chr1	24745323	24746390
chr1	24847980	24848256
chr1	25022190	25022588
chr1	25022905	25023228
chr1	25232261	25232860
chr1	25239723	25239923
chr1	25246878	25247412
chr1	25247609	25248075
chr1	25338468	25338769
chr1	25429927	25430424
chr1	25616263	25616496
chr1	25773553	25773883
chr1	25819748	25820006
chr1	25859508	25859786
chr1	25875338	25875895
chr1	25892108	25892780
chr1	25906248	25906713
chr1	25922818	25923204
chr1	25998159	25998586
chr1	26035164	26035512
chr1	26035714	26035925
chr1	26110862	26111744
chr1	26164238	26164495
chr1	26169712	26170421
chr1	26234029	26234390
chr1	26279607	26280309
chr1	26349262	26349557
chr1	26350846	26351138
chr1	26351804	26352021
chr1	26363855	26364128
chr1	26472637	26473161
chr1	26500381	26501730
chr1	26620255	26621659
chr1	26692290	26693513
chr1	26695218	26696929
chr1	26697082	26697336
chr1	26787369	26788422
chr1	26789116	26789395
chr1	26849023	26849823
chr1	26862767	26863310
chr1	26864679	26865575
chr1	26889941	26890721
chr1	26900284	26900593
chr1	26921502	26922026
chr1	26966939	26967529
chr1	26990427	26991843
chr1	26992384	26994192
chr1	26997713	26997933
chr1	26999394	26999833
chr1	27011095	27011390
chr1	27013414	27013616
chr1	27044570	27044804
chr1	27045995	27046464
chr1	27102731	27102973
chr1	27154923	27155277
chr1	27162962	27163162
chr1	27163880	27164080
chr1	27234439	27234749
chr1	27321912	27322483
chr1	27366073	27366739
chr1	27391225	27391431
chr1	27490276	27490807
chr1	27540044	27540713
chr1	27542407	27543092
chr1	27556889	27557296
chr1	27563724	27564177
chr1	27568712	27569010
chr1	27574980	27576219
chr1	27589941	27590233
chr1	27725458	27725678
chr1	27726019	27726348
chr1	27773018	27773529
chr1	27830351	27831027
chr1	27914310	27914997
chr1	27959281	27959863
chr1	28236122	28236322
chr1	28259184	28260374
chr1	28311862	28312148
chr1	28328654	28329236
chr1	28346022	28346392
chr1	28351374	28352324
chr1	28369484	28370292
chr1	28505867	28506701
chr1	28511720	28511972
chr1	28515519	28515941
chr1	28518093	28518811
chr1	28552596	28553283
chr1	28581285	28582045
chr1	28642831	28643365
chr1	28643612	28643908
chr1	28648135	28649205
chr1	28669059	28669299
chr1	28736373	28737370
chr1	28737652	28737941
chr1	28871981	28872243
chr1	28882156	28882426
chr1	28884828	28885283
chr1	28886781	28887481
chr1	29124275	29124640
chr1	29124957	29125181
chr1	29181520	29182366
chr1	29202571	29202771
chr1	29202913	29203191
chr1	29230987	29231215
chr1	29236270	29236773
chr1	29237335	29237802
chr1	29239258	29239514
chr1	29257230	29257681
chr1	29271684	29271974
chr1	30085920	30086128
chr1	30718804	30719279
chr1	30911330	30911673
chr1	31065134	31066007
chr1	31154726	31155681
chr1	31162624	31162872
chr1	31170898	31171221
chr1	31296583	31296876
chr1	31413411	31414034
chr1	31444965	31445554
chr1	31471475	31471926
chr1	31549046	31549824
chr1	31641014	31641257
chr1	31644725	31645364
chr1	31664051	31664251
chr1	31666563	31666818
chr1	31692640	31692878
chr1	31700431	31701828
chr1	31714579	31714946
chr1	31762706	31762985
chr1	31788312	31788595
chr1	31789214	31789590
chr1	31937538	31938788
chr1	31939736	31940239
chr1	31944012	31945456
chr1	31954040	31956521
chr1	31956846	31957086
chr1	32072489	32073272
chr1	32179457	32180405
chr1	32205395	32205818
chr1	32222275	32222610
chr1	32240523	32240827
chr1	32291648	32292487
chr1	32321826	32322377
chr1	32334861	32336337
chr1	32350994	32352060
chr1	32499738	32500163
chr1	32500349	32500938
chr1	32520672	32521108
chr1	32539276	32539617
chr1	32539837	32540095
chr1	32650229	32651431
chr1	32702098	32703893
chr1	32712280	32712480
chr1	32724702	32725528
chr1	32729681	32730200
chr1	32737238	32737441
chr1	32741445	32741707
chr1	32741873	32743416
chr1	32759495	32760573
chr1	32761149	32761923
chr1	32817177	32818362
chr1	32886463	32886663
chr1	32901251	32902171
chr1	32963943	32964145
chr1	32964609	32965102
chr1	32992468	32992752
chr1	33036632	33037001
chr1	33049861	33050094
chr1	33127036	33127636
chr1	33255468	33256058
chr1	33256776	33257450
chr1	33342362	33342624
chr1	33349637	33350504
chr1	33472583	33472867
chr1	34859530	34860089
chr1	34865965	34866564
chr1	35031707	35031936
chr1	35079383	35079583
chr1	35191946	35192361
chr1	35192549	35193238
chr1	35268716	35269000
chr1	35557462	35558077
chr1	35641316	35641753
chr1	35642592	35642792
chr1	35718892	35719191
chr1	35726755	35727012
chr1	35769215	35769557
chr1	35807625	35807952
chr1	35883141	35883349
chr1	35930628	35931454
chr1	36088536	36089162
chr1	36149163	36149413
chr1	36149669	36149884
chr1	36150692	36150978
chr1	36155400	36156326
chr1	36156561	36156996
chr1	36161085	36161492
chr1	36223921	36225197
chr1	36248132	36248700
chr1	36323339	36323678
chr1	36373858	36374090
chr1	36385160	36385427
chr1	36385944	36387416
chr1	36397588	36397890
chr1	36450262	36450697
chr1	36464137	36464704
chr1	36486659	36487366
chr1	37454854	37455790
chr1	37461273	37461882
chr1	37471313	37472673
chr1	37473473	37474820
chr1	37475714	37476057
chr1	37476648	37477764
chr1	37479675	37480143
chr1	37484823	37485746
chr1	37486127	37486398
chr1	37514463	37515334
chr1	37554030	37554469
chr1	37595604	37595983
chr1	37793818	37794277
chr1	37794596	37794815
chr1	37807696	37808464
chr1	37859318	37859540
chr1	37859691	37860278
chr1	37946194	37946423
chr1	37946726	37947253
chr1	37989922	37990427
chr1	38012387	38012805
chr1	38859281	38860194
chr1	38990636	38991714
chr1	39026031	39026660
chr1	39105041	39105894
chr1	39178577	39178988
chr1	39179145	39179345
chr1	39183684	39184043
chr1	39392092	39392376
chr1	39398648	39398905
chr1	39408667	39409505
chr1	39559223	39559796
chr1	39576697	39577180
chr1	39639648	39640021
chr1	39738771	39739422
chr1	39789119	39789404
chr1	39816945	39817188
chr1	39883262	39883799
chr1	39934354	39934871
chr1	39954988	39955410
chr1	40039602	40040941
chr1	40096819	40097484
chr1	40161140	40161546
chr1	40257488	40258417
chr1	40373873	40374381
chr1	40405246	40405458
chr1	40449818	40450057
chr1	40508489	40508804
chr1	40691486	40692359
chr1	40861966	40862372
chr1	40875511	40875991
chr1	40939678	40940052
chr1	40945041	40945294
chr1	40948644	40949012
chr1	40952419	40952734
chr1	40967362	40968480
chr1	40976288	40977430
chr1	40978961	40980433
chr1	40980766	40981033
chr1	41021171	41021578
chr1	41109836	41110228
chr1	41241246	41241519
chr1	41241766	41242707
chr1	41381999	41382751
chr1	41482392	41482763
chr1	41485747	41486039
chr1	41496356	41496761
chr1	41862768	41863564
chr1	42035417	42035850
chr1	42165770	42165992
chr1	42334391	42334767
chr1	42334948	42335712
chr1	42455746	42456787
chr1	42658093	42658728
chr1	42681947	42682179
chr1	42682421	42683322
chr1	42767252	42767557
chr1	42846516	42847358
chr1	42924252	42925019
chr1	42932103	42932485
chr1	42936141	42937502
chr1	42940886	42942121
chr1	42943230	42943695
chr1	42958822	42959297
chr1	42962702	42963043
chr1	42963216	42963416
chr1	42967120	42967537
chr1	43073677	43073949
chr1	43120137	43120516
chr1	43172147	43172526
chr1	43206818	43207018
chr1	43358448	43358694
chr1	43367204	43367499
chr1	43367791	43368547
chr1	43389609	43390155
chr1	43472932	43473189
chr1	43475657	43476310
chr1	43530816	43531048
chr1	43557470	43557689
chr1	43649513	43649854
chr1	43650156	43650843
chr1	43707551	43708043
chr1	43946282	43947055
chr1	43974420	43975432
chr1	43978959	43979180
chr1	43979603	43979851
chr1	43991317	43992000
chr1	44029736	44031108
chr1	44031267	44031493
chr1	44213268	44213638
chr1	44327893	44328182
chr1	44354915	44355211
chr1	44595202	44595402
chr1	44631541	44632372
chr1	44632514	44632727
chr1	44721585	44722147
chr1	44730780	44731063
chr1	44731314	44731575
chr1	44739438	44739833
chr1	44775202	44776245
chr1	44786153	44786503
chr1	44799659	44800575
chr1	44807097	44810516
chr1	44813855	44814228
chr1	44819561	44819826
chr1	44819983	44820231
chr1	44986383	44986803
chr1	45012028	45012408
chr1	45180080	45180435
chr1	45206009	45206930
chr1	45303514	45304302
chr1	45339720	45340238
chr1	45500424	45500716
chr1	45521555	45522436
chr1	45522682	45523063
chr1	45686579	45687697
chr1	45687953	45688390
chr1	45750514	45750988
chr1	45802781	45803346
chr1	45872224	45872813
chr1	45954432	45954680
chr1	46131978	46132894
chr1	46198043	46198623
chr1	46301878	46303970
chr1	46340091	46340988
chr1	46520660	46520925
chr1	46522332	46522842
chr1	46668168	46668580
chr1	46718681	46719252
chr1	47179152	47179428
chr1	47231694	47231933
chr1	47314019	47314388
chr1	47314717	47314922
chr1	47333296	47333914
chr1	47334169	47334769
chr1	47436680	47437077
chr1	47437514	47438231
chr1	47444699	47445006
chr1	47477789	47478513
chr1	47508122	47508520
chr1	47554956	47555735
chr1	47558457	47558786
chr1	47559031	47559494
chr1	47650377	47650923
chr1	47709160	47709993
chr1	47997483	47997772
chr1	50959940	50960587
chr1	50968345	50968589
chr1	50977111	50978462
chr1	51297051	51297277
chr1	51314297	51314647
chr1	51329953	51331479
chr1	51519372	51519642
chr1	51559106	51559309
chr1	51644474	51644792
chr1	51691272	51691499
chr1	51729213	51730313
chr1	51878038	51878238
chr1	51878463	51879503
chr1	52033228	52033786
chr1	52054994	52055260
chr1	52055471	52055784
chr1	52056044	52056689
chr1	52141798	52142285
chr1	52142469	52142956
chr1	52365133	52365609
chr1	52365833	52366501
chr1	52404354	52404680
chr1	52552727	52553781
chr1	52662485	52662884
chr1	52697552	52698656
chr1	52703094	52703614
chr1	52726331	52726686
chr1	52842622	52842891
chr1	52921572	52921865
chr1	53107571	53108310
chr1	53110919	53111457
chr1	53145720	53146879
chr1	53163576	53163824
chr1	53172847	53173083
chr1	53185769	53185983
chr1	53196807	53197009
chr1	53220404	53220872
chr1	53238292	53238815
chr1	53325796	53326077
chr1	53326248	53326452
chr1	53541963	53542459
chr1	53838376	53838662
chr1	53945589	53945900
chr1	54016450	54016728
chr1	54053284	54053519
chr1	54121550	54121822
chr1	54200217	54200444
chr1	54407284	54407882
chr1	54487904	54489144
chr1	54489360	54489686
chr1	54541986	54542346
chr1	54542557	54543182
chr1	54715722	54716104
chr1	54764439	54764753
chr1	54867105	54867370
chr1	54887022	54887524
chr1	54996520	54996720
chr1	55039651	55040013
chr1	55214548	55215601
chr1	55310367	55311594
chr1	55311764	55311964
chr1	55322121	55322496
chr1	55428952	55430175
chr1	55430627	55430981
chr1	55443488	55443967
chr1	55472853	55473070
chr1	55474159	55474388
chr1	55506581	55507695
chr1	55583976	55584179
chr1	56285032	56285232
chr1	56414805	56415100
chr1	56568705	56569031
chr1	56569740	56570002
chr1	56578440	56579764
chr1	56644711	56645762
chr1	56689469	56689669
chr1	58699912	58700298
chr1	58782498	58782744
chr1	58783612	58784108
chr1	58784250	58785773
chr1	58814921	58815688
chr1	58816034	58816852
chr1	58848837	58849486
chr1	58881492	58881794
chr1	58903627	58904189
chr1	58929454	58930200
chr1	58932880	58933360
chr1	59016011	59016317
chr1	59043891	59044125
chr1	59146697	59147310
chr1	59151058	59151579
chr1	59296988	59297259
chr1	61049935	61050438
chr1	61050783	61051155
chr1	61056856	61057968
chr1	61076800	61077372
chr1	61081865	61082934
chr1	61083145	61083499
chr1	61083657	61083953
chr1	61183844	61184170
chr1	61337993	61338352
chr1	61441788	61442337
chr1	61450429	61451195
chr1	61452959	61453668
chr1	61481314	61481680
chr1	61482056	61482356
chr1	61724918	61725472
chr1	61742174	61743072
chr1	62321537	62321749
chr1	62435947	62437370
chr1	62687784	62688694
chr1	62783780	62784280
chr1	63322309	63322774
chr1	63323534	63323988
chr1	63523142	63523607
chr1	63593325	63594033
chr1	63698287	63699065
chr1	63701240	63701573
chr1	63703116	63703506
chr1	63704408	63704864
chr1	63705227	63705601
chr1	63714300	63714521
chr1	63731120	63732007
chr1	63773627	63774650
chr1	63918705	63919001
chr1	64469998	64470673
chr1	64744500	64745559
chr1	64745782	64746089
chr1	64898104	64898463
chr1	64910475	64910969
chr1	64915696	64916167
chr1	64917390	64918025
chr1	64934172	64934678
chr1	64966022	64966802
chr1	65002645	65003279
chr1	65066803	65067107
chr1	65067699	65068240
chr1	65147489	65147745
chr1	65147940	65148300
chr1	65420623	65420951
chr1	65425828	65426028
chr1	65959998	65960198
chr1	66176066	66176421
chr1	66182524	66183247
chr1	66217254	66217537
chr1	66230755	66231008
chr1	66242655	66243004
chr1	66262216	66262628
chr1	66271231	66272420
chr1	66286410	66286842
chr1	66331619	66332779
chr1	66333593	66333821
chr1	66924952	66925730
chr1	66930232	66930604
chr1	67053101	67053337
chr1	67053491	67053865
chr1	67054056	67054307
chr1	67430030	67431066
chr1	67559529	67559729
chr1	67561735	67561982
chr1	67685092	67685499
chr1	67686272	67686923
chr1	67700750	67701214
chr1	67736066	67736383
chr1	67749412	67749700
chr1	67792062	67792291
chr1	67831801	67833729
chr1	67853650	67853987
chr1	67898371	67898605
chr1	67986982	67987530
chr1	68111894	68112130
chr1	70205444	70205685
chr1	70221238	70221967
chr1	70353964	70354241
chr1	70354485	70355102
chr1	70410937	70411415
chr1	71080926	71081484
chr1	74198141	74198458
chr1	74732950	74733494
chr1	75134940	75135640
chr1	75136220	75136474
chr1	75137214	75137414
chr1	75724283	75724992
chr1	75785953	75786580
chr1	75964541	75964993
chr1	76074395	76074635
chr1	77219179	77219604
chr1	77323053	77323322
chr1	77347778	77348003
chr1	77533701	77533978
chr1	77539433	77540185
chr1	77540426	77540664
chr1	77682314	77682793
chr1	77683323	77683706
chr1	77779552	77779790
chr1	77978768	77979736
chr1	77982590	77982978
chr1	77983372	77983631
chr1	78004086	78004319
chr1	79138100	79138667
chr1	81800285	81800595
chr1	83860809	83861037
chr1	83998870	83999458
chr1	84077784	84078027
chr1	84253878	84254311
chr1	84260873	84261223
chr1	84298369	84298591
chr1	84479015	84479659
chr1	84506007	84506521
chr1	84574222	84574448
chr1	84690558	84690789
chr1	84945772	84946018
chr1	85048278	85048752
chr1	85200918	85201851
chr1	85259571	85259834
chr1	85276186	85276474
chr1	85278329	85278609
chr1	85308147	85308434
chr1	85329203	85329417
chr1	85464680	85465340
chr1	85576542	85577368
chr1	85580274	85581527
chr1	85582615	85582952
chr1	85605593	85605865
chr1	85606166	85606444
chr1	85607118	85607785
chr1	85611985	85612196
chr1	85612639	85612839
chr1	85628352	85629811
chr1	85708234	85708978
chr1	86704220	86705292
chr1	86774291	86774601
chr1	86781031	86781354
chr1	86792790	86793286
chr1	86913894	86914257
chr1	86914425	86914897
chr1	87131888	87132088
chr1	87226337	87226537
chr1	87328080	87329442
chr1	87806212	87806466
chr1	88683977	88684529
chr1	88891344	88891779
chr1	89524360	89524939
chr1	89632848	89633168
chr1	89820497	89821283
chr1	89821786	89822209
chr1	89843968	89844175
chr1	89889882	89890386
chr1	89906475	89907312
chr1	89911605	89911980
chr1	89994795	89995382
chr1	91021322	91021565
chr1	91021893	91022510
chr1	91286528	91287057
chr1	91501147	91501530
chr1	91610852	91611052
chr1	91611535	91612247
chr1	91736929	91737148
chr1	91885415	91885616
chr1	91885908	91886507
chr1	91900118	91900365
chr1	92080565	92080781
chr1	92298523	92299494
chr1	92784714	92785119
chr1	92831794	92832507
chr1	92961292	92962279
chr1	93078863	93079495
chr1	93179802	93180857
chr1	93345433	93346081
chr1	93447921	93448327
chr1	93448563	93449354
chr1	93585069	93585649
chr1	93591741	93592162
chr1	93615571	93615975
chr1	93617123	93618065
chr1	93662095	93662473
chr1	93664778	93665301
chr1	93672201	93672593
chr1	93680616	93681259
chr1	93681404	93682007
chr1	93692783	93693249
chr1	93701529	93702136
chr1	93779734	93780193
chr1	93846258	93846905
chr1	93847073	93848334
chr1	93878568	93878792
chr1	93879002	93879369
chr1	93908649	93909925
chr1	93963550	93964019
chr1	93964254	93965302
chr1	94022623	94022874
chr1	94045655	94045965
chr1	94068899	94069617
chr1	94237305	94237572
chr1	94247540	94247951
chr1	94322628	94323099
chr1	94417947	94418564
chr1	94541867	94542071
chr1	94579712	94580675
chr1	94713792	94714003
chr1	94854555	94854849
chr1	94925672	94926009
chr1	94926215	94926670
chr1	94926968	94927591
chr1	95072709	95073325
chr1	95116717	95118116
chr1	95167368	95168083
chr1	95233314	95234669
chr1	96721452	96721929
chr1	97920719	97920964
chr1	98045762	98046214
chr1	98054260	98054487
chr1	98264217	98264604
chr1	98323880	98324397
chr1	98326095	98326351
chr1	98661435	98662312
chr1	99599873	99600091
chr1	99849936	99850333
chr1	99969718	99970378
chr1	100037869	100038929
chr1	100132740	100133330
chr1	100351316	100351551
chr1	100352063	100352731
chr1	100540190	100540390
chr1	100622063	100622518
chr1	100623184	100623545
chr1	100894836	100895182
chr1	100895392	100896044
chr1	101025389	101026240
chr1	108199996	108200613
chr1	108661019	108661567
chr1	108691933	108692862
chr1	108746375	108746957
chr1	108963232	108963557
chr1	109041884	109042190
chr1	109075786	109076291
chr1	109090375	109091179
chr1	109099760	109101045
chr1	109197447	109197668
chr1	109198143	109198351
chr1	109213757	109214908
chr1	109263613	109263879
chr1	109274291	109275441
chr1	109283143	109283598
chr1	109426398	109427017
chr1	109483708	109484366
chr1	109493937	109494272
chr1	109548398	109548833
chr1	109619519	109619881
chr1	109655865	109656344
chr1	109739940	109740592
chr1	109776929	109777247
chr1	109783042	109784003
chr1	109792025	109792702
chr1	109821153	109821610
chr1	109822270	109822516
chr1	109823782	109824566
chr1	109877157	109877746
chr1	109892160	109892964
chr1	109910249	109911407
chr1	109931159	109931511
chr1	109934341	109934625
chr1	109959823	109960823
chr1	109975880	109976291
chr1	109978949	109979169
chr1	109979322	109980993
chr1	109984337	109984950
chr1	110034498	110034951
chr1	110330588	110330895
chr1	110337744	110338018
chr1	110338222	110338922
chr1	110339386	110339649
chr1	110390803	110391230
chr1	110407465	110408011
chr1	110412573	110412858
chr1	110963249	110963512
chr1	110963718	110964558
chr1	111139816	111140500
chr1	111204095	111204638
chr1	111449020	111449885
chr1	111619831	111620112
chr1	111755440	111755986
chr1	112395764	112396122
chr1	112618742	112620196
chr1	112674458	112675343
chr1	112705041	112705426
chr1	112706883	112707622
chr1	112714772	112715232
chr1	112936122	112936409
chr1	112955914	112956745
chr1	112956918	112957407
chr1	113072787	113073016
chr1	113073179	113073379
chr1	113308495	113308735
chr1	113389814	113390140
chr1	113391093	113391327
chr1	113759127	113759883
chr1	113812033	113812615
chr1	113904727	113905515
chr1	113929281	113930005
chr1	114033281	114033632
chr1	114112708	114112908
chr1	114511071	114511394
chr1	114581380	114582105
chr1	114716705	114716965
chr1	114757567	114758151
chr1	114780476	114780850
chr1	115168681	115168900
chr1	115179563	115179771
chr1	115190205	115190529
chr1	115426372	115426727
chr1	115641792	115641992
chr1	116139066	116139290
chr1	116168343	116168637
chr1	116373130	116373353
chr1	116418345	116418864
chr1	116485333	116485626
chr1	116496325	116496549
chr1	116570260	116571514
chr1	116642390	116642857
chr1	116643028	116643899
chr1	116687481	116688269
chr1	116820267	116820631
chr1	116827190	116827497
chr1	116853812	116854086
chr1	116900740	116901278
chr1	116909828	116910710
chr1	117121377	117122367
chr1	117146871	117147340
chr1	117216248	117216448
chr1	117366475	117367501
chr1	117606139	117606532
chr1	117655068	117655560
chr1	117821892	117822129
chr1	117929482	117929852
chr1	118960400	118961130
chr1	119140291	119141066
chr1	119648201	119648582
chr1	119711859	119712119
chr1	119712428	119713234
chr1	120176376	120176709
chr1	120415643	120416027
chr1	120942446	120942715
chr1	121016816	121017016
chr1	121020663	121021093
chr1	121519138	121520014
chr1	143728915	143729156
chr1	143729518	143729827
chr1	143735792	143736358
chr1	143803915	143804129
chr1	144077460	144077660
chr1	144412035	144412918
chr1	144418891	144419346
chr1	144523926	144524252
chr1	144546259	144546800
chr1	144550442	144550645
chr1	144551172	144551503
chr1	144551721	144552326
chr1	144560171	144560372
chr1	144560817	144561024
chr1	145157011	145157273
chr1	145280601	145281807
chr1	145287570	145287922
chr1	145425417	145425923
chr1	145465299	145465868
chr1	145721095	145721325
chr1	145782010	145782227
chr1	145823714	145824424
chr1	145845501	145845808
chr1	145858831	145859279
chr1	145859643	145859894
chr1	145891915	145892418
chr1	145907779	145908009
chr1	145918662	145918997
chr1	145927193	145928062
chr1	145957785	145958088
chr1	145960378	145960788
chr1	145964363	145964713
chr1	145996494	145996784
chr1	146035238	146035893
chr1	146036041	146036256
chr1	146037035	146037271
chr1	146037552	146039819
chr1	146052036	146052537
chr1	146369974	146370338
chr1	146376728	146377496
chr1	146377892	146378155
chr1	146387190	146387721
chr1	146409801	146410031
chr1	146938284	146938785
chr1	147084616	147084991
chr1	147172081	147173158
chr1	147242429	147243192
chr1	147539198	147539398
chr1	147599613	147600399
chr1	147612432	147612689
chr1	147670298	147670670
chr1	147928339	147928804
chr1	148038498	148039007
chr1	148152096	148152323
chr1	148254712	148254979
chr1	148263265	148263606
chr1	148263896	148264147
chr1	148264750	148265383
chr1	148278198	148278535
chr1	148279941	148280854
chr1	148303365	148303569
chr1	148334437	148335290
chr1	148353506	148353784
chr1	148361406	148361670
chr1	148388620	148389037
chr1	148402173	148402759
chr1	148459196	148459523
chr1	148522086	148522356
chr1	148522531	148522980
chr1	148529210	148529588
chr1	149103362	149103836
chr1	149176530	149177006
chr1	149390300	149390802
chr1	149558078	149558866
chr1	149636362	149636902
chr1	149646506	149646729
chr1	149708544	149708874
chr1	149712511	149712716
chr1	149740219	149740420
chr1	149812083	149812492
chr1	149813223	149813757
chr1	149886426	149887333
chr1	149887535	149888821
chr1	149899405	149900203
chr1	149927710	149928129
chr1	149936493	149936883
chr1	149938730	149939812
chr1	150010509	150010980
chr1	150066905	150067879
chr1	150139807	150140101
chr1	150155060	150155260
chr1	150213487	150213917
chr1	150234918	150236259
chr1	150268661	150269177
chr1	150281494	150281778
chr1	150282051	150282457
chr1	150293573	150294103
chr1	150321184	150321931
chr1	150361233	150361449
chr1	150363552	150365093
chr1	150365493	150365732
chr1	150487023	150487635
chr1	150515838	150516163
chr1	150548733	150549357
chr1	150561155	150562771
chr1	150578545	150578921
chr1	150579190	150579978
chr1	150611709	150612216
chr1	150629230	150630250
chr1	150868614	150868814
chr1	150876589	150877379
chr1	150926169	150926654
chr1	150971877	150972281
chr1	150974112	150975353
chr1	150977295	150977610
chr1	151006558	151006803
chr1	151008958	151009158
chr1	151047767	151048861
chr1	151059275	151059777
chr1	151060164	151060558
chr1	151070209	151071263
chr1	151146411	151146661
chr1	151165873	151166634
chr1	151189737	151190465
chr1	151195330	151195763
chr1	151198226	151199331
chr1	151254188	151254954
chr1	151281526	151282922
chr1	151311663	151311864
chr1	151371246	151371688
chr1	151372428	151372667
chr1	151399015	151399719
chr1	151458273	151458752
chr1	151459050	151459653
chr1	151473255	151473625
chr1	151511196	151511984
chr1	151539770	151540547
chr1	151547111	151547468
chr1	151574166	151574366
chr1	151585454	151585719
chr1	151611845	151612698
chr1	151735089	151735358
chr1	151763271	151763743
chr1	151790268	151790510
chr1	151830834	151831092
chr1	151836519	151836745
chr1	151909264	151909920
chr1	151968856	151969075
chr1	151973008	151973542
chr1	151976812	151977228
chr1	151988535	151988997
chr1	151989262	151989895
chr1	151990898	151991108
chr1	151992288	151993040
chr1	151993209	151994646
chr1	151995004	151995290
chr1	152036249	152037273
chr1	152047638	152048807
chr1	152048954	152049181
chr1	152052588	152052799
chr1	152107492	152107927
chr1	152167816	152168365
chr1	152188833	152189322
chr1	152501776	152502154
chr1	152502799	152503118
chr1	153506805	153507254
chr1	153510919	153511354
chr1	153532951	153534470
chr1	153535256	153536629
chr1	153536783	153537136
chr1	153542277	153542477
chr1	153544853	153546103
chr1	153548922	153550128
chr1	153565405	153567343
chr1	153567567	153568875
chr1	153608816	153609447
chr1	153612527	153613296
chr1	153627120	153627559
chr1	153633484	153634468
chr1	153658362	153658909
chr1	153670849	153672222
chr1	153677834	153678058
chr1	153727520	153728962
chr1	153771144	153771427
chr1	153783297	153783846
chr1	153922448	153923669
chr1	153946287	153946912
chr1	153963111	153964402
chr1	153967401	153967955
chr1	153977307	153977830
chr1	153986182	153986439
chr1	153990626	153991174
chr1	154183080	154183389
chr1	154220196	154221703
chr1	154272189	154272887
chr1	154334445	154334647
chr1	154405025	154406488
chr1	154418006	154418845
chr1	154419480	154420037
chr1	154420237	154420642
chr1	154479951	154480329
chr1	154546507	154546715
chr1	154558482	154559282
chr1	154559465	154559922
chr1	154567876	154568076
chr1	154607923	154608477
chr1	154627557	154628061
chr1	154936297	154937591
chr1	154961383	154962368
chr1	154970542	154971103
chr1	154972486	154975209
chr1	154975557	154975805
chr1	154999824	155000514
chr1	155000663	155005878
chr1	155016977	155017849
chr1	155025293	155025592
chr1	155044970	155045173
chr1	155050369	155050858
chr1	155051043	155051564
chr1	155051796	155052061
chr1	155063779	155064142
chr1	155084025	155084404
chr1	155084650	155085263
chr1	155086201	155086498
chr1	155091499	155091808
chr1	155124044	155124989
chr1	155126430	155126960
chr1	155127100	155128411
chr1	155129173	155129872
chr1	155135086	155136051
chr1	155140192	155140793
chr1	155173199	155173527
chr1	155193307	155194215
chr1	155208743	155209437
chr1	155227341	155227586
chr1	155227787	155228002
chr1	155244265	155245040
chr1	155255319	155255545
chr1	155262096	155262621
chr1	155273167	155273667
chr1	155308217	155309037
chr1	155323197	155324308
chr1	155324991	155325213
chr1	155538417	155538667
chr1	155562074	155563446
chr1	155609793	155610257
chr1	155648288	155648608
chr1	155688041	155689296
chr1	155745447	155745727
chr1	155857058	155857289
chr1	155933990	155934658
chr1	155961176	155961473
chr1	155977565	155977894
chr1	155978256	155978852
chr1	155981434	155981645
chr1	155983132	155984130
chr1	155984322	155984569
chr1	155989419	155989630
chr1	156003380	156003831
chr1	156020700	156020942
chr1	156053312	156055020
chr1	156090660	156090989
chr1	156096613	156097071
chr1	156097383	156097583
chr1	156105253	156107004
chr1	156114136	156114567
chr1	156115777	156116155
chr1	156122677	156123182
chr1	156123425	156124458
chr1	156126011	156127433
chr1	156130158	156130590
chr1	156193441	156193770
chr1	156193913	156194370
chr1	156212937	156213418
chr1	156225476	156225676
chr1	156282310	156283161
chr1	156338063	156338403
chr1	156338603	156339033
chr1	156421543	156421836
chr1	156456456	156458069
chr1	156480713	156480913
chr1	156500565	156501759
chr1	156502736	156503771
chr1	156504209	156505862
chr1	156572379	156572640
chr1	156591498	156592245
chr1	156601278	156601721
chr1	156659930	156660449
chr1	156661398	156661731
chr1	156678000	156678287
chr1	156728350	156728999
chr1	156740762	156741385
chr1	156746585	156748055
chr1	156748458	156749567
chr1	156749832	156750072
chr1	156750883	156752346
chr1	156766718	156768262
chr1	156892308	156892596
chr1	156896593	156896929
chr1	156920231	156920702
chr1	157045464	157046326
chr1	157074177	157074506
chr1	157138204	157138839
chr1	157992046	157992470
chr1	157992967	157993924
chr1	158010205	158011543
chr1	158017031	158017247
chr1	158019534	158019846
chr1	158113419	158113658
chr1	159597868	159598684
chr1	159713324	159713536
chr1	159752116	159752606
chr1	159829338	159829538
chr1	159854281	159855410
chr1	159881971	159882215
chr1	159891536	159891884
chr1	159916358	159916694
chr1	159922991	159924127
chr1	159924397	159925774
chr1	159945748	159945958
chr1	160031791	160032135
chr1	160084018	160084367
chr1	160109086	160109523
chr1	160117349	160117736
chr1	160124069	160125933
chr1	160205364	160205730
chr1	160261652	160262681
chr1	160285049	160285249
chr1	160343112	160343642
chr1	160362148	160362450
chr1	160400296	160400945
chr1	161013626	161014093
chr1	161020358	161020726
chr1	161021616	161021959
chr1	161045781	161046476
chr1	161054833	161055033
chr1	161083387	161083915
chr1	161097611	161098105
chr1	161115121	161115458
chr1	161117861	161118167
chr1	161132279	161133288
chr1	161153779	161154745
chr1	161159305	161160218
chr1	161165808	161166662
chr1	161166957	161167199
chr1	161177143	161177667
chr1	161202116	161202659
chr1	161210581	161210781
chr1	161314168	161314880
chr1	161318814	161319150
chr1	161389753	161390343
chr1	161399086	161400127
chr1	161422000	161422405
chr1	161427178	161427383
chr1	161427968	161428261
chr1	161440344	161440841
chr1	161523740	161524557
chr1	161530300	161530527
chr1	161530914	161531301
chr1	161540015	161540534
chr1	161612285	161612897
chr1	161621445	161621885
chr1	161726536	161727606
chr1	161749499	161750291
chr1	161764841	161765363
chr1	161766194	161766568
chr1	162497632	162498234
chr1	162561538	162562022
chr1	163290105	163290305
chr1	163321556	163322101
chr1	164558693	164559384
chr1	164559611	164560059
chr1	164611756	164612380
chr1	164622811	164623148
chr1	164648655	164649169
chr1	164707744	164708141
chr1	164735634	164736427
chr1	164748061	164749033
chr1	164751067	164751340
chr1	164766794	164767607
chr1	164771289	164772215
chr1	164772536	164773012
chr1	164786887	164787690
chr1	165630393	165631269
chr1	165631926	165632266
chr1	165697899	165698246
chr1	165698431	165698696
chr1	165768644	165769214
chr1	165827335	165828543
chr1	165828851	165829118
chr1	166166833	166167097
chr1	166839012	166839811
chr1	166875802	166876441
chr1	167057306	167057672
chr1	167220092	167221106
chr1	167221802	167222253
chr1	167297886	167298193
chr1	167454757	167456055
chr1	167533867	167534083
chr1	167553534	167553962
chr1	167714170	167715157
chr1	167715359	167715698
chr1	167721667	167722074
chr1	167722448	167722658
chr1	167926563	167926790
chr1	167928022	167928432
chr1	167935721	167937347
chr1	168137095	168137322
chr1	168178853	168179160
chr1	168225708	168226168
chr1	168301361	168302216
chr1	168439840	168440066
chr1	168609168	168609368
chr1	168752288	168752498
chr1	168833812	168834127
chr1	169059908	169060677
chr1	169105423	169107187
chr1	169108723	169110122
chr1	169113690	169114102
chr1	169115966	169116459
chr1	169146819	169147163
chr1	169148544	169148818
chr1	169148986	169149316
chr1	169367778	169368391
chr1	169485437	169486284
chr1	169794508	169795330
chr1	169893402	169894385
chr1	170531198	170532634
chr1	171373547	171373981
chr1	171485284	171485873
chr1	171624533	171624820
chr1	171741914	171742750
chr1	171781137	171782024
chr1	171841136	171841608
chr1	171913770	171914039
chr1	172322197	172322962
chr1	172358415	172359355
chr1	172443750	172444346
chr1	172448867	172449630
chr1	172450027	172450412
chr1	172533003	172533477
chr1	172717575	172717840
chr1	172933553	172934495
chr1	172969693	172969902
chr1	172976639	172976884
chr1	173269693	173270065
chr1	173476873	173477085
chr1	173477286	173477932
chr1	173714695	173715347
chr1	173824388	173825052
chr1	173862504	173862762
chr1	173867501	173868926
chr1	174021616	174022736
chr1	174238843	174239377
chr1	174999040	174999840
chr1	175023228	175023745
chr1	175192779	175193133
chr1	175319574	175319774
chr1	176206991	176207501
chr1	177209330	177209592
chr1	177256428	177256771
chr1	177969025	177969470
chr1	177969806	177970182
chr1	178037743	178038296
chr1	178052991	178053194
chr1	178093509	178094376
chr1	178542135	178543068
chr1	178724948	178725203
chr1	178725369	178725881
chr1	178726059	178726259
chr1	179002086	179002287
chr1	179002696	179003128
chr1	179017043	179017298
chr1	179025729	179026742
chr1	179060999	179061478
chr1	179069229	179069701
chr1	179081566	179082289
chr1	179082656	179083326
chr1	179091644	179092316
chr1	179199724	179199924
chr1	179229338	179229957
chr1	179288505	179288970
chr1	179293471	179293994
chr1	179294564	179294764
chr1	179365077	179366216
chr1	179877508	179877950
chr1	179881934	179882905
chr1	179954712	179955502
chr1	180154439	180154923
chr1	180194130	180194366
chr1	180502049	180503217
chr1	180585572	180585930
chr1	180586688	180587188
chr1	180598617	180598954
chr1	180631974	180632621
chr1	180954342	180954645
chr1	181022107	181023293
chr1	181073893	181074248
chr1	181088484	181090075
chr1	181100258	181100458
chr1	181104653	181105475
chr1	181112031	181113010
chr1	181118786	181119074
chr1	181119422	181119722
chr1	181126991	181128262
chr1	181134077	181134457
chr1	181134697	181135704
chr1	181141451	181142081
chr1	181142336	181142679
chr1	181255694	181255927
chr1	181469858	181470064
chr1	182029452	182029708
chr1	182120726	182121198
chr1	182391091	182392328
chr1	182588918	182589258
chr1	182789479	182789888
chr1	182839237	182839863
chr1	182962600	182962806
chr1	183022347	183023450
chr1	183023620	183024282
chr1	183180857	183181072
chr1	183235028	183235335
chr1	183471073	183472852
chr1	183635033	183635928
chr1	183658166	183658529
chr1	183699580	183700250
chr1	183719340	183719962
chr1	183805061	183805351
chr1	183881677	183881996
chr1	184051345	184052076
chr1	184311202	184311402
chr1	184612287	184612604
chr1	184624160	184624360
chr1	184754619	184754937
chr1	184792405	184792794
chr1	184973421	184974622
chr1	185037588	185037788
chr1	185045095	185045763
chr1	185156435	185157532
chr1	185317069	185317976
chr1	185439582	185439883
chr1	185440538	185440808
chr1	185441710	185442034
chr1	185585429	185586122
chr1	185646335	185646593
chr1	186163103	186163303
chr1	186374916	186376125
chr1	186595367	186595567
chr1	186605895	186606098
chr1	186617982	186618312
chr1	186637514	186637714
chr1	186680105	186681353
chr1	186708958	186709262
chr1	186714830	186715049
chr1	186716364	186716889
chr1	186828790	186829426
chr1	186848248	186848929
chr1	186849217	186849752
chr1	189149693	189149939
chr1	190477966	190478667
chr1	192808441	192809219
chr1	193058994	193060118
chr1	193105013	193105753
chr1	193111687	193111950
chr1	193121527	193122554
chr1	196361511	196361776
chr1	196608137	196608914
chr1	196786419	196786960
chr1	197146227	197146563
chr1	197200777	197201758
chr1	197536777	197536977
chr1	197774779	197775718
chr1	197902320	197903216
chr1	197915752	197916530
chr1	197916980	197917253
chr1	197994703	197995522
chr1	197995688	197995963
chr1	198069086	198069286
chr1	198121073	198121363
chr1	198156702	198157832
chr1	198159015	198159448
chr1	199976953	199977606
chr1	200028972	200029402
chr1	200029622	200029874
chr1	200038900	200039878
chr1	200040615	200040974
chr1	200042201	200042795
chr1	200184231	200184694
chr1	200185769	200186002
chr1	200302167	200302570
chr1	200314299	200314617
chr1	200365837	200366916
chr1	200372094	200372442
chr1	200378877	200379455
chr1	200380454	200380807
chr1	200389375	200389713
chr1	200404573	200404820
chr1	200409237	200410433
chr1	200429160	200429496
chr1	200483481	200483824
chr1	200488643	200488913
chr1	200669373	200670424
chr1	200738945	200739962
chr1	200890914	200892825
chr1	200893318	200893949
chr1	200894548	200897305
chr1	200898413	200898861
chr1	200907377	200908067
chr1	200971892	200972179
chr1	201019341	201019776
chr1	201114272	201114757
chr1	201126739	201126939
chr1	201154447	201154648
chr1	201170631	201171375
chr1	201268487	201269185
chr1	201275055	201275731
chr1	201396701	201397494
chr1	201405317	201405927
chr1	201408104	201408493
chr1	201435771	201436035
chr1	201448156	201448689
chr1	201456940	201457279
chr1	201461236	201462396
chr1	201468259	201469498
chr1	201480536	201481039
chr1	201488949	201489822
chr1	201503503	201503745
chr1	201506731	201507516
chr1	201538887	201539177
chr1	201593365	201594037
chr1	201597873	201598710
chr1	201602373	201603020
chr1	201626037	201626275
chr1	201648780	201649152
chr1	201650247	201650558
chr1	201696170	201696391
chr1	201704165	201704534
chr1	201713452	201713834
chr1	201714315	201714878
chr1	201715038	201715352
chr1	201793017	201793306
chr1	201829004	201829459
chr1	201888602	201889088
chr1	201896002	201896343
chr1	201916700	201916982
chr1	201955368	201955922
chr1	201982509	201983587
chr1	201999740	202000044
chr1	202008308	202008559
chr1	202009684	202012035
chr1	202012621	202012994
chr1	202017417	202019889
chr1	202023071	202023402
chr1	202028591	202028905
chr1	202034359	202035855
chr1	202043169	202043813
chr1	202045965	202047730
chr1	202055997	202059288
chr1	202063089	202063762
chr1	202064664	202065045
chr1	202076837	202077288
chr1	202084919	202086432
chr1	202086926	202087338
chr1	202089303	202089561
chr1	202105103	202108478
chr1	202112523	202114801
chr1	202118315	202119354
chr1	202144538	202144948
chr1	202198941	202199811
chr1	202200033	202200607
chr1	202216684	202217207
chr1	202222175	202222711
chr1	202235831	202236316
chr1	202237084	202237314
chr1	202281385	202281585
chr1	202283434	202283634
chr1	202283870	202284234
chr1	202341691	202342094
chr1	202348534	202349302
chr1	202589254	202589720
chr1	202807362	202807562
chr1	202808168	202808685
chr1	202810408	202811456
chr1	202888365	202889155
chr1	202926748	202927850
chr1	203007060	203007620
chr1	203026202	203026685
chr1	203267377	203267642
chr1	203305129	203305947
chr1	203306228	203306584
chr1	203327581	203328135
chr1	203487538	203488027
chr1	203506896	203507172
chr1	203512860	203513110
chr1	203536933	203537449
chr1	203574945	203575382
chr1	203606636	203606899
chr1	203626481	203626726
chr1	203702098	203702303
chr1	203795432	203796446
chr1	203861217	203861907
chr1	204072986	204073352
chr1	204073900	204074310
chr1	204104235	204104995
chr1	204151599	204152159
chr1	204213699	204214469
chr1	204254179	204254521
chr1	204258389	204258735
chr1	204266364	204266901
[truncated: 25,311 more rows]

## Sheet: BRD4_DEX_rep1
seqnames	start	end
chr1	942065	942294
chr1	943015	943622
chr1	1344869	1345150
chr1	1375139	1375553
chr1	1407198	1407437
chr1	1574873	1575077
chr1	2212536	2213006
chr1	2451744	2452072
chr1	3313203	3313408
chr1	3471423	3471623
chr1	3796458	3796769
chr1	4380571	4381065
chr1	6157856	6158075
chr1	6199473	6199792
chr1	6205917	6206267
chr1	6385789	6386103
chr1	6393837	6394208
chr1	6554470	6554686
chr1	6701732	6701994
chr1	7223526	7223795
chr1	7265716	7266415
chr1	7298861	7299083
chr1	7299276	7300069
chr1	7300886	7301670
chr1	7302945	7303165
chr1	7303406	7304053
chr1	7401837	7402254
chr1	7526469	7526809
chr1	7961349	7961604
chr1	7982377	7982653
chr1	7989596	7989827
chr1	8004134	8005733
chr1	8006485	8006965
chr1	8020106	8020309
chr1	8026105	8028666
chr1	8031302	8031628
chr1	8040537	8041014
chr1	8047160	8047435
chr1	8047626	8048455
chr1	8048899	8049178
chr1	8055992	8056392
chr1	8061157	8062455
chr1	8070261	8070673
chr1	8070743	8071667
chr1	8073218	8073810
chr1	8075181	8076072
chr1	8076704	8077778
chr1	8077837	8078956
chr1	8083041	8083439
chr1	8083799	8084530
chr1	8090034	8090774
chr1	8092659	8092926
chr1	8094402	8095361
chr1	8096146	8097016
chr1	8097115	8097830
chr1	8098017	8098266
chr1	8116946	8117304
chr1	8117935	8118589
chr1	8120589	8121842
chr1	8133665	8133927
chr1	8133987	8134259
chr1	8137600	8138244
chr1	8154502	8155146
chr1	8155428	8156061
chr1	8165666	8165921
chr1	8169362	8170554
chr1	8171846	8172085
chr1	8172758	8173199
chr1	8174177	8175411
chr1	8175727	8176004
chr1	8181568	8183044
chr1	8183449	8183733
chr1	8184065	8184826
chr1	8189813	8190506
chr1	8193766	8194126
chr1	8194311	8195432
chr1	8197400	8198519
chr1	8201234	8201705
chr1	8201976	8202980
chr1	8204369	8205036
chr1	8211285	8213048
chr1	8213678	8213966
chr1	8218741	8218973
chr1	8238047	8239330
chr1	8258665	8260245
chr1	8314305	8314665
chr1	8315238	8315550
chr1	8317775	8318315
chr1	8342999	8344260
chr1	8348392	8349222
chr1	8396865	8397364
chr1	8712117	8712673
chr1	8712747	8713172
chr1	8873650	8873974
chr1	8877898	8878393
chr1	8878444	8879118
chr1	8879250	8879538
chr1	8879827	8880574
chr1	8883456	8883906
chr1	8889254	8890721
chr1	8903983	8904202
chr1	8908419	8908761
chr1	8908880	8909123
chr1	9078624	9079427
chr1	9110704	9111055
chr1	9182010	9182388
chr1	9290108	9290450
chr1	9300137	9300483
chr1	9303072	9303417
chr1	9314745	9315077
chr1	9331829	9332050
chr1	9384681	9385261
chr1	9388776	9389148
chr1	9401791	9402210
chr1	9428913	9429166
chr1	9436056	9436702
chr1	9438374	9439293
chr1	9444143	9444412
chr1	9700265	9700465
chr1	9943360	9943572
chr1	10377523	10377818
chr1	10378445	10378922
chr1	10380523	10381022
chr1	10381142	10381731
chr1	10387053	10389010
chr1	10398164	10399312
chr1	10402809	10403061
chr1	10415081	10415778
chr1	10472463	10472754
chr1	10474819	10475116
chr1	10599447	10599854
chr1	10796620	10796820
chr1	11262674	11262914
chr1	11273222	11273422
chr1	11907958	11908464
chr1	11909577	11910031
chr1	12188955	12189209
chr1	12356070	12356334
chr1	12381218	12381493
chr1	12433480	12433848
chr1	12433925	12434125
chr1	12434222	12434584
chr1	12475888	12476305
chr1	12477830	12478856
chr1	12480782	12481248
chr1	12485517	12485746
chr1	12486347	12486749
chr1	12525404	12525748
chr1	12528313	12528779
chr1	12539935	12540623
chr1	12549851	12550278
chr1	12572440	12572798
chr1	12573346	12574292
chr1	12586955	12587256
chr1	12588252	12588564
chr1	12593589	12594141
chr1	12594778	12596965
chr1	12602374	12602582
chr1	12604180	12604763
chr1	12615685	12616207
chr1	12617442	12617675
chr1	12617745	12618585
chr1	12618939	12619407
chr1	12619903	12620143
chr1	14742283	14742503
chr1	15158829	15159091
chr1	15285064	15285294
chr1	15352232	15352889
chr1	15354130	15354552
chr1	15355958	15356675
chr1	15356866	15357516
chr1	15423114	15423691
chr1	15426718	15427306
chr1	15780701	15781150
chr1	15788130	15788420
chr1	15795049	15795561
chr1	15796741	15797191
chr1	15797653	15797930
chr1	15799028	15799953
chr1	15800047	15800917
chr1	15801013	15801461
chr1	15833446	15833668
chr1	15834384	15835565
chr1	15835618	15835990
chr1	15849555	15850139
chr1	16016038	16016372
chr1	16076051	16076307
chr1	16121028	16121318
chr1	16143536	16144200
chr1	16145185	16145501
chr1	16145618	16145857
chr1	16146394	16146617
chr1	16164213	16164484
chr1	16172982	16173936
chr1	16175938	16176294
chr1	16178672	16179557
chr1	16181608	16182215
chr1	16182480	16182693
chr1	16187811	16188072
chr1	16188973	16189404
chr1	16366944	16367496
chr1	16372556	16372948
chr1	16375530	16375830
chr1	16440558	16440825
chr1	16513808	16514332
chr1	16644657	16644917
chr1	16889587	16889787
chr1	16896005	16896373
chr1	16905055	16905498
chr1	17128272	17128809
chr1	17168111	17168311
chr1	17232287	17232543
chr1	17232928	17233440
chr1	17233688	17234171
chr1	17438556	17438761
chr1	17439482	17439682
chr1	17475808	17476310
chr1	17765554	17765845
chr1	17766134	17766368
chr1	17768591	17768797
chr1	18668729	18669186
chr1	18670110	18670678
chr1	19007524	19007846
chr1	19009915	19010324
chr1	19010992	19011487
chr1	19012373	19012622
chr1	19251430	19251847
chr1	19613533	19613841
chr1	19640031	19640329
chr1	20192532	20192733
chr1	20211463	20212029
chr1	20212538	20213138
chr1	20301835	20302448
chr1	20358670	20358966
chr1	20476304	20476758
chr1	20480300	20480687
chr1	20493865	20494108
chr1	20604243	20604451
chr1	20613399	20613732
chr1	20613789	20614186
chr1	20696479	20696735
chr1	20696840	20697202
chr1	20698389	20698915
chr1	20847512	20848718
chr1	20896751	20897439
chr1	20897884	20898276
chr1	21022183	21022591
chr1	21261775	21262240
chr1	21262414	21263154
chr1	21264782	21265411
chr1	21276302	21276776
chr1	21319679	21319885
chr1	21324520	21324855
chr1	21927533	21927977
chr1	21931096	21931613
chr1	21932095	21932371
chr1	21939733	21939951
chr1	21973365	21973616
chr1	22348441	22348644
chr1	22451800	22452055
chr1	22746049	22746531
chr1	22747428	22747755
chr1	22750384	22750632
chr1	23010775	23011089
chr1	23019250	23019546
chr1	23100141	23100391
chr1	23187745	23188117
chr1	23188186	23189339
chr1	23194331	23195568
chr1	23196676	23197407
chr1	23198251	23198786
chr1	23273411	23273725
chr1	23344080	23344419
chr1	23554995	23557576
chr1	23557939	23558407
chr1	23558490	23558708
chr1	23559175	23560255
chr1	23561649	23561934
chr1	23562022	23562706
chr1	23576287	23577869
chr1	23578403	23578916
chr1	23585307	23586247
chr1	23586448	23587041
chr1	23591271	23591977
chr1	23592049	23592411
chr1	23593175	23594489
chr1	23637470	23637682
chr1	23691678	23691992
chr1	23800680	23801041
chr1	23951481	23952182
chr1	23955144	23955359
chr1	23959004	23959696
chr1	23980072	23980774
chr1	23984006	23985077
chr1	23995308	23995680
chr1	24018498	24019369
chr1	24022726	24022990
chr1	24046363	24046613
chr1	24047213	24047495
chr1	24070861	24071076
chr1	24192000	24192253
chr1	24283914	24284116
chr1	24289961	24290367
chr1	24291149	24291477
chr1	24294208	24295236
chr1	24362980	24363307
chr1	24365229	24365618
chr1	24374753	24375580
chr1	24541044	24541282
chr1	24642680	24643100
chr1	24683639	24684141
chr1	24735495	24735697
chr1	24793684	24794167
chr1	25584838	25585038
chr1	25867516	25867730
chr1	25890350	25890916
chr1	25892240	25892894
chr1	25998201	25998523
chr1	26404651	26404947
chr1	26472802	26473030
chr1	26620329	26621606
chr1	26692287	26692716
chr1	26692813	26693479
chr1	26695370	26695863
chr1	26705561	26706240
chr1	26733943	26734282
chr1	26788025	26788261
chr1	26812760	26813044
chr1	26849215	26849807
chr1	26862811	26863304
chr1	26900345	26900611
chr1	26961683	26962268
chr1	26990505	26991246
chr1	26991319	26991705
chr1	26992990	26993828
chr1	26998406	26999135
chr1	26999362	26999967
chr1	27005716	27005916
chr1	27011074	27011336
chr1	27155086	27155352
chr1	27192141	27192393
chr1	27322012	27322236
chr1	27540091	27540846
chr1	27541985	27543124
chr1	27594457	27594680
chr1	27830579	27830905
chr1	28328882	28329223
chr1	28438108	28438453
chr1	28505712	28506273
chr1	28506873	28507232
chr1	28518084	28518325
chr1	28581743	28582031
chr1	28642864	28643375
chr1	28648353	28648999
chr1	28736524	28737149
chr1	29271732	29272105
chr1	31065482	31065703
chr1	31170736	31171026
chr1	31444800	31445023
chr1	31445105	31445384
chr1	31483459	31483718
chr1	31701107	31701376
chr1	31911007	31911284
chr1	31938505	31938908
chr1	31939895	31940239
chr1	31944229	31945146
chr1	31954731	31955040
chr1	31955913	31956258
chr1	31964151	31964365
chr1	32236328	32236551
chr1	32501919	32502270
chr1	32650769	32651118
chr1	32702280	32702493
chr1	32702893	32703415
chr1	32703474	32704102
chr1	32760043	32760372
chr1	32761504	32761750
chr1	32817186	32817528
chr1	32817608	32818188
chr1	32981290	32981509
chr1	33127121	33127486
chr1	33338820	33339111
chr1	33342334	33342704
chr1	34859755	34859966
chr1	35079221	35079474
chr1	35268634	35268853
chr1	35556103	35556335
chr1	35556546	35556754
chr1	35641526	35641801
chr1	36149531	36150036
chr1	36150949	36151171
chr1	36187920	36188465
chr1	36199964	36200573
chr1	36203571	36204651
chr1	36207373	36207616
chr1	36248353	36248677
chr1	36248737	36248946
chr1	36350885	36351141
chr1	36464233	36464544
chr1	36486984	36487353
chr1	37454880	37455568
chr1	37461300	37462085
chr1	37471373	37472158
chr1	37475101	37475307
chr1	37479507	37480127
chr1	37495936	37496136
chr1	37499071	37499608
chr1	37507909	37508253
chr1	37534377	37534876
chr1	37690340	37690540
chr1	37807605	37807805
chr1	37860166	37860442
chr1	37862330	37862833
chr1	37989993	37990310
chr1	38990896	38991268
chr1	39178479	39179245
chr1	39179442	39179644
chr1	39183710	39183988
chr1	39204559	39204795
chr1	39800063	39800263
chr1	39934327	39934648
chr1	40039878	40040296
chr1	40257811	40258192
chr1	40691629	40692011
chr1	40862254	40862454
chr1	40862525	40862793
chr1	40866481	40866989
chr1	40868311	40868613
chr1	40875571	40876117
chr1	40877763	40878029
chr1	40902039	40902258
chr1	40919387	40919763
chr1	40939829	40940102
chr1	40944306	40944814
chr1	40944903	40945485
chr1	40948906	40949198
chr1	40955377	40955597
chr1	40967447	40968610
chr1	40976621	40977669
chr1	40977794	40977994
chr1	40979139	40979673
chr1	40980842	40981067
chr1	41109267	41110323
chr1	41150609	41151406
chr1	41152320	41153194
chr1	41154442	41154665
chr1	41155912	41156333
chr1	41241261	41241505
chr1	41484655	41484884
chr1	41485717	41486676
chr1	41488219	41488491
chr1	41492355	41492764
chr1	41493063	41493452
chr1	41495200	41495713
chr1	41496231	41496745
chr1	41498641	41499182
chr1	41670544	41670744
chr1	41812551	41812839
chr1	41862365	41862565
chr1	41862977	41863317
chr1	41895555	41895835
chr1	41902093	41902552
chr1	42165839	42166120
chr1	42335276	42335503
chr1	42456121	42456580
chr1	42682006	42682282
chr1	42859398	42859724
chr1	42922639	42922906
chr1	42923006	42923239
chr1	42936223	42937098
chr1	42937184	42937595
chr1	42937877	42938151
chr1	42939369	42939569
chr1	42940873	42941650
chr1	42941704	42942177
chr1	42943204	42943557
chr1	42946576	42946799
chr1	42947280	42947540
chr1	42958730	42959131
chr1	42967152	42967448
chr1	43206412	43207951
chr1	43348805	43349005
chr1	43358439	43358730
chr1	43472539	43472762
chr1	43472889	43473260
chr1	43475664	43475965
chr1	43476034	43476515
chr1	43523212	43523414
chr1	43526186	43526469
chr1	43783594	43784388
chr1	44049902	44050173
chr1	44101355	44101585
chr1	44213244	44213615
chr1	44327747	44328309
chr1	44532149	44532351
chr1	44537654	44537958
chr1	44552835	44553197
chr1	44557828	44558163
chr1	44721543	44722056
chr1	44730677	44731495
chr1	44775313	44775841
chr1	44807285	44807492
chr1	44807554	44808080
chr1	44819664	44820186
chr1	44986564	44986829
chr1	45303903	45304112
chr1	45521770	45522267
chr1	45522533	45522908
chr1	45522971	45523194
chr1	45550607	45550818
chr1	45687954	45688291
chr1	45872089	45872467
chr1	45884836	45885038
chr1	45892137	45892773
chr1	45954074	45954973
chr1	46084585	46084884
chr1	46132479	46132732
chr1	46198609	46198841
chr1	46303144	46303444
chr1	46340532	46341143
chr1	46806670	46806995
chr1	47191301	47191918
chr1	47477550	47477899
chr1	47478056	47478456
chr1	47525464	47525665
chr1	47906043	47906288
chr1	48017775	48017988
chr1	48047201	48047485
chr1	48049901	48050148
chr1	48878460	48878995
chr1	48918190	48918610
chr1	48931506	48931922
chr1	48932092	48932317
chr1	48938942	48939442
chr1	50978216	50978466
chr1	51306928	51307129
chr1	51621222	51621469
chr1	51622259	51622870
chr1	51661214	51661565
chr1	51690108	51691212
chr1	51736894	51737146
chr1	51737434	51737838
chr1	51737973	51738173
chr1	51878518	51879282
chr1	51897649	51898059
chr1	51898287	51898537
chr1	51969419	51969708
chr1	51970520	51970724
chr1	52007308	52007922
chr1	52553151	52553414
chr1	52637071	52637490
chr1	52658766	52659059
chr1	52659505	52659713
chr1	52662626	52663148
chr1	52663673	52663976
chr1	52665322	52666141
chr1	52666390	52666659
chr1	52669539	52670142
chr1	52670551	52670934
chr1	52703266	52703466
chr1	52708325	52708779
chr1	53107712	53107926
chr1	53146266	53146577
chr1	53238409	53238677
chr1	53542292	53542768
chr1	53838307	53838507
chr1	54407605	54407870
chr1	54488451	54488679
chr1	54715751	54715954
chr1	54882483	54882836
chr1	55215384	55215584
chr1	55310518	55310909
chr1	55428780	55429809
chr1	55443520	55443935
chr1	55446435	55446734
chr1	55447509	55447795
chr1	55490573	55490779
chr1	55506848	55507350
chr1	55573224	55573463
chr1	55576024	55576273
chr1	55580769	55581362
chr1	55632074	55632571
chr1	55718762	55719267
chr1	55720302	55720584
chr1	55725441	55725752
chr1	56446817	56447063
chr1	56579330	56579572
chr1	56688474	56688809
chr1	58783997	58784350
chr1	58784443	58784688
chr1	58815167	58815616
chr1	58815695	58815982
chr1	58816135	58816710
chr1	58848796	58849212
chr1	58881502	58881841
chr1	58883317	58883579
chr1	58904136	58904359
chr1	58929414	58930437
chr1	58932540	58933306
chr1	58933728	58933928
chr1	59151000	59151430
chr1	61055260	61055475
chr1	61077090	61077514
chr1	61079895	61080219
chr1	61081907	61082307
chr1	61082551	61082821
chr1	61119192	61119466
chr1	61120903	61121330
chr1	61133384	61133626
chr1	61139448	61139750
chr1	61141542	61142056
chr1	61182062	61182429
chr1	61282471	61282681
chr1	61293076	61293629
chr1	61299547	61299825
chr1	61318376	61318752
chr1	61337966	61338524
chr1	61338631	61338871
chr1	61436794	61437016
chr1	61441205	61441470
chr1	61441617	61442357
chr1	61450342	61450998
chr1	61452350	61453916
chr1	61481074	61481845
chr1	61486796	61487069
chr1	61491442	61491816
chr1	61496345	61496889
chr1	61588769	61588974
chr1	62621954	62622189
chr1	62784025	62784243
chr1	63523179	63523424
chr1	63663457	63663699
chr1	63674459	63674927
chr1	63691937	63692331
chr1	63701185	63701566
chr1	63703169	63703384
chr1	63731090	63732127
chr1	63773752	63774169
chr1	63898864	63899246
chr1	63916476	63916688
chr1	63918517	63918940
chr1	63920383	63921178
chr1	63928777	63929053
chr1	63931484	63931779
chr1	64031317	64031634
chr1	64039550	64039893
chr1	64042639	64043025
chr1	64172452	64172857
chr1	64897974	64899051
chr1	64901004	64901270
chr1	64906670	64906917
chr1	64907348	64907563
chr1	64910503	64911166
chr1	64912146	64912399
chr1	64915637	64916295
chr1	64917197	64918047
chr1	64933357	64933608
chr1	64954963	64955534
chr1	64955981	64956646
chr1	64983065	64983441
chr1	64987357	64987914
chr1	65067664	65067920
chr1	65158811	65159044
chr1	65420624	65421043
chr1	65423963	65424249
chr1	65425580	65426199
chr1	65429807	65430068
chr1	65484338	65484750
chr1	65485733	65485962
chr1	65979063	65979558
chr1	66176157	66176511
chr1	66177395	66177880
chr1	66182171	66183210
chr1	66242542	66243003
chr1	66244540	66244809
chr1	66250554	66250754
chr1	66253801	66254001
chr1	66262117	66262605
chr1	66270540	66270786
chr1	66271058	66272194
chr1	66286374	66286718
chr1	66332164	66332440
chr1	66350021	66350300
chr1	66354675	66354938
chr1	66930298	66930601
chr1	66944735	66945050
chr1	67570596	67570818
chr1	67685127	67685421
chr1	67686695	67686925
chr1	67700764	67701062
chr1	67735946	67736781
chr1	67741065	67741483
chr1	67747700	67748331
chr1	67748537	67750827
chr1	67752151	67752721
chr1	67771055	67771406
chr1	67791659	67792366
chr1	67850721	67850972
chr1	67880097	67880833
chr1	67882650	67882936
chr1	67883161	67883445
chr1	67896907	67897272
chr1	67898368	67898732
chr1	67978891	67979645
chr1	67987234	67987837
chr1	68384433	68384795
chr1	70205566	70205802
chr1	71080961	71081465
chr1	74730184	74730469
chr1	74731303	74731782
chr1	74733009	74733411
chr1	75100445	75100750
chr1	75953492	75953762
chr1	75964360	75964760
chr1	75965096	75965429
chr1	75985982	75986188
chr1	77039620	77040400
chr1	77321904	77322595
chr1	77347740	77348047
chr1	77533821	77534248
chr1	77536859	77537263
chr1	77538950	77539321
chr1	77539458	77540191
chr1	77832938	77833210
chr1	77874851	77875197
chr1	77888405	77888629
chr1	77978139	77978554
chr1	77979301	77979628
chr1	78004098	78004883
chr1	78095657	78096069
chr1	78101559	78101781
chr1	78102045	78102448
chr1	79859629	79859843
chr1	84174276	84174580
chr1	84247275	84247925
chr1	84253833	84254344
chr1	84299027	84299267
chr1	84365723	84366324
chr1	84370964	84371195
chr1	84433350	84433637
chr1	84479116	84479483
chr1	84506343	84506660
chr1	85314021	85314309
chr1	85320301	85320558
chr1	85328999	85329290
chr1	85372752	85372991
chr1	85473495	85473729
chr1	85576509	85576816
chr1	85577961	85578170
chr1	85580509	85580836
chr1	85581167	85581472
chr1	85607074	85607720
chr1	85611968	85612229
chr1	85628718	85629478
chr1	85629657	85629914
chr1	85708299	85708651
chr1	86774333	86774746
chr1	86788221	86788820
chr1	86788887	86789125
chr1	86793118	86793430
chr1	87795700	87796343
chr1	87796476	87797210
chr1	87805600	87806447
chr1	87940313	87940960
chr1	87956037	87956560
chr1	88684151	88684351
chr1	89672237	89672500
chr1	89866074	89866365
chr1	89872120	89872397
chr1	89890074	89890653
chr1	89894061	89894506
chr1	89906047	89906458
chr1	89906559	89907182
chr1	89910705	89911169
chr1	89911357	89911692
chr1	89918871	89919103
chr1	89942870	89943823
chr1	89953082	89953548
chr1	89974664	89974955
chr1	89975139	89975502
chr1	91016208	91016506
chr1	91021284	91021594
chr1	91022075	91022309
chr1	91501000	91501525
chr1	91556999	91557311
chr1	91559938	91560234
chr1	91608758	91609278
chr1	91609583	91610019
chr1	91611328	91611808
chr1	91613678	91613901
chr1	91650732	91650978
chr1	91725955	91726207
chr1	91736974	91737358
chr1	91801832	91802032
chr1	91844851	91845394
chr1	91891547	91891810
chr1	91900613	91900900
chr1	92831840	92832532
chr1	92951306	92951539
chr1	93078963	93079489
chr1	93345657	93345971
chr1	93584992	93585566
chr1	93605868	93606278
chr1	93614579	93614949
chr1	93615667	93616277
chr1	93616985	93618577
chr1	93625582	93625927
chr1	93629104	93629417
chr1	93661919	93662520
chr1	93664247	93665628
chr1	93670167	93670446
chr1	93672070	93672510
chr1	93680802	93681583
chr1	93681808	93682179
chr1	93692112	93693671
chr1	93701522	93702774
chr1	93703605	93704151
chr1	93738433	93738778
chr1	93754461	93754747
chr1	93779484	93780259
chr1	93804468	93804727
chr1	93814039	93814271
chr1	93827962	93828164
chr1	93846132	93846678
chr1	93847454	93847736
chr1	93848028	93848268
chr1	93879083	93879315
chr1	93909343	93909578
chr1	93964732	93964987
chr1	94031172	94031458
chr1	94039500	94040204
chr1	94045490	94045927
chr1	94316226	94316486
chr1	94322825	94323054
chr1	94325243	94325545
chr1	94325607	94326222
chr1	94384103	94384369
chr1	94552371	94552629
chr1	94698900	94699142
chr1	94702474	94702832
chr1	94743880	94744399
chr1	94753192	94753760
chr1	94854988	94855205
chr1	94863961	94864421
chr1	94942069	94942763
chr1	95072917	95073166
chr1	95087045	95087550
chr1	95096243	95096759
chr1	95115797	95116100
chr1	95169030	95169365
chr1	95169531	95170131
chr1	95207369	95207589
chr1	97094160	97094643
chr1	97904626	97904834
chr1	98005442	98005720
chr1	98027237	98027478
chr1	98028799	98029135
chr1	98030494	98030705
chr1	98031024	98031272
chr1	98032946	98033182
chr1	98045589	98045791
chr1	98086737	98087130
chr1	98263855	98264305
chr1	98278118	98278351
chr1	98323395	98323627
chr1	98323816	98324536
chr1	98325886	98326464
chr1	99538044	99538346
chr1	99599709	99599962
chr1	99849907	99850206
chr1	99969802	99970081
chr1	101004136	101004415
chr1	101004756	101004993
chr1	107683124	107683448
chr1	107687963	107688193
chr1	108583904	108584136
chr1	108584463	108584669
chr1	108828621	108828855
chr1	109075912	109076165
chr1	109090610	109090875
chr1	109100001	109100384
chr1	109274681	109275082
chr1	109283207	109283440
chr1	109484080	109484365
chr1	109548436	109548777
chr1	109783410	109783630
chr1	109792084	109792507
chr1	109823896	109824423
chr1	109877329	109877692
chr1	109910583	109910885
chr1	109927928	109928348
chr1	109948029	109948300
chr1	109959741	109960853
chr1	109975802	109976081
chr1	109984463	109984669
chr1	110407529	110407925
chr1	110464405	110464606
chr1	110963608	110963979
chr1	110964186	110964501
chr1	111449354	111449631
chr1	112618975	112619243
chr1	112619685	112619983
chr1	112956039	112956257
chr1	113905131	113905455
chr1	113929276	113929606
chr1	114112910	114113110
chr1	114716668	114716919
chr1	114757466	114757713
chr1	115168667	115169060
chr1	115179544	115179939
chr1	115189853	115190569
chr1	115545743	115545946
chr1	115783039	115783278
chr1	116109598	116109970
chr1	116376303	116376769
chr1	116377917	116378288
chr1	116418441	116418681
chr1	117821848	117822099
chr1	117846857	117847510
chr1	119374373	119374573
chr1	119542475	119542786
chr1	143735883	143736085
chr1	144412436	144412891
chr1	144546442	144546669
chr1	144551652	144551983
chr1	145281011	145281435
chr1	145465396	145465759
chr1	145706238	145706628
chr1	145711195	145711667
chr1	145716445	145716733
chr1	145721241	145721444
chr1	145782428	145782747
chr1	145823975	145824397
chr1	145891896	145892502
chr1	145927135	145927856
chr1	145972607	145972838
chr1	146034953	146035222
chr1	146035422	146035874
chr1	146036985	146037218
chr1	146037935	146038229
chr1	146039290	146039577
chr1	146043885	146044190
chr1	146049998	146050434
chr1	146051835	146052322
chr1	146376823	146377289
chr1	146387369	146387721
chr1	147084587	147084909
chr1	147172408	147172869
chr1	148038542	148038892
chr1	148263423	148263740
chr1	148264834	148265194
chr1	148280398	148280706
chr1	148334535	148334897
chr1	148388385	148388592
chr1	148424231	148424534
chr1	148522506	148522943
chr1	149636722	149636986
chr1	149885193	149886270
chr1	149886460	149888649
chr1	149927533	149928119
chr1	149939366	149939597
chr1	150010577	150010904
chr1	150067537	150067873
chr1	150235906	150236212
chr1	150268881	150269125
chr1	150281686	150282094
chr1	150321397	150321643
chr1	150361352	150361739
chr1	150363409	150363974
chr1	150364049	150364359
chr1	150364477	150364760
chr1	150487169	150487389
chr1	150560982	150561834
chr1	150561944	150562465
chr1	150562801	150563139
chr1	150563759	150564484
chr1	150568064	150568656
chr1	150579381	150579735
chr1	150604717	150605125
chr1	150611536	150612055
chr1	150613381	150613993
chr1	150926278	150926506
chr1	150979579	150979779
chr1	151059503	151059779
chr1	151060343	151060599
chr1	151070318	151070894
chr1	151190025	151190386
chr1	151195156	151195689
chr1	151196353	151196688
chr1	151235381	151235779
chr1	151238366	151238666
chr1	151282389	151282689
chr1	151458130	151458603
chr1	151459059	151459641
chr1	151473280	151473533
chr1	151548856	151549141
chr1	151596477	151596920
chr1	151611334	151611582
chr1	151680918	151681133
chr1	151763414	151763632
chr1	151909468	151910002
chr1	151935171	151935452
chr1	151968866	151969074
chr1	151970123	151970442
chr1	151970569	151971116
chr1	151972869	151973441
chr1	151974994	151976282
chr1	151976835	151977154
chr1	151977475	151978148
chr1	151988301	151989063
chr1	151989144	151989943
chr1	151990759	151991233
chr1	151991728	151993048
chr1	151993133	151993482
chr1	151993697	151994450
chr1	151994951	151995347
chr1	151998990	151999254
chr1	152036842	152037148
chr1	152047813	152048432
chr1	152048556	152048905
chr1	152108036	152108239
chr1	152167828	152168183
chr1	152168503	152168767
chr1	152501607	152502154
chr1	152502543	152503114
chr1	152507189	152507448
chr1	152517250	152517593
chr1	152525131	152525717
chr1	152539915	152540260
chr1	153506840	153507146
chr1	153533233	153533433
chr1	153533831	153534143
chr1	153535936	153536384
chr1	153545173	153545412
chr1	153549218	153549710
chr1	153565610	153566167
chr1	153566250	153567254
chr1	153567608	153568289
chr1	153568364	153568890
chr1	153608801	153609158
chr1	153633849	153634367
chr1	153671175	153671383
chr1	153726017	153726274
chr1	153923225	153923474
chr1	153964022	153964239
chr1	153967197	153967415
chr1	153990591	153990939
chr1	154220381	154220967
chr1	154221214	154221424
chr1	154405188	154405444
chr1	154418104	154418859
chr1	154418935	154419142
chr1	154419557	154420054
chr1	154420201	154420559
chr1	154422618	154422909
chr1	154484518	154484736
chr1	154627839	154628216
chr1	154936544	154936781
chr1	154970593	154971013
chr1	154971330	154971717
chr1	154972612	154973067
chr1	155000728	155001531
chr1	155001667	155002216
chr1	155002292	155002526
chr1	155003255	155004365
chr1	155004972	155005355
chr1	155005554	155005920
chr1	155017027	155017873
chr1	155025197	155025483
chr1	155038461	155039197
chr1	155124605	155124887
chr1	155127277	155127488
chr1	155173209	155173443
chr1	155193292	155194114
chr1	155194534	155194807
chr1	155209104	155209391
chr1	155244676	155244981
chr1	155688621	155688871
chr1	155934207	155934459
chr1	155961993	155962211
chr1	156053894	156054153
chr1	156106344	156106595
chr1	156112411	156112657
chr1	156114105	156114443
chr1	156114601	156114844
chr1	156122745	156123274
chr1	156123544	156124008
chr1	156126272	156127085
chr1	156130265	156130595
chr1	156282822	156283110
chr1	156398521	156398746
chr1	156456722	156456967
chr1	156457030	156457784
chr1	156463957	156464559
chr1	156500921	156501623
chr1	156502703	156503146
chr1	156503342	156503601
chr1	156504879	156505633
chr1	156510763	156511030
chr1	156511688	156512052
chr1	156601353	156601597
chr1	156616452	156616826
chr1	156660072	156660477
chr1	156661407	156661691
chr1	156728431	156728867
chr1	156741001	156741201
chr1	156746673	156747305
chr1	156747427	156747650
chr1	156748702	156748970
chr1	156751010	156751313
chr1	156751649	156752021
chr1	156767047	156767312
chr1	156767448	156767862
chr1	156896677	156897015
chr1	157138342	157138554
chr1	157966083	157966349
chr1	158010468	158011193
chr1	158019584	158019883
chr1	159282193	159282482
chr1	159473497	159473740
chr1	159492568	159492917
chr1	159581528	159581743
chr1	159598108	159598711
chr1	159752167	159752455
chr1	159916326	159916559
chr1	159924514	159925188
chr1	159925287	159925516
chr1	160124623	160125173
chr1	160132104	160132304
chr1	160343206	160343433
chr1	160813276	160813484
chr1	160826579	160826886
chr1	160933530	160933921
chr1	160934323	160934588
chr1	160942970	160943222
chr1	160945577	160946306
chr1	160949600	160949901
chr1	160951424	160951643
chr1	161013791	161014148
chr1	161014406	161014606
chr1	161046015	161046317
chr1	161083395	161083855
chr1	161132744	161133082
chr1	161153807	161154361
chr1	161159322	161159528
chr1	161202240	161202598
chr1	161314260	161314490
chr1	161399043	161399520
chr1	161399621	161399945
chr1	161422014	161422265
chr1	161427980	161428186
chr1	161540164	161540473
chr1	161749626	161750001
chr1	161765961	161766380
chr1	161885179	161885392
chr1	162381464	162381711
chr1	162382396	162382635
chr1	162388597	162388809
chr1	163321614	163322014
chr1	163897399	163897751
chr1	164648694	164649242
chr1	164748047	164749109
chr1	164767334	164767813
chr1	164771585	164771966
chr1	164772759	164773033
chr1	164780907	164781237
chr1	165116773	165117261
chr1	165645915	165646310
chr1	165768817	165769031
chr1	165773492	165773696
chr1	165827403	165827973
chr1	165828850	165829201
chr1	165853975	165854535
chr1	165856946	165857606
chr1	165911137	165911337
chr1	166875621	166875899
chr1	166876080	166876478
chr1	167136227	167136740
chr1	167137263	167137580
chr1	167714483	167714862
chr1	167715397	167715718
chr1	167796053	167796322
chr1	167796914	167797384
chr1	167803370	167803691
chr1	167926558	167926942
chr1	167936668	167937082
chr1	168301669	168302330
chr1	168491951	168492234
chr1	168497517	168497770
chr1	168551707	168552105
chr1	168603531	168603786
chr1	168636704	168637146
chr1	168709100	168709306
chr1	168709844	168710435
chr1	168800118	168800428
chr1	169060093	169060340
chr1	169103536	169103838
chr1	169105628	169105886
chr1	169106231	169106470
chr1	169109645	169110103
chr1	169113591	169114006
chr1	169119401	169119695
chr1	169146393	169147232
chr1	169148480	169148962
chr1	169161157	169161547
chr1	169250862	169251112
chr1	169485687	169486011
chr1	169486074	169486555
chr1	169893858	169894154
chr1	170531551	170531751
chr1	170531803	170532054
chr1	171742165	171742371
chr1	171913413	171913725
chr1	172005795	172006083
chr1	172254944	172255194
chr1	172268348	172268625
chr1	172269122	172269324
chr1	172286819	172287025
chr1	172322256	172323142
chr1	172356497	172357035
chr1	172358213	172359436
chr1	172359649	172360022
chr1	172360507	172360764
chr1	172399408	172399770
chr1	172443920	172444221
chr1	172449141	172449486
chr1	172460258	172460466
chr1	172466617	172466817
chr1	172745798	172746959
chr1	172826064	172826863
chr1	172895835	172896122
chr1	172917888	172918466
chr1	172933021	172933305
chr1	172933731	172934760
chr1	172969617	172969897
chr1	172970309	172970630
chr1	172975995	172976814
chr1	173527130	173527473
chr1	173714771	173715045
chr1	173867748	173868063
chr1	173868217	173868497
chr1	174999159	174999692
chr1	175023353	175023778
chr1	176207019	176207219
chr1	177209429	177209730
chr1	177969110	177969459
chr1	178056000	178056218
chr1	178058240	178058537
chr1	178093536	178093736
chr1	178126670	178126903
chr1	178127011	178127219
chr1	178238624	178239105
chr1	178241148	178241497
chr1	178417936	178418143
chr1	178537589	178537878
chr1	178538547	178538856
chr1	179060909	179061194
chr1	179142958	179143176
chr1	179310835	179311132
chr1	179365536	179366042
chr1	179881928	179882868
chr1	180154423	180154635
chr1	180502665	180503068
chr1	180515916	180516143
chr1	180533583	180533839
chr1	180560100	180561296
chr1	180563098	180563319
chr1	180585557	180585825
chr1	180586588	180587174
chr1	180593390	180593776
chr1	180598339	180599257
chr1	180599403	180599943
chr1	180827294	180827614
chr1	181088629	181088910
chr1	181112441	181112878
chr1	181134913	181135189
chr1	181142524	181142756
chr1	182290004	182290456
chr1	182969133	182969570
chr1	183022396	183022625
chr1	183060460	183060758
chr1	183069929	183070168
chr1	183090481	183090707
chr1	183163332	183163826
chr1	183164410	183164725
chr1	183180331	183180567
chr1	183180661	183181111
chr1	183471903	183472198
chr1	183472265	183472623
chr1	183699424	183700150
chr1	183916138	183916405
chr1	184494068	184494268
chr1	184593562	184594052
chr1	184606873	184607144
chr1	184612232	184612588
chr1	184622285	184622686
chr1	184623933	184624397
chr1	184632805	184633154
chr1	184664028	184664295
chr1	185156723	185157065
chr1	185317417	185317748
chr1	185440863	185441222
chr1	185441634	185442019
chr1	185453745	185454148
chr1	185484136	185484456
chr1	185585589	185586230
chr1	185646236	185646821
chr1	186375441	186375830
chr1	186482778	186482992
chr1	186492389	186493445
chr1	186495011	186495391
chr1	186498678	186499581
chr1	186503218	186503443
chr1	186512089	186512352
chr1	186535665	186536108
chr1	186680264	186680832
chr1	186715434	186715686
chr1	186715840	186716384
chr1	186716441	186716725
chr1	186822376	186822714
chr1	186848486	186848954
chr1	186849110	186850101
chr1	186880895	186881234
chr1	187691487	187691687
chr1	188237443	188237879
chr1	188238146	188238422
chr1	189607174	189607441
chr1	192485818	192486136
chr1	192491823	192492051
chr1	192496283	192496909
chr1	192530773	192531473
chr1	192702193	192702485
chr1	192805901	192806172
chr1	192808049	192809305
chr1	192826806	192827568
chr1	192861697	192862288
chr1	192904302	192905685
chr1	192907568	192908318
chr1	192914792	192915155
chr1	193019537	193019738
chr1	193059175	193059638
chr1	193115652	193115903
chr1	193121659	193122404
chr1	193697167	193697491
chr1	193700991	193701256
chr1	193707287	193707700
chr1	193709637	193709980
chr1	196438413	196438702
chr1	197201439	197201721
chr1	197320981	197321304
chr1	197902669	197902887
chr1	198121145	198121373
chr1	199742694	199742932
chr1	199759312	199759868
chr1	199774581	199775120
chr1	199778283	199778640
chr1	199784202	199784409
chr1	199794658	199794962
chr1	199808617	199808850
chr1	199855559	199855932
chr1	199857075	199857780
chr1	200022001	200022702
chr1	200131604	200132091
chr1	200134191	200134457
chr1	200150603	200151246
chr1	200180819	200181117
chr1	200184282	200184538
chr1	200314239	200314886
chr1	200317017	200317579
chr1	200364019	200364608
chr1	200365420	200366981
chr1	200368199	200368477
chr1	200371670	200373132
chr1	200373728	200375010
chr1	200376517	200376942
chr1	200378601	200378938
chr1	200379120	200380213
chr1	200380574	200380967
chr1	200381622	200381974
chr1	200388914	200389478
chr1	200404928	200406319
chr1	200406545	200406843
chr1	200406898	200407395
chr1	200407484	200407710
chr1	200409096	200409483
chr1	200409915	200410589
chr1	200415534	200416471
chr1	200429258	200429490
chr1	200483485	200484128
chr1	200488397	200488990
chr1	200639842	200640166
chr1	200669515	200670238
chr1	200739243	200739481
chr1	200890852	200892404
chr1	200892514	200893017
chr1	200893250	200894014
chr1	200894187	200894632
chr1	200894692	200895169
chr1	200896027	200897139
chr1	200905551	200906111
chr1	200907588	200907930
chr1	200909692	200910298
chr1	201268804	201269047
chr1	201299938	201300294
chr1	201309494	201309725
chr1	201358615	201358837
chr1	201397113	201397334
chr1	201448111	201448689
chr1	201449072	201449289
chr1	201457015	201457249
chr1	201461177	201461582
chr1	201461955	201462249
chr1	201559788	201560003
chr1	201593310	201593875
chr1	201597715	201598354
chr1	201602877	201603120
chr1	201603907	201604161
chr1	201625245	201625449
chr1	201713443	201713839
chr1	201714575	201714910
chr1	201829162	201829390
chr1	201916707	201916999
chr1	201955174	201955522
chr1	202010575	202010784
chr1	202017805	202019396
chr1	202034383	202035477
chr1	202043416	202043626
chr1	202047163	202047373
chr1	202056666	202057318
chr1	202057398	202057598
chr1	202058038	202058763
chr1	202064578	202064862
chr1	202076925	202077179
chr1	202085311	202085641
chr1	202112889	202113217
chr1	202118976	202119203
chr1	202284065	202284322
chr1	202380005	202380272
chr1	202380564	202380828
chr1	202589254	202589558
chr1	202808347	202808613
chr1	202810652	202811077
chr1	202926969	202927637
chr1	203328769	203329166
chr1	203536904	203537368
chr1	203538091	203538338
chr1	203558305	203558780
chr1	203663347	203663550
chr1	203795545	203796130
chr1	203861369	203861814
chr1	204080475	204080713
chr1	204150168	204150517
chr1	204288095	204288446
chr1	204294419	204294718
chr1	204319498	204319881
chr1	204379010	204379274
chr1	204411595	204412375
chr1	204416977	204418673
chr1	204422843	204423174
chr1	204425757	204426277
chr1	204432826	204433057
chr1	204435592	204435837
chr1	204506903	204507189
chr1	204516097	204516689
chr1	204573346	204573970
chr1	205122138	205122491
chr1	205211371	205211857
chr1	205273532	205273942
chr1	205274165	205274730
chr1	205284611	205285141
chr1	205294183	205294993
chr1	205295091	205295335
chr1	205298075	205299209
chr1	205300037	205300416
chr1	205300842	205301911
chr1	205302056	205302573
chr1	205324845	205325082
chr1	205325434	205325690
chr1	205478050	205478373
chr1	205616730	205617055
chr1	205631975	205632223
chr1	205750203	205750677
chr1	205933850	205934143
chr1	205939671	205940120
chr1	205976174	205976521
chr1	206612279	206612639
chr1	206699720	206699975
chr1	206704769	206705089
chr1	206708948	206709353
chr1	206709581	206710481
chr1	206714684	206715052
chr1	206723722	206724460
chr1	206748603	206749018
chr1	206892624	206892914
chr1	207004736	207005331
chr1	207006683	207007852
chr1	207009987	207010400
chr1	207019920	207020873
chr1	207021506	207021879
chr1	207024987	207026566
chr1	207027046	207027741
chr1	207028944	207029169
chr1	207030442	207031055
chr1	207050852	207051179
chr1	207052818	207053140
chr1	207088164	207088558
chr1	207205124	207205343
chr1	207240830	207241030
chr1	207309710	207310092
chr1	207321399	207321694
chr1	207738066	207738431
chr1	207823892	207824396
chr1	207826696	207827097
chr1	208178049	208178543
chr1	208184322	208184697
chr1	208201297	208201497
chr1	208203493	208203781
chr1	209080276	209080759
chr1	209095959	209096427
chr1	209387996	209388196
chr1	209409804	209410090
chr1	209527126	209527714
chr1	209527945	209528343
chr1	209530679	209531535
chr1	209532854	209533208
chr1	209688718	209688959
chr1	209689657	209689865
chr1	209784524	209784910
chr1	209827786	209828125
chr1	209873529	209873777
chr1	210373875	210374570
chr1	210419307	210419733
chr1	210438872	210439923
chr1	210584550	210584800
chr1	210597686	210598925
chr1	210882855	210883146
chr1	211037107	211037345
chr1	211198190	211198586
chr1	211258805	211259392
chr1	211515185	211515510
chr1	211529412	211529628
chr1	211578979	211579220
chr1	211735703	211736065
chr1	211737280	211737671
chr1	211917946	211918441
chr1	211920228	211920511
chr1	211928219	211928607
chr1	211944819	211945145
chr1	212035274	212035522
chr1	212285314	212285571
chr1	212482525	212482788
chr1	212484917	212485201
chr1	212513150	212513413
chr1	212596123	212596700
chr1	212608212	212608929
chr1	212667447	212667835
chr1	212791672	212792021
chr1	212817800	212818127
chr1	212853652	212854056
chr1	212857992	212858317
chr1	212915279	212916399
chr1	212931027	212931245
chr1	213051045	213051353
chr1	214213161	214213527
chr1	214216716	214217139
chr1	214439402	214439838
chr1	214447101	214447373
chr1	214453075	214453436
chr1	214454678	214454926
chr1	214566627	214567063
chr1	214568366	214568807
chr1	214573437	214573729
chr1	214581881	214582154
chr1	214583917	214584120
chr1	214602853	214603351
chr1	215567813	215568071
chr1	215568233	215568493
chr1	217660427	217660627
chr1	217717955	217718337
chr1	218285089	218285446
chr1	218336524	218336727
chr1	218345190	218345580
chr1	218345991	218346236
chr1	218366523	218367003
chr1	218367125	218367653
chr1	218374341	218374559
chr1	218376891	218377655
chr1	218380216	218380999
chr1	218397761	218398424
chr1	218460038	218460291
chr1	218476427	218476638
chr1	218480160	218481169
chr1	218487747	218488138
chr1	218488921	218489527
chr1	218496513	218497211
chr1	218497584	218497891
chr1	218497954	218499373
chr1	218537592	218537868
chr1	218556147	218556373
chr1	218585498	218586250
chr1	218656361	218656688
chr1	218664687	218665196
chr1	218674346	218674824
chr1	218705711	218706643
chr1	218712023	218712294
chr1	218823238	218823611
chr1	218823874	218824075
chr1	218828197	218828531
chr1	218865591	218865944
chr1	219088939	219089364
chr1	219279398	219279668
chr1	219310258	219310740
chr1	219312990	219313469
chr1	220046514	220046794
chr1	220093932	220094281
chr1	220962229	220962648
chr1	221089271	221089661
chr1	221097770	221098085
chr1	221117502	221117894
chr1	221118556	221118898
chr1	221620841	221621309
chr1	221718512	221718861
chr1	221743326	221743545
chr1	221829684	221830002
chr1	221839768	221840309
chr1	221845909	221846466
chr1	221961757	221961960
chr1	222589837	222590043
chr1	222643977	222644315
chr1	222712614	222712887
chr1	222777532	222777758
chr1	222814947	222815217
chr1	223109766	223110116
chr1	223654032	223654677
chr1	223655213	223655607
chr1	223698311	223698700
chr1	223700170	223701844
chr1	223702676	223702897
chr1	223706131	223706802
chr1	223707086	223708305
chr1	223712242	223712457
chr1	223712593	223712885
chr1	223713021	223713247
chr1	223713499	223714153
chr1	223718725	223719229
chr1	223719584	223720109
chr1	223720927	223721329
chr1	223726562	223727013
chr1	223737393	223737998
chr1	223748103	223748360
chr1	223749150	223749415
chr1	223846172	223846377
chr1	224113964	224114247
chr1	224434801	224435011
chr1	224929655	224929855
chr1	225454182	225454450
chr1	225653144	225653614
chr1	225653840	225654056
chr1	225655368	225656403
chr1	225657426	225657940
chr1	225700057	225700779
chr1	225710870	225711162
chr1	225735503	225736845
chr1	225737045	225737540
chr1	225746956	225747192
chr1	225762404	225762741
chr1	225772269	225772546
chr1	225777487	225777880
chr1	225817628	225818069
chr1	225924039	225924318
chr1	225999223	225999513
chr1	227318146	227318489
chr1	227343916	227344656
chr1	227357193	227357789
chr1	227428865	227429267
chr1	227431937	227432229
chr1	228459205	228459572
chr1	228487056	228487304
chr1	228647615	228648352
chr1	228837869	228839112
chr1	228839228	228839510
chr1	228842316	228842540
chr1	228850123	228850970
chr1	228853767	228854002
chr1	228860628	228861647
chr1	228903057	228903407
chr1	229070211	229070550
chr1	229094986	229095252
chr1	229098632	229098871
chr1	229208857	229209093
chr1	229221062	229221940
chr1	229229776	229230215
chr1	229231131	229231760
chr1	229273842	229274061
chr1	229508303	229508559
chr1	229844028	229844271
chr1	229844810	229845164
chr1	229979991	229980419
chr1	230084593	230084963
chr1	230104531	230105686
chr1	230105837	230106278
chr1	230186069	230186495
chr1	230979009	230979230
chr1	231139192	231139458
chr1	231139884	231140273
chr1	231194672	231195372
chr1	231195985	231196246
chr1	231241074	231241336
chr1	231393677	231394042
chr1	231395450	231396035
chr1	231422375	231422945
chr1	231423685	231424067
chr1	231511997	231512902
chr1	231528368	231528781
chr1	231577088	231577583
chr1	231828265	231828548
chr1	232142391	232143619
chr1	232287869	232288544
chr1	232704772	232705136
chr1	232707151	232707485
chr1	232869008	232869208
chr1	232950211	232950483
chr1	233112727	233113976
chr1	233114204	233114607
chr1	233359500	233359769
chr1	233654726	233654926
chr1	233668863	233669177
chr1	233673407	233674529
chr1	233677676	233677953
chr1	233704731	233705249
chr1	233909179	233909489
chr1	234124087	234124459
chr1	234125432	234125679
chr1	234139956	234140778
chr1	234169312	234169513
chr1	234186100	234186431
chr1	234208830	234209185
chr1	234369774	234370099
chr1	234373117	234373733
chr1	234495345	234495827
chr1	234499127	234499503
chr1	234599622	234600041
chr1	234602668	234603167
chr1	234607156	234607654
chr1	234607961	234608614
chr1	234610056	234611185
chr1	234611251	234611562
chr1	234612082	234613287
chr1	234613472	234613895
chr1	234639322	234639605
chr1	234643156	234643615
chr1	234657164	234657451
chr1	234684315	234684525
chr1	234719621	234719866
chr1	234723335	234723853
chr1	234723986	234724591
chr1	234772359	234772779
chr1	234816995	234817209
chr1	234817381	234817724
chr1	234875672	234876001
chr1	234925650	234926235
chr1	234957252	234957847
chr1	234957958	234958232
chr1	234960544	234961242
chr1	234962058	234962471
chr1	234962663	234962987
chr1	234963179	234964129
chr1	234974967	234975593
chr1	234978517	234979179
chr1	234980211	234981437
chr1	234987048	234987885
chr1	234996854	234998064
chr1	234998324	234998679
chr1	235017777	235018057
chr1	235035099	235035679
chr1	235067369	235068777
chr1	235070087	235070607
chr1	235073149	235075006
chr1	235075122	235076166
chr1	235079500	235079770
chr1	235083177	235083998
chr1	235128736	235129150
chr1	235161049	235161256
chr1	235328481	235328904
chr1	235402533	235402831
chr1	235403663	235403899
chr1	235404189	235404555
chr1	235504766	235505136
chr1	235708437	235708900
chr1	235903159	235903379
chr1	235910486	235911027
chr1	235917452	235917812
chr1	235920029	235920465
chr1	236399617	236399895
chr1	236421120	236421320
chr1	236905218	236905459
chr1	239816153	239816402
chr1	239893114	239893710
chr1	240031095	240031298
chr1	240312866	240313262
chr1	240386187	240386702
chr1	240399442	240399734
chr1	241612579	241612789
chr1	241615460	241615886
chr1	241619861	241620175
chr1	241640537	241640830
chr1	241641122	241642150
chr1	241716093	241716325
chr1	242225697	242226086
chr1	242237114	242237367
chr1	242239478	242239721
chr1	242530664	242531151
chr1	242546929	242547359
chr1	242824483	242824764
chr1	242826776	242827141
chr1	242835768	242836153
chr1	243487687	243487887
chr1	244163886	244164359
chr1	244272984	244273258
chr1	244273764	244274774
chr1	244330267	244330528
chr1	244341714	244342021
chr1	244461332	244461608
chr1	244833871	244834071
chr1	244834460	244835649
chr1	244862990	244863207
chr1	244864293	244864863
chr1	244969712	244970620
chr1	244970677	244971613
chr1	246139731	246140028
chr1	246306674	246306874
chr1	246617761	246618190
chr1	248858653	248858853
chr1	248905891	248906148
chr10	256225	256489
chr10	264254	264541
chr10	265159	265549
chr10	267158	267573
chr10	338150	338807
chr10	370241	370869
chr10	372927	373422
chr10	373483	374133
chr10	454880	455383
chr10	683460	683697
chr10	789170	789577
chr10	932017	932272
chr10	988161	988711
chr10	3045477	3046232
chr10	3067583	3067783
chr10	3071551	3071794
chr10	3086732	3087120
chr10	3090627	3091959
chr10	3094755	3094955
chr10	3095094	3096654
chr10	3099258	3099638
chr10	3103064	3103267
chr10	3107041	3108014
chr10	3197461	3197670
chr10	3225502	3225979
chr10	3227064	3227301
chr10	3227375	3227718
chr10	3452900	3453488
chr10	3467336	3467879
chr10	3468162	3468815
chr10	3468966	3469553
chr10	3472188	3472512
chr10	3472736	3472936
chr10	3499059	3499395
chr10	3500155	3501063
chr10	3740243	3740979
chr10	3754877	3755384
chr10	3782896	3786480
chr10	3803237	3803759
chr10	3805114	3807041
chr10	3808139	3808443
chr10	3809477	3809740
chr10	3809994	3810753
chr10	3811119	3811972
chr10	3825221	3825657
chr10	3828609	3829030
chr10	3830967	3831231
chr10	3848502	3848707
chr10	3850995	3853415
chr10	3860960	3861504
chr10	3869294	3869583
chr10	3879718	3879976
chr10	3885439	3885639
chr10	3885748	3888740
chr10	3889633	3890661
chr10	3894923	3895639
chr10	3897252	3897494
chr10	3898778	3899318
chr10	3902180	3902736
chr10	3962983	3963365
chr10	4057792	4058130
chr10	4058660	4059123
chr10	4061414	4061941
chr10	4062035	4062464
chr10	4260520	4260799
chr10	4344471	4344884
chr10	4459594	4459847
chr10	4520088	4520288
chr10	4656659	4656962
chr10	4661890	4662343
chr10	4662500	4664224
chr10	4665229	4665618
chr10	4670779	4671252
chr10	4671407	4672689
chr10	4677325	4678821
chr10	4686581	4687076
chr10	4725918	4726599
chr10	4735202	4735609
chr10	4736718	4737139
chr10	4766635	4766948
chr10	4767071	4767366
chr10	4770636	4771549
chr10	4775769	4776267
chr10	4813016	4813262
chr10	4847596	4848101
chr10	4849699	4849969
chr10	4939772	4940238
chr10	4941558	4941990
chr10	4947178	4947402
chr10	4947636	4948116
chr10	4957032	4957304
chr10	4981866	4982364
chr10	4984844	4985770
chr10	4994391	4994591
chr10	4998751	4999046
chr10	5000192	5000519
chr10	5000938	5001342
chr10	5001418	5003193
chr10	5003680	5004360
chr10	5006432	5006749
chr10	5008103	5008537
chr10	5008958	5009875
chr10	5010911	5011360
chr10	5014643	5014910
chr10	5014962	5015372
chr10	5016540	5016821
chr10	5017752	5018301
chr10	5018722	5019744
chr10	5019970	5020877
chr10	5020972	5021331
chr10	5021884	5022266
chr10	5022436	5022692
chr10	5025220	5025985
chr10	5033297	5034061
chr10	5070406	5072843
chr10	5072898	5073172
chr10	5078775	5080468
chr10	5089828	5090141
chr10	5090655	5091074
chr10	5092419	5092619
chr10	5092802	5096574
chr10	5096765	5097064
chr10	5097394	5097898
chr10	5109521	5109783
chr10	5147034	5148860
chr10	5195702	5196419
chr10	5234207	5234436
chr10	5282057	5282290
chr10	5282447	5282873
chr10	5283183	5284032
chr10	5284358	5284926
chr10	5291404	5292480
chr10	5294012	5294358
chr10	5297473	5297883
chr10	5384035	5384250
chr10	5545988	5546274
chr10	5546950	5547293
chr10	5547736	5548402
chr10	5548823	5549239
chr10	5632011	5632325
chr10	6088760	6088969
chr10	6202781	6203380
chr10	6203944	6204389
chr10	6239026	6239585
chr10	6240552	6240777
chr10	6255455	6255892
chr10	6275107	6275723
chr10	6278906	6279137
chr10	6279255	6280154
chr10	6280240	6280799
chr10	6287259	6287993
chr10	6290638	6291721
chr10	6291809	6292104
chr10	6297186	6298583
chr10	6299152	6299825
chr10	6300012	6300332
chr10	6314549	6315193
chr10	6353421	6354011
chr10	6363575	6363775
chr10	6365380	6365754
chr10	6399041	6400516
chr10	6401460	6402114
chr10	6737197	6737524
chr10	6779036	6779713
chr10	6833688	6834030
[truncated: 19,222 more rows]

## Sheet: BRD4_DEX_rep2
seqnames	start	end
chr1	940302	940570
chr1	941579	943458
chr1	1375129	1375408
chr1	1574758	1575032
chr1	1658884	1659132
chr1	2212418	2213223
chr1	3796455	3796663
chr1	4380619	4380993
chr1	6205724	6205930
chr1	6385708	6386072
chr1	6554315	6554701
chr1	7265795	7266335
chr1	7299280	7300329
chr1	7301035	7301345
chr1	7303499	7303771
chr1	7401965	7402171
chr1	7648991	7649260
chr1	7961289	7961532
chr1	7975323	7975582
chr1	7982314	7982738
chr1	8003583	8007321
chr1	8020166	8020555
chr1	8023640	8023856
chr1	8025459	8028678
chr1	8031077	8032225
chr1	8035345	8035567
chr1	8040549	8040955
chr1	8047081	8048562
chr1	8048866	8049490
chr1	8055668	8056526
chr1	8061140	8062509
chr1	8069973	8071845
chr1	8073235	8073855
chr1	8075247	8076134
chr1	8076506	8078774
chr1	8083243	8084768
chr1	8092516	8093099
chr1	8094298	8098304
chr1	8116816	8117312
chr1	8117462	8117732
chr1	8120315	8121788
chr1	8137661	8138215
chr1	8154362	8156164
chr1	8165989	8166226
chr1	8167200	8167729
chr1	8169260	8171043
chr1	8172194	8172394
chr1	8172739	8175673
chr1	8181231	8185362
chr1	8185536	8185914
chr1	8189469	8190640
chr1	8193845	8195921
chr1	8196147	8199071
chr1	8199283	8199547
chr1	8200885	8205274
chr1	8211125	8214027
chr1	8218471	8219111
chr1	8224662	8225376
chr1	8237840	8239635
chr1	8257486	8260421
chr1	8313597	8314790
chr1	8317714	8318505
chr1	8342962	8344379
chr1	8348166	8349346
chr1	8396740	8397795
chr1	8703310	8703637
chr1	8712364	8713157
chr1	8877907	8880812
chr1	8890024	8890661
chr1	9078320	9078882
chr1	9290011	9290465
chr1	9300103	9300543
chr1	9331466	9332016
chr1	9384739	9385096
chr1	9436183	9436745
chr1	9438025	9439201
chr1	9943175	9943500
chr1	10378469	10378974
chr1	10380419	10381768
chr1	10387242	10389013
chr1	10389197	10389630
chr1	10398479	10399509
chr1	10402788	10403015
chr1	10414857	10415755
chr1	10474944	10475225
chr1	11736759	11737265
chr1	11907962	11908454
chr1	11909550	11910115
chr1	12381181	12381935
chr1	12476057	12476312
chr1	12477978	12478687
chr1	12525375	12525737
chr1	12528213	12528771
chr1	12549920	12550164
chr1	12573844	12574169
chr1	12595098	12595632
chr1	12595815	12596416
chr1	12604303	12604735
chr1	12618135	12619351
chr1	15352500	15352735
chr1	15354181	15354423
chr1	15356019	15357397
chr1	15424416	15424685
chr1	15426929	15427224
chr1	15788192	15788424
chr1	15795075	15795509
chr1	15796488	15797202
chr1	15797668	15798350
chr1	15799091	15801369
chr1	15834447	15835346
chr1	15835552	15835752
chr1	16012773	16013299
chr1	16121016	16121267
chr1	16143558	16144514
chr1	16144768	16145391
chr1	16146373	16146638
chr1	16173497	16173873
chr1	16175987	16176436
chr1	16188856	16189413
chr1	16248714	16248969
chr1	16513743	16514415
chr1	16545879	16546150
chr1	16644628	16644947
chr1	16764557	16764810
chr1	16765151	16765461
chr1	16766670	16766878
chr1	16889579	16889838
chr1	16896069	16896274
chr1	16905047	16905466
chr1	17233139	17233341
chr1	17441424	17441968
chr1	18668263	18671257
chr1	18676433	18676854
chr1	19009969	19010200
chr1	19011089	19011347
chr1	19639953	19640272
chr1	20211350	20211986
chr1	20301933	20302380
chr1	20476190	20476860
chr1	20696519	20697171
chr1	20698550	20698914
chr1	20847020	20848339
chr1	20896654	20897356
chr1	20897969	20898277
chr1	21022327	21023091
chr1	21261400	21263111
chr1	21265025	21265387
chr1	21276383	21276758
chr1	21319736	21319968
chr1	21324593	21325093
chr1	21623532	21624056
chr1	21638713	21638951
chr1	21776100	21776367
chr1	21927337	21927569
chr1	21931147	21931583
chr1	21932124	21932396
chr1	22025347	22025601
chr1	22347931	22348727
chr1	22412748	22412948
chr1	22414239	22414539
chr1	23019135	23019557
chr1	23101544	23101775
chr1	23188053	23189574
chr1	23195090	23195546
chr1	23196809	23197261
chr1	23216852	23217073
chr1	23344038	23344259
chr1	23344738	23345015
chr1	23554438	23555342
chr1	23555594	23555893
chr1	23559257	23559975
chr1	23562045	23562713
chr1	23568232	23568445
chr1	23576309	23576968
chr1	23577148	23578052
chr1	23585314	23586500
chr1	23586745	23587047
chr1	23591478	23592507
chr1	23592997	23594387
chr1	23691786	23692046
chr1	23951675	23951955
chr1	23959826	23960236
chr1	23980061	23980651
chr1	23984142	23985264
chr1	24018694	24019275
chr1	24202017	24202336
chr1	24283934	24284163
chr1	24290030	24290643
chr1	24293880	24295279
chr1	24374738	24375298
chr1	24390144	24390359
chr1	24415487	24415707
chr1	24541093	24541477
chr1	24642757	24642971
chr1	24793818	24794371
chr1	25167846	25168316
chr1	25681681	25682122
chr1	25890476	25890832
chr1	25998278	25998512
chr1	26620299	26621660
chr1	26692223	26693459
chr1	26695468	26695993
chr1	26696374	26696639
chr1	26706021	26706442
chr1	26787672	26787894
chr1	26812767	26813040
chr1	26848607	26848913
chr1	26849154	26849813
chr1	26863016	26863321
chr1	26890160	26890360
chr1	26900287	26900730
chr1	26961734	26962198
chr1	26990353	26991782
chr1	26993301	26994109
chr1	26999191	27000002
chr1	27489930	27490723
chr1	27540408	27540610
chr1	27542083	27542835
chr1	27830814	27831053
chr1	28328816	28329138
chr1	28417462	28417879
chr1	28438110	28438479
chr1	28505482	28506575
chr1	28506879	28507847
chr1	28581653	28581960
chr1	28642953	28643513
chr1	28648410	28649016
chr1	28736416	28737348
chr1	29239327	29239536
chr1	29271072	29271293
chr1	31065233	31065708
chr1	31155185	31155527
chr1	31444793	31445447
chr1	31471708	31471935
chr1	31482788	31483825
chr1	31701092	31701485
chr1	31910980	31911360
chr1	31938451	31938721
chr1	31939888	31940281
chr1	31944227	31945226
chr1	31954550	31955032
chr1	31955883	31956364
chr1	32650706	32650911
chr1	32651219	32651456
chr1	32703693	32704048
chr1	32759929	32760422
chr1	32817226	32817499
chr1	33050097	33050645
chr1	33256906	33257371
chr1	33338836	33339053
chr1	34859609	34859973
chr1	35557434	35558014
chr1	35641363	35642005
chr1	36088725	36088969
chr1	36188165	36188397
chr1	36200005	36200566
chr1	36203237	36204696
chr1	36223855	36224285
chr1	36224644	36224948
chr1	36248284	36248916
chr1	36386424	36386789
chr1	36464164	36464498
chr1	36486570	36487281
chr1	37454865	37455598
chr1	37461046	37462524
chr1	37471299	37472390
chr1	37473158	37473986
chr1	37474190	37475348
chr1	37479363	37480159
chr1	37499054	37499682
chr1	37514614	37514866
chr1	37534223	37535019
chr1	37811102	37811347
chr1	37859801	37860363
chr1	37862209	37862828
chr1	38990879	38991178
chr1	39183749	39184051
chr1	39398678	39398901
chr1	39559514	39559787
chr1	39934198	39934743
chr1	39935136	39935606
chr1	39944787	39944987
chr1	40096930	40097218
chr1	40257732	40258225
chr1	40691616	40691999
chr1	40866356	40866948
chr1	40868173	40868895
chr1	40875700	40876109
chr1	40944253	40945426
chr1	40948850	40949226
chr1	40967443	40968624
chr1	40976453	40977825
chr1	40979168	40979563
chr1	40980034	40980379
chr1	41109073	41110525
chr1	41150588	41151497
chr1	41152163	41153128
chr1	41155586	41156210
chr1	41241501	41241740
chr1	41485711	41486644
chr1	41493231	41493446
chr1	41495677	41496717
chr1	41670528	41670746
chr1	42312698	42312963
chr1	42335910	42336216
chr1	42340167	42340437
chr1	42456085	42456370
chr1	42456570	42456797
chr1	42658136	42658495
chr1	42856657	42857050
chr1	42936369	42937621
chr1	42941001	42941307
chr1	43206710	43207504
chr1	43368113	43368434
chr1	43472866	43473189
chr1	43475812	43476424
chr1	43757609	43758088
chr1	43783181	43784240
chr1	44030196	44030611
chr1	44154567	44155317
chr1	44327768	44328157
chr1	44631916	44632307
chr1	44721669	44722050
chr1	44730636	44731423
chr1	44775350	44775811
chr1	44799795	44800189
chr1	44807394	44808542
chr1	44819509	44820309
chr1	45012029	45012289
chr1	45172106	45172311
chr1	45179840	45180338
chr1	45266359	45266731
chr1	45521715	45522468
chr1	45687931	45688462
chr1	45892192	45892748
chr1	45954465	45954878
chr1	46303014	46303817
chr1	46340459	46341157
chr1	46643114	46643556
chr1	46806258	46807200
chr1	46807422	46808001
chr1	46942202	46942457
chr1	47030990	47031319
chr1	47191768	47191998
chr1	47477918	47478403
chr1	47525446	47525767
chr1	47876056	47876366
chr1	47894516	47895063
chr1	47933515	47933860
chr1	48047170	48047532
chr1	48050093	48050307
chr1	48066917	48067407
chr1	48878179	48879408
chr1	48916304	48916588
chr1	48917984	48918593
chr1	50976258	50976855
chr1	50977659	50978280
chr1	51306919	51307298
chr1	51331094	51331340
chr1	51519401	51519647
chr1	51622209	51622789
chr1	51689928	51691540
chr1	51693333	51693732
chr1	51736955	51738002
chr1	51879051	51879377
chr1	52006069	52006325
chr1	52055311	52055834
chr1	52552874	52553799
chr1	52658768	52659173
chr1	52662429	52663286
chr1	52665361	52666647
chr1	52669529	52670083
chr1	52670638	52670919
chr1	52698161	52698531
chr1	52703226	52703438
chr1	53220235	53220911
chr1	53838321	53838533
chr1	54488261	54488727
chr1	54715721	54715949
chr1	54875176	54875413
chr1	54882566	54882932
chr1	54883875	54884209
chr1	55215182	55215513
chr1	55310680	55310894
chr1	55428905	55429669
chr1	55447449	55447844
chr1	55506927	55507346
chr1	55580361	55581313
chr1	55632288	55632708
chr1	55718869	55719385
chr1	56414798	56415042
chr1	56584979	56585191
chr1	56688537	56688869
chr1	56788171	56788383
chr1	58815297	58815678
chr1	58816131	58816441
chr1	58881656	58881856
chr1	58883372	58883650
chr1	58929639	58930292
chr1	58932815	58933080
chr1	61050164	61050673
chr1	61056748	61057075
chr1	61077100	61077315
chr1	61079997	61080265
chr1	61081696	61082819
chr1	61119115	61119534
chr1	61120782	61121860
chr1	61132336	61132543
chr1	61132812	61133402
chr1	61139372	61139850
chr1	61141359	61142170
chr1	61182079	61182422
chr1	61253865	61254249
chr1	61293242	61293515
chr1	61299263	61300100
chr1	61301726	61302261
chr1	61322829	61323029
chr1	61337905	61338825
chr1	61440993	61441454
chr1	61441680	61442298
chr1	61450467	61450849
chr1	61452657	61453667
chr1	61481055	61481782
chr1	61496165	61497234
chr1	61724949	61725422
chr1	61742357	61742732
chr1	62621985	62622196
chr1	63523212	63523426
chr1	63674492	63674758
chr1	63691735	63692758
chr1	63698247	63698556
chr1	63701192	63701595
chr1	63704410	63704677
chr1	63705155	63705357
chr1	63731296	63732124
chr1	63732411	63732874
chr1	63773696	63774121
chr1	63916171	63917029
chr1	63918401	63918647
chr1	63920128	63921250
chr1	63928894	63929174
chr1	64897731	64898964
chr1	64910510	64911451
chr1	64915654	64916460
chr1	64917206	64918066
chr1	64921808	64922074
chr1	64934278	64934635
chr1	64949291	64949509
chr1	64954882	64955462
chr1	64987408	64987637
chr1	65002836	65003162
chr1	65153706	65153906
chr1	65425615	65426275
chr1	65493858	65494436
chr1	65979127	65979554
chr1	66176144	66176357
chr1	66182559	66183180
chr1	66231240	66231533
chr1	66242671	66242964
chr1	66250591	66250844
chr1	66253392	66253611
chr1	66262141	66262511
chr1	66270955	66272090
chr1	66286020	66286782
chr1	66294722	66295207
chr1	66331520	66332592
chr1	66350095	66350338
chr1	66446233	66446678
chr1	66520046	66520292
chr1	66705143	66705492
chr1	67430176	67430451
chr1	67668575	67668991
chr1	67685091	67685741
chr1	67685917	67686446
chr1	67686611	67687161
chr1	67725130	67725576
chr1	67735969	67736631
chr1	67747696	67750748
chr1	67792099	67792352
chr1	67880045	67880589
chr1	67978918	67979929
chr1	68384501	68384771
chr1	70205521	70205856
chr1	71080993	71081462
chr1	74731468	74731760
chr1	74732908	74733357
chr1	75084212	75084440
chr1	75785963	75786613
chr1	75964452	75965368
chr1	75985985	75986217
chr1	76006325	76006560
chr1	77039768	77040289
chr1	77219333	77219553
chr1	77322249	77322556
chr1	77342874	77343074
chr1	77347812	77348067
chr1	77533753	77534534
chr1	77538964	77540874
chr1	77682774	77683077
chr1	77833098	77833360
chr1	77978816	77979111
chr1	78004090	78004363
chr1	78004751	78005023
chr1	79138123	79138778
chr1	79193291	79193865
chr1	79859459	79859948
chr1	80392608	80392834
chr1	80533824	80534024
chr1	83901578	83901778
chr1	84174178	84174660
chr1	84247368	84247754
chr1	84253853	84254281
chr1	84298517	84298737
chr1	84365695	84366306
chr1	84408002	84408275
chr1	84433493	84433963
chr1	84479045	84479539
chr1	84944833	84945215
chr1	85201655	85202022
chr1	85580556	85580901
chr1	85607141	85607562
chr1	85611940	85612215
chr1	85628792	85629923
chr1	85656169	85656575
chr1	85708547	85708758
chr1	85850214	85850531
chr1	86773322	86773925
chr1	86774314	86774918
chr1	86780726	86781132
chr1	86788226	86788956
chr1	86793005	86793395
chr1	87328512	87328712
chr1	87795327	87797144
chr1	87805449	87806513
chr1	87854053	87854255
chr1	87939940	87940790
chr1	88175742	88175994
chr1	88891541	88891742
chr1	89866010	89866323
chr1	89890231	89890708
chr1	89905842	89906367
chr1	89906586	89907013
chr1	89910855	89911078
chr1	89942772	89943323
chr1	89995186	89995503
chr1	91016229	91016573
chr1	91021622	91022580
chr1	91120315	91120743
chr1	91501268	91501480
chr1	91608972	91609233
chr1	91611458	91611759
chr1	91830170	91830439
chr1	91845023	91845580
chr1	91851436	91852006
chr1	91891520	91891736
chr1	91900618	91900858
chr1	92832004	92832320
chr1	93078902	93079317
chr1	93277518	93277736
chr1	93324656	93325084
chr1	93345147	93345971
chr1	93447909	93448217
chr1	93554060	93554485
chr1	93585003	93585456
chr1	93605780	93606100
chr1	93615627	93616085
chr1	93616859	93618450
chr1	93629104	93629455
chr1	93662013	93662460
chr1	93664362	93665024
chr1	93672217	93672474
chr1	93681489	93682024
chr1	93692404	93692610
chr1	93693160	93693552
chr1	93701569	93702369
chr1	93703695	93703937
chr1	93779350	93780200
chr1	93813959	93814280
chr1	93846812	93847057
chr1	93847542	93847817
chr1	93848092	93848376
chr1	93878996	93879461
chr1	93963570	93964419
chr1	94031103	94031425
chr1	94036710	94037133
chr1	94039489	94040252
chr1	94045610	94046035
chr1	94069122	94069415
chr1	94325503	94326214
chr1	94335843	94336154
chr1	94384039	94384401
chr1	94417351	94417613
chr1	94544967	94545408
chr1	94743893	94744309
chr1	94863833	94864279
chr1	94942112	94942667
chr1	95072956	95073161
chr1	95084757	95084966
chr1	95087092	95087423
chr1	95095632	95096887
chr1	95115698	95116280
chr1	95116643	95117019
chr1	95167434	95167765
chr1	95169658	95169883
chr1	95234022	95234356
chr1	96866075	96866284
chr1	97094414	97094660
chr1	97277924	97278653
chr1	97904467	97904940
chr1	98323757	98324578
chr1	99662692	99662892
chr1	100894851	100895090
chr1	101003035	101003424
chr1	101004022	101005010
chr1	101025583	101026124
chr1	107670079	107670343
chr1	107682502	107684007
chr1	108583785	108584212
chr1	108584406	108584701
chr1	108661151	108661504
chr1	108692041	108692523
chr1	108746607	108747356
chr1	109075917	109076283
chr1	109090631	109090936
chr1	109100006	109100225
chr1	109274521	109275018
chr1	109548565	109548816
chr1	109792233	109792507
chr1	109910596	109910909
chr1	109928038	109928360
chr1	109947994	109948607
chr1	109959960	109960854
chr1	109975804	109976004
chr1	109979718	109980033
chr1	110338314	110338657
chr1	110390629	110391114
chr1	110393784	110394123
chr1	110964077	110964458
chr1	111656171	111656387
chr1	112390992	112391236
chr1	112618985	112620047
chr1	112935734	112936154
chr1	113307601	113308085
chr1	113308444	113308749
chr1	113457157	113457362
chr1	113759199	113759447
chr1	114757672	114757957
chr1	115168701	115168986
chr1	115782889	115783124
chr1	116109645	116110240
chr1	116110688	116110958
chr1	116375944	116376813
chr1	116377793	116378429
chr1	116418481	116418787
chr1	116687753	116688006
chr1	117146886	117147322
chr1	117147478	117148421
chr1	117821763	117822157
chr1	117846900	117847483
chr1	118960638	118960947
chr1	118963563	118964052
chr1	119140419	119140623
chr1	119374364	119374997
chr1	119390342	119390858
chr1	119476012	119476296
chr1	119541412	119543772
chr1	119544059	119544454
chr1	119712432	119712644
chr1	120973026	120973370
chr1	121016727	121016959
chr1	121020661	121020911
chr1	121097617	121097817
chr1	143729538	143729777
chr1	143735801	143736378
chr1	143756094	143756534
chr1	143803898	143804158
chr1	144412510	144412900
chr1	144523927	144524180
chr1	144546261	144546743
chr1	144551574	144552078
chr1	144560793	144560997
chr1	145157067	145157350
chr1	145280573	145281608
chr1	145287682	145287936
chr1	145465475	145465824
chr1	145782413	145782654
chr1	145824082	145824387
chr1	145845540	145845744
chr1	145891899	145892600
chr1	145927207	145927416
chr1	145927602	145927823
chr1	146005603	146005886
chr1	146007231	146007566
chr1	146035220	146036058
chr1	146036954	146037457
chr1	146037887	146038361
chr1	146038923	146039638
chr1	146043822	146044503
chr1	146049666	146051316
chr1	146051516	146051722
chr1	146051874	146052423
chr1	146370002	146370227
chr1	146376759	146377469
chr1	146387224	146387698
chr1	146409807	146410243
chr1	146938427	146938694
chr1	147084579	147084916
chr1	147172382	147172837
chr1	147242467	147242703
chr1	148038454	148038996
chr1	148263255	148263636
chr1	148264878	148265250
chr1	148279960	148280752
chr1	148334486	148334891
chr1	148424102	148424634
chr1	148522064	148522371
chr1	148522555	148523023
chr1	149636575	149636981
chr1	149708528	149708851
chr1	149812209	149812583
chr1	149813192	149813800
chr1	149850070	149850270
chr1	149886471	149887165
chr1	149887720	149888702
chr1	149927620	149928030
chr1	150067333	150067735
chr1	150235902	150236183
chr1	150268892	150269291
chr1	150281542	150282275
chr1	150293722	150293968
chr1	150363423	150363956
chr1	150364555	150364938
chr1	150365587	150365801
chr1	150487089	150487605
chr1	150561007	150562510
chr1	150562807	150563049
chr1	150563864	150564598
chr1	150567434	150568795
chr1	150579445	150579985
chr1	150604505	150605133
chr1	150611428	150612116
chr1	150612947	150614145
chr1	150619923	150620134
chr1	150696973	150697184
chr1	150974653	150974853
chr1	151061027	151061402
chr1	151070373	151071004
chr1	151165915	151166207
chr1	151190074	151190350
chr1	151195196	151195646
chr1	151198673	151198881
chr1	151399306	151399632
chr1	151443929	151444137
chr1	151458201	151458591
chr1	151459420	151459671
chr1	151547115	151547527
chr1	151611312	151611599
chr1	151612006	151612437
chr1	151763268	151763660
chr1	151909629	151909895
chr1	151968051	151968393
chr1	151970692	151971025
chr1	151972590	151973484
chr1	151974881	151975606
chr1	151976930	151977135
chr1	151977391	151978176
chr1	151988367	151989669
chr1	151992098	151992970
chr1	151993361	151994490
chr1	151994937	151995367
chr1	151999045	151999245
chr1	152047808	152048830
chr1	152162735	152163376
chr1	152167623	152169354
chr1	152182811	152183060
chr1	152188808	152189354
chr1	152517243	152517647
chr1	152539813	152540203
chr1	153535677	153536693
chr1	153545387	153545828
chr1	153549141	153549685
chr1	153565626	153567328
chr1	153567931	153568795
chr1	153670780	153671461
chr1	153923270	153923664
chr1	153963343	153963912
chr1	153990592	153990989
chr1	154220127	154220685
chr1	154220991	154221575
chr1	154405206	154405528
chr1	154418020	154419078
chr1	154419463	154420029
chr1	154479882	154480117
chr1	154627734	154628315
chr1	154936533	154936866
chr1	154970560	154974085
chr1	154975018	154975294
chr1	154975526	154975958
chr1	155000744	155002452
chr1	155002648	155005927
chr1	155017219	155017847
chr1	155025232	155025588
chr1	155038435	155039136
chr1	155050493	155050814
chr1	155193096	155194023
chr1	155244630	155244986
chr1	155562855	155563318
chr1	155609784	155610013
chr1	155934202	155934969
chr1	156114171	156114746
chr1	156122797	156123043
chr1	156123692	156123909
chr1	156130255	156130466
chr1	156456810	156457633
chr1	156464058	156464332
chr1	156501005	156501552
chr1	156502916	156503335
chr1	156504867	156505690
chr1	156601323	156601594
chr1	156616484	156616786
chr1	156661437	156661693
chr1	156728488	156728717
chr1	156740893	156741241
chr1	156746782	156747154
chr1	156747348	156747673
chr1	156748504	156749043
chr1	156751235	156751607
chr1	156767517	156767879
chr1	157284191	157284784
chr1	158010082	158011141
chr1	158019576	158019979
chr1	159279827	159280151
chr1	159282078	159282715
chr1	159492952	159493201
chr1	159581115	159581846
chr1	159597584	159598919
chr1	159751977	159752800
chr1	159779662	159779883
chr1	159924467	159925550
chr1	160108937	160109148
chr1	160124528	160125393
chr1	160132093	160132337
chr1	160261745	160262452
chr1	160343276	160343586
chr1	160949342	160949849
chr1	161013671	161013949
chr1	161045870	161046480
chr1	161097604	161097804
chr1	161132409	161133014
chr1	161153629	161154369
chr1	161202285	161202553
chr1	161314222	161314479
chr1	161399104	161400313
chr1	161422023	161422279
chr1	161427977	161428202
chr1	161440450	161440772
chr1	161530222	161530522
chr1	161540175	161540439
chr1	161726382	161726619
chr1	161726813	161727019
chr1	161749739	161750251
chr1	161764932	161765765
chr1	161765941	161766516
chr1	161885171	161885451
chr1	161913657	161913991
chr1	162381394	162382022
chr1	162382428	162382704
chr1	162388529	162388874
chr1	162405688	162406213
chr1	162497833	162498045
chr1	163321594	163321984
chr1	163875632	163875881
chr1	163897427	163897805
chr1	164748036	164749122
chr1	164767453	164767746
chr1	164771630	164771953
chr1	164780902	164781120
chr1	165828058	165828287
chr1	165836850	165837064
chr1	166839046	166839435
chr1	166876034	166876265
chr1	167136158	167136563
chr1	167137347	167137547
chr1	167228026	167228273
chr1	167297277	167297639
chr1	167298441	167298641
chr1	167454859	167455263
chr1	167548369	167548766
chr1	167714494	167714875
chr1	167715359	167715742
chr1	167721206	167721834
chr1	167926478	167926945
chr1	167936300	167936529
chr1	167936681	167937068
chr1	168301814	168302348
chr1	168483514	168483851
chr1	168491672	168492290
chr1	168495611	168495840
chr1	168497518	168497722
chr1	168550971	168551436
chr1	168551597	168552152
chr1	168555601	168555899
chr1	168557347	168558007
chr1	168636383	168637509
chr1	168708818	168710470
chr1	168801395	168801614
chr1	168811254	168811485
chr1	168834389	168834794
chr1	169105610	169105826
chr1	169108914	169110456
chr1	169113648	169113981
chr1	169146928	169147132
chr1	169148536	169149014
chr1	169348510	169348740
chr1	169451517	169451878
chr1	169485238	169486856
chr1	169565872	169566332
chr1	169568449	169568943
chr1	169570079	169570525
chr1	169572166	169572528
chr1	169794602	169794967
chr1	169893767	169894232
chr1	170531884	170532161
chr1	171210390	171210763
chr1	171219360	171219560
chr1	171485346	171485617
chr1	171741987	171742442
chr1	171817701	171817941
chr1	171912464	171913173
chr1	171913421	171913819
chr1	172269683	172270024
chr1	172321452	172323135
chr1	172351548	172352064
chr1	172356479	172357516
chr1	172357939	172360085
chr1	172360468	172360781
chr1	172429442	172429642
chr1	172449182	172449428
chr1	172451066	172451418
chr1	172461052	172461355
chr1	172533241	172533532
chr1	172745022	172745524
chr1	172745784	172747064
chr1	172826068	172826925
chr1	172895671	172896554
chr1	172909978	172910378
chr1	172917856	172918359
chr1	172932897	172933209
chr1	172933717	172934732
chr1	172969651	172969987
chr1	172975658	172977257
chr1	172980475	172980898
chr1	173003394	173003719
chr1	173190689	173190890
chr1	173202426	173202673
chr1	173269365	173270262
chr1	173420389	173420629
chr1	173477406	173477709
chr1	173527141	173527462
chr1	173714687	173715134
chr1	173867467	173868021
chr1	174238900	174239174
chr1	174849109	174849361
chr1	174953696	174953977
chr1	174998580	174999701
chr1	175023296	175023871
chr1	176241526	176241782
chr1	176515418	176515649
chr1	177209488	177209711
chr1	177968900	177969407
chr1	177969755	177970249
chr1	178052671	178053117
chr1	178238781	178239107
chr1	178739425	178739784
chr1	179060962	179061248
chr1	179881985	179882464
chr1	179882639	179882914
chr1	180290892	180291306
chr1	180502430	180503188
chr1	180515971	180516237
chr1	180521618	180521824
chr1	180533574	180533843
chr1	180586551	180587117
chr1	180593461	180593661
chr1	180598100	180599798
chr1	180600363	180600606
chr1	181104999	181105292
chr1	181112455	181112816
chr1	181134923	181135679
chr1	181251152	181251462
chr1	182173826	182174187
chr1	182218013	182218234
chr1	182290006	182290550
chr1	182962620	182962862
chr1	183022296	183022715
chr1	183060525	183060783
chr1	183139589	183139831
chr1	183163434	183163649
chr1	183180487	183180813
chr1	183471203	183471666
chr1	183471885	183472280
chr1	183698782	183700312
chr1	183719341	183719593
chr1	183916087	183916439
chr1	184051343	184052052
chr1	184593569	184594112
chr1	184595702	184595976
chr1	184622375	184622623
chr1	184623934	184624427
chr1	184632903	184633186
chr1	184792492	184792848
chr1	185317502	185317732
chr1	185410152	185410442
chr1	185441425	185441900
chr1	185484024	185484485
chr1	185585851	185586119
chr1	185646337	185646701
chr1	185926584	185927290
chr1	186295982	186296213
chr1	186375573	186375781
chr1	186492279	186493624
chr1	186495023	186495372
chr1	186498462	186499319
chr1	186535783	186536141
chr1	186618535	186618775
chr1	186680088	186681535
chr1	186681769	186682250
chr1	186682764	186683033
chr1	186715551	186717551
chr1	186806558	186806775
chr1	186848253	186850095
chr1	186880807	186881418
chr1	186958520	186958762
chr1	187491516	187491755
chr1	188706865	188707066
chr1	189607117	189607434
chr1	192485590	192486301
chr1	192489772	192490050
chr1	192491852	192492120
chr1	192492400	192492646
chr1	192496262	192497132
chr1	192530214	192530793
chr1	192531027	192531913
chr1	192580482	192580744
chr1	192640145	192640355
chr1	192700770	192701132
chr1	192702074	192702520
chr1	192805901	192806156
chr1	192807519	192808840
chr1	192809042	192809761
chr1	192861717	192862454
chr1	192904174	192905775
chr1	192907450	192908226
chr1	192914742	192915133
chr1	193059336	193059716
chr1	193105199	193105714
chr1	193121882	193122121
chr1	193355303	193355538
chr1	193408900	193409100
chr1	193558817	193559026
chr1	193706975	193707851
chr1	196063512	196063771
chr1	196407871	196408091
chr1	196438411	196438677
chr1	196651907	196652128
chr1	197024537	197024768
chr1	197174188	197174510
chr1	197178920	197179201
chr1	197321138	197321378
chr1	197902359	197903040
chr1	197994730	197995911
chr1	198159200	198159438
chr1	198443467	198443705
chr1	198881208	198881577
chr1	198935097	198935760
chr1	199684730	199685158
chr1	199685415	199685754
chr1	199691639	199691868
chr1	199742663	199742899
chr1	199758755	199759181
chr1	199759439	199759731
chr1	199774717	199775119
chr1	199778200	199778634
chr1	199784110	199784694
chr1	199794098	199795167
chr1	199857120	199857710
chr1	199859490	199859746
chr1	199976526	199977035
chr1	200022283	200022811
chr1	200076232	200076537
chr1	200130381	200130791
chr1	200131528	200132108
chr1	200150497	200151263
chr1	200180789	200181091
chr1	200184137	200184781
chr1	200314210	200314823
chr1	200336669	200337055
chr1	200364099	200367126
chr1	200371747	200375045
chr1	200376657	200376951
chr1	200379070	200379857
chr1	200388999	200389550
chr1	200402624	200402867
chr1	200403566	200403804
chr1	200404487	200407313
chr1	200409774	200410322
chr1	200415730	200416734
chr1	200483444	200483885
chr1	200488691	200488983
chr1	200669601	200670378
chr1	200890910	200892200
chr1	200892736	200893033
chr1	200893283	200897110
chr1	201266787	201267178
chr1	201299919	201300349
chr1	201307717	201308165
chr1	201309380	201309923
chr1	201396885	201397291
chr1	201461992	201462286
chr1	201593347	201593872
chr1	201597898	201598554
chr1	201713605	201713805
chr1	201714522	201714899
chr1	201916795	201916998
chr1	201917715	201918017
chr1	201983097	201983324
chr1	202010565	202010824
chr1	202017721	202018170
chr1	202018494	202019423
chr1	202034602	202035647
chr1	202047088	202047359
chr1	202056703	202057530
chr1	202057961	202058944
chr1	202106237	202106695
chr1	202107332	202107614
chr1	202112919	202113408
chr1	202113589	202113807
chr1	202119060	202119273
chr1	202199520	202199782
chr1	202216600	202217200
chr1	202217567	202218078
chr1	202222272	202222537
chr1	202236423	202236702
chr1	202283940	202284311
chr1	202379754	202380989
chr1	202465974	202466294
chr1	202808299	202808655
chr1	202927062	202927398
chr1	203536836	203537240
chr1	203537939	203538460
chr1	203558372	203558677
chr1	203795525	203796045
chr1	203861473	203861928
chr1	204080197	204080710
chr1	204150233	204150471
chr1	204288199	204288420
chr1	204294406	204294721
chr1	204319003	204319957
chr1	204331275	204331648
chr1	204411738	204412234
chr1	204416969	204418031
chr1	204422689	204423303
chr1	204435572	204435773
chr1	204506389	204507711
chr1	204515737	204516663
chr1	205122083	205122509
chr1	205211293	205211851
chr1	205273579	205273781
chr1	205274237	205274519
chr1	205284738	205285066
chr1	205294317	205294732
chr1	205297827	205299320
chr1	205300665	205302632
chr1	205317428	205317872
chr1	205616641	205616968
chr1	205750063	205750749
chr1	205919006	205919257
chr1	205933304	205934484
chr1	205936312	205936566
chr1	205939523	205940092
chr1	205976066	205976478
chr1	206612196	206612602
chr1	206699729	206699975
chr1	206708732	206710750
chr1	206723725	206724532
chr1	206748565	206749088
chr1	206890502	206891161
chr1	206891496	206891792
chr1	206892704	206893179
chr1	206895778	206896191
chr1	207004728	207005290
chr1	207006829	207008014
chr1	207010083	207010324
chr1	207019943	207020551
chr1	207021623	207021825
chr1	207025425	207026781
chr1	207027069	207027667
chr1	207052770	207053093
chr1	207077866	207078066
chr1	207204966	207205322
chr1	207239922	207240182
chr1	207240621	207241608
chr1	207309546	207310277
chr1	207320898	207321935
chr1	207707255	207707668
chr1	207737592	207738815
chr1	207752095	207752296
chr1	207823821	207824525
chr1	207826717	207827224
chr1	208177643	208178565
chr1	208179140	208179659
chr1	208184134	208184798
chr1	208201289	208201570
chr1	208203473	208203875
chr1	209074842	209075190
chr1	209080329	209080986
chr1	209095610	209096547
chr1	209266555	209267249
chr1	209398777	209398977
chr1	209526661	209533516
chr1	209544157	209544491
chr1	209688454	209689043
chr1	209746603	209747096
chr1	209827803	209828032
chr1	209873539	209873829
chr1	210373580	210374771
chr1	210419350	210419742
chr1	210438767	210439494
chr1	210597997	210598636
chr1	210883870	210884081
chr1	211198205	211198541
chr1	211258254	211259686
chr1	211382809	211383077
chr1	211515133	211515504
chr1	211735701	211736067
chr1	211830420	211830783
chr1	211917934	211918324
chr1	211920255	211920507
chr1	211944815	211945154
chr1	212035048	212035433
chr1	212485874	212486122
chr1	212488498	212488919
chr1	212595875	212596822
chr1	212782431	212782687
chr1	212791578	212792014
chr1	212915227	212916320
chr1	213050998	213051358
chr1	214212946	214213167
chr1	214439511	214439717
chr1	215567179	215567552
chr1	215567733	215568525
chr1	216600817	216601246
chr1	218209263	218209823
chr1	218285084	218285401
chr1	218336125	218336968
chr1	218345146	218345369
chr1	218366989	218367436
chr1	218377361	218377605
chr1	218380366	218380758
chr1	218425750	218425966
chr1	218426225	218426592
chr1	218476521	218476734
chr1	218480257	218481204
chr1	218488996	218489588
chr1	218496499	218497097
chr1	218497749	218499633
chr1	218537375	218537864
chr1	218650581	218650876
chr1	218656284	218656666
chr1	218664789	218665076
chr1	218674431	218674719
chr1	218705737	218706996
chr1	218711843	218712806
chr1	218823244	218823943
chr1	218828174	218828621
chr1	218865261	218865986
chr1	218866348	218866908
chr1	218930933	218931692
chr1	219088958	219089374
chr1	219161062	219161655
chr1	219173888	219174238
chr1	219237316	219237874
chr1	219279292	219280181
chr1	219281621	219282149
chr1	219304353	219304744
chr1	219309795	219310984
chr1	219312765	219313373
chr1	219518597	219519038
chr1	219521270	219521699
chr1	219554055	219554438
chr1	219555152	219556543
chr1	219567383	219567661
chr1	219659351	219660143
chr1	219661150	219661407
chr1	220046585	220046797
chr1	220089661	220089920
chr1	220961940	220962564
chr1	221097651	221098098
chr1	221100619	221100885
chr1	221117424	221118459
chr1	221118609	221118875
chr1	221289221	221289421
chr1	221316615	221316842
chr1	221478126	221478369
chr1	221487806	221488180
chr1	221488372	221488582
chr1	221612604	221612855
chr1	221620475	221621439
chr1	221667578	221667808
chr1	221708998	221709341
chr1	221718525	221718952
chr1	221742749	221743260
chr1	221839714	221840388
chr1	221845821	221846568
chr1	221868977	221869702
chr1	221891755	221892045
chr1	222464885	222465929
chr1	222521830	222522590
chr1	222546987	222547239
chr1	222712464	222712699
chr1	222777275	222778322
chr1	223081215	223081557
chr1	223109552	223110948
chr1	223250259	223250597
chr1	223654053	223654536
chr1	223655306	223655812
chr1	223700000	223701796
chr1	223706203	223706647
chr1	223706840	223708382
chr1	223712226	223713255
chr1	223721019	223721264
chr1	223737600	223737926
chr1	223832018	223832347
chr1	223846046	223846659
chr1	224114012	224114321
chr1	224330260	224330465
chr1	224884523	224884842
chr1	225428656	225428899
chr1	225454195	225454538
chr1	225653047	225653843
chr1	225655525	225656106
chr1	225657608	225657876
chr1	225699817	225700834
chr1	225700982	225701283
chr1	225735382	225737672
chr1	225772287	225772555
chr1	225777744	225778170
chr1	225817576	225818051
chr1	226062641	226063371
chr1	226703338	226703552
chr1	226939738	226939981
chr1	227269044	227269274
chr1	227317575	227317937
chr1	227318220	227318836
chr1	227343819	227344682
chr1	227356837	227357731
chr1	227372665	227373064
chr1	227428876	227429224
chr1	227429516	227429824
chr1	227431873	227432284
chr1	227563759	227563970
chr1	228165779	228165985
chr1	228486846	228487298
chr1	228646750	228646956
chr1	228735026	228735674
chr1	228837918	228839023
chr1	228853853	228854053
chr1	228860714	228861952
chr1	228903059	228903406
chr1	228963908	228964866
chr1	229064374	229064915
chr1	229070175	229070516
chr1	229208461	229209565
chr1	229220834	229222091
chr1	229227357	229227871
chr1	229229047	229232018
chr1	229253022	229253592
chr1	229843839	229844403
chr1	229844830	229845303
chr1	229888946	229889255
chr1	229952689	229952987
chr1	229979836	229980565
chr1	230104731	230105309
chr1	230185784	230186340
chr1	230825121	230825531
chr1	231049406	231049717
chr1	231139148	231140309
chr1	231194751	231195669
chr1	231241101	231241385
chr1	231357957	231358354
chr1	231393581	231394017
chr1	231395470	231395753
chr1	231420229	231420440
chr1	231422097	231423394
chr1	231423598	231424003
chr1	231511556	231512785
chr1	231528369	231528872
chr1	231576849	231577712
chr1	231584206	231584429
chr1	231828234	231828513
chr1	232142487	232142957
chr1	232143102	232143435
chr1	232221847	232222123
chr1	232288041	232288644
chr1	232704566	232705323
chr1	232705918	232706348
chr1	232707250	232707503
chr1	232868996	232869304
chr1	233112457	233113992
chr1	233114179	233114393
chr1	233668900	233669127
chr1	233673262	233674854
chr1	233704143	233705576
chr1	233707475	233707701
chr1	233904507	233904715
chr1	234369881	234370179
chr1	234373146	234373723
chr1	234478720	234479101
chr1	234499093	234499548
chr1	234564750	234565077
chr1	234599740	234600063
chr1	234600211	234600824
chr1	234602656	234603196
chr1	234606171	234606446
chr1	234607114	234607504
chr1	234608004	234609626
chr1	234609981	234613962
chr1	234631590	234632291
chr1	234638764	234640508
chr1	234641023	234641260
chr1	234642607	234643757
chr1	234684317	234684620
chr1	234721131	234722000
chr1	234723272	234724790
chr1	234772307	234772996
chr1	234815475	234815875
chr1	234816524	234816751
chr1	234817004	234818022
chr1	234849183	234849488
chr1	234925818	234926244
chr1	234956851	234958551
chr1	234959839	234964666
chr1	234974690	234975824
chr1	234977922	234979489
chr1	234980348	234981873
chr1	234986704	234988195
chr1	234996521	234998739
chr1	235035100	235035599
chr1	235067214	235068921
chr1	235069636	235070617
chr1	235073157	235076361
chr1	235079578	235079816
chr1	235083074	235084048
chr1	235128978	235129223
chr1	235328697	235328942
chr1	235402530	235403085
chr1	235403618	235404577
chr1	235408614	235409329
chr1	235708437	235708657
chr1	235903048	235903268
chr1	235919818	235920264
chr1	236795344	236795653
chr1	236905208	236905454
chr1	239253172	239253490
chr1	239814258	239814552
chr1	239816140	239816593
chr1	239858137	239858389
chr1	239879272	239879492
chr1	239892662	239893786
chr1	240191093	240191466
chr1	240312919	240313233
chr1	240386126	240386705
chr1	241531402	241531650
chr1	241615489	241615709
chr1	241627603	241627808
chr1	241640178	241642264
chr1	241688882	241689198
chr1	242219317	242219779
chr1	242225698	242226030
chr1	242236834	242237461
chr1	242239116	242240979
chr1	242524600	242525511
chr1	242530684	242531336
chr1	242546949	242547409
chr1	242579742	242580098
chr1	242603467	242603880
chr1	242610296	242610579
chr1	242835575	242836026
chr1	243042700	243043010
chr1	243850415	243850924
chr1	244273005	244273329
chr1	244273833	244274300
chr1	244322908	244323335
chr1	244461302	244461590
chr1	244833845	244834143
chr1	244834336	244835853
chr1	244863043	244863513
chr1	244864256	244865101
chr1	244969627	244971813
chr1	244972361	244972783
chr1	246583547	246583906
chr1	246617848	246618100
chr1	248873787	248874449
chr1	248905924	248906136
chr10	135342	136040
chr10	264264	265361
chr10	267069	267439
chr10	338451	338790
chr10	373098	373990
chr10	454940	455393
chr10	932010	932392
chr10	988252	988637
chr10	3068312	3068649
chr10	3086652	3087031
chr10	3090908	3091860
chr10	3095177	3096324
chr10	3099372	3099672
chr10	3107176	3108005
chr10	3197543	3197872
chr10	3248862	3249441
chr10	3365635	3366043
chr10	3452817	3453471
chr10	3467302	3468606
chr10	3468765	3469487
chr10	3472365	3473118
chr10	3477762	3478073
chr10	3500316	3501213
chr10	3740489	3740746
chr10	3755008	3755279
chr10	3775302	3775678
chr10	3776866	3777276
chr10	3782622	3786593
chr10	3803202	3803853
chr10	3804047	3804422
chr10	3804586	3804887
chr10	3805190	3807137
chr10	3809508	3812009
chr10	3825239	3825671
chr10	3828352	3829058
chr10	3851199	3853923
chr10	3860924	3861552
chr10	3886262	3890764
chr10	3894407	3895775
chr10	3898844	3899098
chr10	3963206	3963648
chr10	4057769	4059448
chr10	4061330	4062475
chr10	4260446	4261031
chr10	4266457	4267071
chr10	4280569	4280917
chr10	4283832	4284042
chr10	4344234	4345081
chr10	4352615	4352926
chr10	4353858	4354446
chr10	4396729	4397096
chr10	4512967	4513180
chr10	4520094	4520364
chr10	4656585	4656976
chr10	4661759	4664295
chr10	4665096	4665582
chr10	4670805	4671133
chr10	4671405	4673159
chr10	4673319	4673523
chr10	4673772	4674142
chr10	4675297	4675669
chr10	4676395	4677015
chr10	4677307	4679208
chr10	4679414	4679700
chr10	4686710	4686980
chr10	4721956	4722272
chr10	4725786	4726567
chr10	4735098	4735777
chr10	4736754	4737196
chr10	4766196	4767391
chr10	4770743	4771608
chr10	4813062	4813371
chr10	4815196	4815506
chr10	4847529	4848087
chr10	4849687	4850041
chr10	4931575	4932397
chr10	4939627	4940722
chr10	4941111	4943585
chr10	4946909	4948806
chr10	4956693	4957520
chr10	4957816	4958147
chr10	4962494	4963567
chr10	4964441	4964982
chr10	4981931	4982336
chr10	4982720	4983062
chr10	4986357	4986674
chr10	4991114	4991328
chr10	4998379	4998902
chr10	4999272	4999528
chr10	5000124	5000730
chr10	5000965	5003093
chr10	5003671	5004652
chr10	5005463	5005740
chr10	5006309	5006914
chr10	5007971	5009864
chr10	5010176	5011554
chr10	5014597	5015833
chr10	5016056	5016581
chr10	5016781	5018529
chr10	5018757	5021318
chr10	5021665	5022546
chr10	5024078	5024486
chr10	5024799	5026713
chr10	5032763	5034039
chr10	5043404	5044200
chr10	5070214	5073783
chr10	5078571	5080568
chr10	5082418	5082618
chr10	5089783	5091335
chr10	5092162	5099180
chr10	5099528	5099848
chr10	5105672	5106235
chr10	5107879	5108317
chr10	5108751	5109214
chr10	5146877	5149221
chr10	5195836	5197079
chr10	5282979	5285486
chr10	5291296	5292549
chr10	5294066	5294422
chr10	5297463	5297880
chr10	5384053	5384312
chr10	5545811	5546597
chr10	5546783	5549189
chr10	5610219	5610822
chr10	5631888	5632718
chr10	5813653	5814007
chr10	6088776	6089014
chr10	6202712	6203154
chr10	6275129	6275691
chr10	6279481	6280597
chr10	6290608	6290831
chr10	6291094	6291755
chr10	6297238	6299628
chr10	6353507	6353954
chr10	6363475	6363775
chr10	6401516	6402039
chr10	6722100	6722373
chr10	6779096	6779524
chr10	7233307	7234095
chr10	7375526	7375850
chr10	7466140	7466388
chr10	7696249	7697760
chr10	7700111	7701374
chr10	7706251	7707537
chr10	8366074	8367021
chr10	8380082	8380690
chr10	8702593	8703302
chr10	11875853	11876278
chr10	11898345	11898723
chr10	12195946	12196201
chr10	12246802	12247126
chr10	12270868	12271225
chr10	12329089	12329366
chr10	12329576	12329776
chr10	12333617	12334134
chr10	12405381	12405804
chr10	12707649	12707853
chr10	12710948	12711291
chr10	12720445	12720716
chr10	13347646	13347965
chr10	13348296	13348872
chr10	14571804	14572458
chr10	14578103	14579065
chr10	14604524	14604787
chr10	14612109	14612610
chr10	14653369	14654431
chr10	14658260	14658692
chr10	14665334	14665660
chr10	14670465	14670906
chr10	14687062	14687740
chr10	14713217	14713532
chr10	14742407	14743127
chr10	14782665	14783277
chr10	14820166	14820480
chr10	14820729	14820946
chr10	15043776	15044010
chr10	15097148	15097580
chr10	15860438	15860803
chr10	16381137	16381484
chr10	17201262	17201911
chr10	18610487	18610702
chr10	18627612	18627871
chr10	20531406	20531651
chr10	20622937	20623199
chr10	21001992	21002460
chr10	21078783	21079018
chr10	21097416	21098378
chr10	21134701	21135776
chr10	21166573	21166932
chr10	21174155	21174932
chr10	21175254	21175538
chr10	21184194	21184629
chr10	21184931	21185201
chr10	21194202	21195332
chr10	21278837	21279250
chr10	21292746	21294293
chr10	21304286	21304630
chr10	21315863	21316195
chr10	21330064	21330411
chr10	21334837	21335460
chr10	21336409	21337500
chr10	21363314	21365170
chr10	21373062	21373273
chr10	21494755	21495102
chr10	21495583	21497259
chr10	21525566	21527581
chr10	21527850	21528258
chr10	21528884	21529117
chr10	21533352	21534204
chr10	21724696	21725046
chr10	21927069	21927269
chr10	22229264	22229673
chr10	22246623	22247498
chr10	22251892	22252506
chr10	22320863	22321458
chr10	22340435	22341025
chr10	22988968	22989179
chr10	24642998	24643281
chr10	24723103	24723498
chr10	24849466	24849842
chr10	24951997	24953066
chr10	25016715	25017221
chr10	25059882	25060402
chr10	25061813	25062747
chr10	25078631	25078891
chr10	25079079	25079454
chr10	25493210	25493494
chr10	26378863	26379282
chr10	26407373	26407723
chr10	26487002	26487819
chr10	26491878	26492274
chr10	26492597	26493275
chr10	26555928	26556344
chr10	27154165	27154518
chr10	27240335	27240658
chr10	27241893	27242278
chr10	27242821	27243417
chr10	27383887	27384230
chr10	28884304	28885056
chr10	28913959	28914344
chr10	28914729	28915102
chr10	28938830	28941137
chr10	28948983	28949755
chr10	28983882	28984880
chr10	28991297	28992144
chr10	29064254	29064686
chr10	29257153	29257522
chr10	29304625	29304991
chr10	29714426	29714682
chr10	29735666	29736101
chr10	29736639	29736930
chr10	29784335	29784815
chr10	29803394	29804930
chr10	29805105	29805389
chr10	29811408	29812677
chr10	29946762	29948000
chr10	30055510	30055749
chr10	30423046	30424127
chr10	30510722	30510944
chr10	30522582	30522980
chr10	30536542	30536959
chr10	30538157	30538576
chr10	30542379	30542720
chr10	30557935	30558243
chr10	31862508	31862795
chr10	31881530	31881905
chr10	31928465	31928762
chr10	31928962	31929254
chr10	31940819	31941319
chr10	31942911	31943111
chr10	31947293	31947904
chr10	32055512	32055723
chr10	32056123	32056456
chr10	32346170	32347277
chr10	32372416	32372739
chr10	32377463	32377925
chr10	32445843	32446220
chr10	32932432	32932632
chr10	32948544	32949027
chr10	32950703	32952120
chr10	32952281	32960381
chr10	32961734	32962689
chr10	32963186	32963499
chr10	32970961	32971206
chr10	32971455	32971942
chr10	32972118	32973179
chr10	32980351	32981490
chr10	32981651	32982894
chr10	32983115	32983888
chr10	32985268	32986421
chr10	32998226	32998688
chr10	33000330	33000572
chr10	33002196	33002412
chr10	33004925	33006275
chr10	33008692	33009385
chr10	33009622	33010807
chr10	33066967	33067211
chr10	33114726	33114978
chr10	33133851	33134433
chr10	33155742	33157386
chr10	33193363	33194902
chr10	33196845	33197365
chr10	33216687	33217045
chr10	33237923	33238677
chr10	33257501	33258064
chr10	33263463	33264018
chr10	33264174	33264615
chr10	33273226	33273814
chr10	33290816	33291349
chr10	33327009	33327232
chr10	33330553	33330786
chr10	33334704	33337118
chr10	33509288	33509539
chr10	33749123	33749508
chr10	33801797	33802028
chr10	33876621	33877334
chr10	34138045	34138308
chr10	34254515	34254956
chr10	34280484	34281320
chr10	34290611	34291051
chr10	34319543	34319861
chr10	34364125	34364396
chr10	34403556	34403848
chr10	34405669	34406152
chr10	34420266	34420739
chr10	34423070	34423360
chr10	34426221	34428051
chr10	34494026	34494304
chr10	34503620	34503894
chr10	34505399	34505637
chr10	34526729	34527357
chr10	34528224	34528586
chr10	34538273	34538936
chr10	34584104	34584855
chr10	34637594	34637797
chr10	34638440	34638735
chr10	35090350	35090617
chr10	35126886	35127301
chr10	35195973	35196200
chr10	35267628	35267857
chr10	35331978	35332569
chr10	35421411	35421899
chr10	35424983	35425350
chr10	35425604	35425842
chr10	35447707	35448351
chr10	35453900	35454182
chr10	35495096	35495937
chr10	35546855	35547161
chr10	36271605	36271883
chr10	36280419	36281542
chr10	36281743	36282490
chr10	37219065	37219585
chr10	37488950	37489678
chr10	37535538	37536358
chr10	37732733	37733092
chr10	38010698	38010905
chr10	42637863	42638619
chr10	42782413	42783001
chr10	43287435	43287898
chr10	43330069	43330423
chr10	43336791	43337393
chr10	43337605	43337837
chr10	43340457	43341238
chr10	43348527	43348739
chr10	43380836	43381054
chr10	43396881	43397136
chr10	43397361	43397561
chr10	43407684	43407905
chr10	43420498	43421157
chr10	43436815	43437027
chr10	43455304	43455506
chr10	44964204	44964441
chr10	44974633	44975185
chr10	45594808	45595077
chr10	45726890	45727360
chr10	46284837	46285074
chr10	46356261	46356680
chr10	46396565	46397320
chr10	46397958	46398222
chr10	46398408	46398774
chr10	46522603	46527482
chr10	46529155	46529567
chr10	46529750	46531200
chr10	46535072	46535466
chr10	46538889	46542517
chr10	46543085	46543618
chr10	46545106	46545319
chr10	46558516	46559032
chr10	46565620	46565932
chr10	46639529	46640517
chr10	47462998	47463229
chr10	47553300	47553694
chr10	47557721	47557924
chr10	47558119	47558486
chr10	47701106	47701915
chr10	47775904	47776158
chr10	47988774	47989049
chr10	47991691	47992274
chr10	49552166	49552477
chr10	50393099	50394553
chr10	50394875	50396147
chr10	50402859	50403453
chr10	50404411	50404710
chr10	50418078	50418423
chr10	50511798	50512041
chr10	50605451	50605671
chr10	50623886	50625181
chr10	50739814	50740152
chr10	51699435	51700122
chr10	52308364	52308577
chr10	52313743	52314734
chr10	52318226	52319643
chr10	52442789	52444249
chr10	52448142	52448659
chr10	52451700	52453157
chr10	52453574	52454014
chr10	52472358	52473190
chr10	52488867	52489070
chr10	52541091	52541573
chr10	52566618	52567290
chr10	53886717	53887061
chr10	57628922	57629125
chr10	57692383	57692690
chr10	57696684	57697379
chr10	57700022	57700291
chr10	57703430	57704217
chr10	57919984	57920229
chr10	57992777	57993044
chr10	58023362	58024019
chr10	58244369	58244981
chr10	58255852	58256891
chr10	58291489	58291723
chr10	58438407	58438728
chr10	58468452	58469122
chr10	58513737	58513953
chr10	58516214	58516520
chr10	58555196	58556287
chr10	58556436	58557017
chr10	58621710	58622299
chr10	58637184	58638203
chr10	58640701	58641623
chr10	58641887	58642578
chr10	58662274	58663003
chr10	58678783	58679069
chr10	58781997	58782277
chr10	58853279	58853511
chr10	58856261	58857321
chr10	58994061	58995137
chr10	59906365	59907536
chr10	59907945	59908685
chr10	59971826	59972477
chr10	59991090	59992603
chr10	60008568	60009195
chr10	60032804	60033016
chr10	60122819	60123890
chr10	60139614	60140398
chr10	60140762	60141237
chr10	60170424	60170687
chr10	60171299	60171922
chr10	60186503	60187013
chr10	60282723	60283607
chr10	60425633	60425839
chr10	60426432	60426711
chr10	60480992	60481230
chr10	60662708	60662991
chr10	60816624	60817553
chr10	60942729	60943316
chr10	60943498	60944866
chr10	60955498	60956534
chr10	60956697	60957532
chr10	60963513	60965045
chr10	60967365	60967617
chr10	60974657	60974982
chr10	60977394	60977984
chr10	60978274	60979034
chr10	61062357	61064052
chr10	61066128	61067656
chr10	61271471	61271792
chr10	61284094	61284576
chr10	61612528	61612837
chr10	61623701	61624023
chr10	61628095	61629341
chr10	61705221	61705421
chr10	61733389	61733635
chr10	61837253	61837486
chr10	61837639	61837863
chr10	61992596	61993518
chr10	62037708	62038259
chr10	62038580	62039042
chr10	62048038	62049279
chr10	62050923	62051401
chr10	62063877	62064425
chr10	62077047	62077297
chr10	62093875	62094764
chr10	62095204	62097013
[truncated: 15,697 more rows]
