# Supplementary material for: Glucocorticoid stimulation induces regionalized gene responses within topologically associating domains
Source: Front Genet. 2023 Jul 27;14:1237092. doi: 10.3389/fgene.2023.1237092 (PMC10413275; doi:10.3389/fgene.2023.1237092)
Supplement: Supplementary file 9 [file Table5.XLSX]

## Sheet: Public_datasets
Repository	ID	Assay	Cell line	Target	Treatment	Time
ENCODE	ENCSR516IVY	ChIP-seq	A549	NR3C1	dexamethasone	0h
ENCODE	ENCSR773NQB	ChIP-seq	A549	NR3C1	dexamethasone	30m
ENCODE	ENCSR919OXR	ChIP-seq	A549	NR3C1	dexamethasone	1h
ENCODE	ENCSR720DXT	ChIP-seq	A549	NR3C1	dexamethasone	2h
ENCODE	ENCSR385RUW	ChIP-seq	A549	NR3C1	dexamethasone	3h
ENCODE	ENCSR660RYY	ChIP-seq	A549	NR3C1	dexamethasone	4h
ENCODE	ENCSR686PFM	ChIP-seq	A549	NR3C1	dexamethasone	5h
ENCODE	ENCSR424JOE	ChIP-seq	A549	NR3C1	dexamethasone	6h
ENCODE	ENCSR355HLV	ChIP-seq	A549	NR3C1	dexamethasone	0m
ENCODE	ENCSR857QEA	ChIP-seq	A549	NR3C1	dexamethasone	5m
ENCODE	ENCSR471EKW	ChIP-seq	A549	NR3C1	dexamethasone	10m
ENCODE	ENCSR908AOO	ChIP-seq	A549	NR3C1	dexamethasone	15m
ENCODE	ENCSR458VTP	ChIP-seq	A549	NR3C1	dexamethasone	20m
ENCODE	ENCSR070VXO	ChIP-seq	A549	NR3C1	dexamethasone	25m
GEO	GSM2040033	ChIP-seq	A549	MED1	EtOH	1h
GEO	GSM2040031	ChIP-seq	A549	Input	EtOH	1h
ENCODE	ENCSR632DQP	RNA-seq	A549	NA	dexamethasone	0h
ENCODE	ENCSR070IYV	RNA-seq	A549	NA	dexamethasone	30m
ENCODE	ENCSR656FIH	RNA-seq	A549	NA	dexamethasone	1h
ENCODE	ENCSR924BHF	RNA-seq	A549	NA	dexamethasone	2h
ENCODE	ENCSR624RID	RNA-seq	A549	NA	dexamethasone	3h
ENCODE	ENCSR326PTW	RNA-seq	A549	NA	dexamethasone	4h
ENCODE	ENCSR543QRU	RNA-seq	A549	NA	dexamethasone	5h
ENCODE	ENCSR255VBV	RNA-seq	A549	NA	dexamethasone	6h
ENCODE	ENCSR662QKG	Hi-C	A549	NA	dexamethasone	0h
ENCODE	ENCSR244BBG	Hi-C	A549	NA	dexamethasone	1h
